# Supplementary material for: Comparative Physiological and Transcriptomics Profiling Provides Integrated Insight into Melatonin Mediated Salt and Copper Stress Tolerance in Selenicereus undatus L
Source: Plants (Basel). 2024 Dec 23;13(24):3602. doi: 10.3390/plants13243602 (PMC11678089; doi:10.3390/plants13243602)
Supplement: Supplementary file 1 [file plants-13-03602-s001.zip]

Archive with 12 entries (12 files):
- Supplementary file S11.xlsx
- Supplementary file S1.xlsx
- Supplementary File S2.xlsx
- Supplementary File S3.xlsx
- Supplementary file S4.xlsx
- Supplementary file S5.xlsx
- Supplementary File S6.xlsx
- Supplementary file S7.xlsx
- Supplementary file S8.xlsx
- Supplementary file S9.xlsx
- Supplementary file S10.xlsx
- plants-3364923-Supplementary figures.pdf
