# Supplementary material for: Comparative Physiological and Transcriptomics Profiling Provides Integrated Insight into Melatonin Mediated Salt and Copper Stress Tolerance in Selenicereus undatus L
Source: Plants (Basel). 2024 Dec 23;13(24):3602. doi: 10.3390/plants13243602 (PMC11678089; doi:10.3390/plants13243602)
Supplement: Supplementary file 1 [file plants-13-03602-s001.zip › Supplementary file S11.xlsx]

## Sheet: Primers
Primers for RT-qPCR
Gene ID	Given Name (PRIMER)	Sequence
>HU07G02067	HU067-F	ATCTTCGTCTCCAGCATTGG
	HU067-R	GCCCGAAATGCCACAATATC
CDS		ATGGCAACTAACACCTGTTTTGCAGCCTCCTCAACTGTGGTTGGTCTTGGTACCTCCACCCTCTCTCGCTCTTCCTCCAAATCTACACCCCTCACTCCAGGATTCTTGAGACCCCAGGTGGCTCCAAGGAACCCTTTGACGCTTGCCTGTCCACCTTCTGTAGGAAGGATTAGATGTTGTACCTTTCCGAGGGATTGGCTAAGAAGAGACTTCAATGTGATCGGGTTCGGGATGATAGGGTGGATAGCCCCATCAAGCATACCAGTAATCAATGGAAACAGCCTCACAGGGATCTTCGTCTCCAGCATTGGTCAGGAGCTCTCCCACTTCCCCACTGGCCCTGCCCTCACTTCCCAGTTCTGGTTGTGGATGATATTGTGGCATTTCGGGCTATTCGTG…
>HU09G01996	HU996-F	GAGGTCGATGCTGATGGTAATG
	HU996-R	GAGTCGGTGTCCTTCATCTTTC
CDS		ATGGCTGAGCAACTCACCGATGACCAGATCTCTGAGTTCAAGGAAGCCTTCAGCTTGTTCGACAAGGATGGCGATGGCTGCATCACAACCAAGGAGCTTGGGACCGTGATGAGGTCTCTGGGTCAGAACCCAACTGAGGCCGAACTTCAGGACATGATAAATGAGGTCGATGCTGATGGTAATGGCACGATCGACTTCCCAGAGTTCCTTAACCTGATGGCAAGAAAGATGAAGGACACCGACTCTGAGGAAGAGCTGAAGGAAGCTTTCCGTGTCTTTGACAAGGACCAGAACGGCTTCATCTCTGCTGCTGAGCTCCGTCATGTGATGACAAACCTCGGAGAGAAACTGACCGATGAAGAGGTCGATGAGATGATCAGGGAAGCCGATGTTGATGGC…
>HU09G00064	HU064-F	CCAGCTACTCTGTTCTCAGTTG
	HU064-R	GCCATCCTCATCCTTAGTCAAG
CDS		ATGGCAGCTCCAGCCAACACCAATGGTAGTGCAAAGAGTAGCACTGAGGACAAGGAATGGATCTATGCCATGATCCTGACCACCTTCTCGGCTCCGGCCATGGTTCTCAAGACTGTCCTCGAGCTCGATGTCCTCGAGATCATCAAGAAGGCTGGCCCGGACGCCCAACTCTCGCCTGCCGAGATTGTGGCCCAGCTCCCCACTCAGAACCCTGAGGCTCCTTCCATGATGGACCGCATGCTCCGCCTCATCGCCAGCTACTCTGTTCTCAGTTGCTCCCTTCGGACCCTCCCCGATGGCCGGGTTGAGAGGCTTTACGGCCTCGCTCCGGTTTGCAAGTACTTGACTAAGGATGAGGATGGCCTCTCCTTGGCTAGTCACTCCCTTTTCATCCAAGAC…
>HU05G01575	HU575-F	GAGTGGAGTGAGACGATGATTC
	HU575-R	CACCTACACGAGCTGCTAAC
CDS		ATGGCGGGCATGTGTTGTGGGATCAACGTTGGCGAGACCGAGCCAACCAGTCCGGTCGAACCAGCAGCTCGGACCGGCCACCGCCGGAGGGTCGAGTTCCGGCAACTGAAGATCATCTCCGACATGGCGGAGGCTCGGATGAAGCGTCAAAAAGTGGGGGAGGAAGAGAAAGTTGAAGAGGAGCAGATTCAGCTTCGGCTGCCAGCTTCTCTCTCACCTCCGCCTTCAGAGGTGGCTCGTGAGTGCGACAATGCGAGTGAGAATTGCTCGGAGGTGGTGGCGAAGACTGATGGTGACGAGCAGGCTGTGGTTGAGGAGTTTCCTAAGTTTGGAGTGACTTCTGTGTGCGGAAGGAGGAGAGATATGGAAGACGCCATTTCGATTCGGCCTTTTTGCTCG…
>HU01G00526	HU526-F	GCAACTATGGGTGAAGGAGAAG
	HU526-R	CTGAGTGTAGTGTCCACAAACC
CDS		ATGACTTGTGTCAAACCTTTCATGGCAACCTTATGCATAATTGCAATAACTCTGGCCCTACTCCAAGCATGCTGTGCCCAAAACTCCCCACAAGACTATGTTGATGCCCACAACGCCGCTAGGGCGGCTGTGGGTGTTGGAAAAATCACGTGGGATTCCAAAGTCGCGAATTATGCCCAAGCCTACGCCAACAAAAGGAAGGGTGATTGCAATTTGATACACTCTGGTGGACCGTATGGGGAGAATCTCGCCAAGGGAAGTGGTAGTTTCATGACTGGTGTTAACGCGGTGCAACTATGGGTGAAGGAGAAGGCTGACTACAATTACAACTCGAATTCTTGTGCTCCTGGAAAGGTTTGTGGACACTACACTCAGGTGGTGTGGCGTGACTCGACTAGA…
>HU06G02082	HU082-F	CCACCTTCTTAGTCGCCTTATG
	HU082-R	CCTCCTACACACCTTGCTTAC
CDS		ATGGCCGAGATCAACCAGCAGGAGCAGTACGCCAACGGGCTGTGTGTGAACCACGCCACGCCCTCATCGGACCCCTTGAACTGGGGGGCGGTGGCGGAGGCCATGAAGGGTAGCCACCTGGACGAGGTGAAGAGGATGGTGGAGGAGTACCGGAGGCCGACAGTCCGCCTCGGAGGAGAGACCCTCACCGTCGGACAAGTGGCCGCCGTCGCCGGAGCCGCCGGTGTGGCGGTGGAGCTGGCGGAGGCCTCCAGGGCCGGCGTCGATGCCAGCAGCAACTGGGTCATGGAGAGCATGAATAAGGGGACTGATAGTTATGGTGTCACCACCGGGTTCGGCGCCACCTCTCACCGGAGAACCAAGCAGGGCGGCGCTCTTCAGAAGGAGCTCATTAGATTT…
