# Supplementary material for: Comparative Physiological and Transcriptomics Profiling Provides Integrated Insight into Melatonin Mediated Salt and Copper Stress Tolerance in Selenicereus undatus L
Source: Plants (Basel). 2024 Dec 23;13(24):3602. doi: 10.3390/plants13243602 (PMC11678089; doi:10.3390/plants13243602)
Supplement: Supplementary file 1 [file plants-13-03602-s001.zip › Supplementary file S1.xlsx]

## Sheet: Proetein content
Protein content determination
Treatments	Quantity (g)	Measurement (A)	Blank (A)	△A	Cpr（mg/mL）	Cpr（mg/g Fresh Weight）
CK	0.1016	0.7187	0.4131	0.3056	0.148651	1.4631
	0.1014	0.7184	0.4131	0.3053	0.148501	1.46451
M	0.1015	0.7557	0.4131	0.3426	0.167133	1.64663
	0.1013	0.7853	0.4131	0.3722	0.181918	1.79583
S	0.1011	0.7288	0.4131	0.3157	0.153696	1.52024
	0.1013	0.7389	0.4131	0.3258	0.158741	1.56704
SM	0.1014	0.7581	0.4131	0.345	0.168331	1.66007
	0.101	0.7174	0.4131	0.3043	0.148002	1.46536
Cu	0.1014	0.7814	0.4131	0.3683	0.17997	1.77485
	0.1015	0.8062	0.4131	0.3931	0.192357	1.89515
CuM	0.1017	0.7754	0.4131	0.3623	0.176973	1.74015
	0.1018	0.7812	0.4131	0.3681	0.17987	1.7669
Scu	0.1019	0.8032	0.4131	0.3901	0.190859	1.873
	0.1016	0.7894	0.4131	0.3763	0.183966	1.81069
SCuM	0.1015	0.7984	0.4131	0.3853	0.188461	1.85676
	0.1017	0.7882	0.4131	0.3751	0.183366	1.80301

## Sheet: H2O2
Hydrogen peroxide (H2O2) content determination
Treatments	Q g	Amount (A)	A Blank	△A	H2O2 content（μmol/g Fresh weight）
CK	0.1013	0.0464	0.0322	0.0142	0.268835
	0.1014	0.0461	0.0322	0.0139	0.26144
M	0.1014	0.0443	0.0322	0.0121	0.218659
	0.1015	0.0439	0.0322	0.0117	0.208946
S	0.1016	0.0588	0.0322	0.0266	0.562175
	0.1018	0.0585	0.0322	0.0263	0.553969
SM	0.1011	0.0493	0.0322	0.0171	0.338497
	0.1013	0.0489	0.0322	0.0167	0.328312
Cu	0.1012	0.0567	0.0322	0.0245	0.514387
	0.1011	0.0571	0.0322	0.0249	0.524431
CuM	0.1013	0.0501	0.0322	0.0179	0.356861
	0.1006	0.0499	0.0322	0.0177	0.354553
Scu	0.1015	0.061	0.0322	0.0288	0.614966
	0.1016	0.0596	0.0322	0.0274	0.581152
SCuM	0.1014	0.0517	0.0322	0.0195	0.394536
	0.1018	0.0515	0.0322	0.0193	0.388251

## Sheet: SOD
Superoxide dismutase (SOD) content determination (WST-8 method)
Treatments	Quantity (g)	Amount (A)	Control	%age	Cpr（mg/mL）	SOD（U/mg prot）	SOD（U/g Fresh Weight）
CK	0.1016	0.4421	0.6798	0.349662	0.148651	72.3386	105.839
	0.1014	0.4401	0.6798	0.352604	0.148501	73.3527	107.426
M	0.1015	0.4463	0.6798	0.343483	0.167133	62.6078	103.092
	0.1013	0.4351	0.6798	0.359959	0.181918	61.83	111.036
S	0.1011	0.394	0.6798	0.420418	0.153696	94.3915	143.498
	0.1013	0.4089	0.6798	0.3985	0.158741	83.4704	130.801
SM	0.1014	0.3791	0.6798	0.442336	0.168331	94.2419	156.449
	0.101	0.3901	0.6798	0.426155	0.148002	100.354	147.055
Cu	0.1014	0.38045	0.6798	0.44035	0.17997	87.4404	155.194
	0.1015	0.3972	0.6798	0.415711	0.192357	73.9748	140.193
CuM	0.1017	0.3785	0.6798	0.443219	0.176973	89.9615	156.546
	0.1018	0.3692	0.6798	0.456899	0.17987	93.543	165.281
Scu	0.1019	0.3911	0.6798	0.424684	0.190859	77.3529	144.882
	0.1016	0.3801	0.6798	0.440865	0.183966	85.7199	155.212
SCuM	0.1015	0.376	0.6798	0.446896	0.188461	85.7448	159.208
	0.1017	0.3691	0.6798	0.457046	0.183366	91.8137	165.541

## Sheet: POD
Peroxidase (POD) activity assay
Treatments	Quantity (g)	A1	A2	Cpr（mg/mL）	POD（U/mg prot）	POD（U/g Fresh weight）
CK	0.1016	0.0545	0.0601	0.148651	1.50688	2.20472
	0.1014	0.0534	0.0594	0.148501	1.61615	2.36686
M	0.1015	0.0457	0.0516	0.167133	1.41205	2.32512
	0.1013	0.046	0.0525	0.181918	1.42922	2.56663
S	0.1011	0.0497	0.0586	0.153696	2.31626	3.52127
	0.1013	0.0509	0.0594	0.158741	2.14185	3.35637
SM	0.1014	0.0435	0.0531	0.168331	2.28121	3.78698
	0.101	0.0495	0.0592	0.148002	2.62159	3.84158
Cu	0.1014	0.0568	0.0657	0.17997	1.97811	3.51085
	0.1015	0.0562	0.0652	0.192357	1.87152	3.5468
CuM	0.1017	0.0508	0.0611	0.176973	2.32804	4.05113
	0.1018	0.051	0.062	0.17987	2.44621	4.3222
Scu	0.1019	0.0625	0.0711	0.190859	1.80238	3.37586
	0.1016	0.0582	0.0665	0.183966	1.80468	3.26772
SCuM	0.1015	0.0739	0.0835	0.188461	2.03755	3.78325
	0.1017	0.0746	0.0838	0.183366	2.00691	3.61849

## Sheet: CAT
Catalase (CAT) activity measurement (UV absorption method)
Treatments	Quantity (g)	A1	A2	Cpr（mg/mL）	CAT（μmol /min/mg prot ）	CAT（μmol /min/g Fresh Weight ）
CK	0.1016	0.3463	0.3437	0.148651	16.0564	23.4921
	0.1014	0.3478	0.3451	0.148501	16.6908	24.4438
M	0.1015	0.3525	0.3497	0.167133	15.3794	25.3241
	0.1013	0.3598	0.3573	0.181918	12.6156	22.6555
S	0.1011	0.3453	0.3408	0.153696	26.8777	40.8605
	0.1013	0.3406	0.3363	0.158741	24.8669	38.9674
SM	0.1014	0.3384	0.3332	0.168331	28.3583	47.0769
	0.101	0.3372	0.3321	0.148002	31.6334	46.3545
Cu	0.1014	0.3508	0.3469	0.17997	19.8933	35.3077
	0.1015	0.3569	0.3531	0.192357	18.135	34.3685
CuM	0.1017	0.3343	0.3297	0.176973	23.8613	41.5221
	0.1018	0.3345	0.3301	0.17987	22.4562	39.6778
Scu	0.1019	0.3627	0.358	0.190859	22.6062	42.3415
	0.1016	0.3639	0.3591	0.183966	23.9523	43.3701
SCuM	0.1015	0.3554	0.3503	0.188461	24.8422	46.1261
	0.1017	0.3451	0.3398	0.183366	26.5338	47.8407

## Sheet: APX
Ascorbate peroxidase (APX) activity assay
Treatments	Quantity (g)	A1	A2	Cpr（mg/mL）	APX（nmol /min/mg prot ）	APX（nmol /min/g fresh Weight ）
CK	0.1004	0.8779	0.8631	0.148651	355.536	526.402
	0.1018	0.8986	0.8834	0.148501	365.513	533.194
M	0.1013	0.9968	0.9825	0.167133	305.537	504.1
	0.101	0.9548	0.9403	0.181918	284.631	512.668
S	0.1011	0.9439	0.9209	0.153696	534.386	812.394
	0.101	0.9399	0.9171	0.158741	512.903	806.127
SM	0.1003	0.8998	0.8829	0.168331	358.518	601.694
	0.1003	0.8619	0.8446	0.148002	417.416	615.935
Cu	0.1019	0.8891	0.8693	0.17997	392.876	693.874
	0.1017	0.8766	0.8566	0.192357	371.288	702.262
CuM	0.1008	0.8626	0.8458	0.176973	338.994	595.167
	0.1019	0.8591	0.8419	0.17987	341.476	602.76
Scu	0.1013	0.8625	0.8411	0.190859	400.397	754.387
	0.1017	0.8847	0.8635	0.183966	411.518	744.397
SCuM	0.1011	0.9291	0.9134	0.188461	297.486	554.547
	0.1007	0.8771	0.8609	0.183366	315.49	574.481

## Sheet: PRO
Proline (PRO) content determination
Treatments	Quantity (g)	Amount	Blank	△A	Proline（μg/g Fresh weight）
CK	0.1003	0.0611	0.0498	0.0113	3.14865
	0.1013	0.0613	0.0498	0.0115	3.21204
M	0.1014	0.0628	0.0498	0.013	3.91672
	0.1017	0.0631	0.0498	0.0133	4.04631
S	0.1018	0.0941	0.0498	0.0443	18.6136
	0.1012	0.0934	0.0498	0.0436	18.3929
SM	0.1015	0.1015	0.0498	0.0517	22.1571
	0.1008	0.1021	0.0498	0.0523	22.5958
Cu	0.1002	0.0901	0.0498	0.0403	17.0006
	0.1006	0.0887	0.0498	0.0389	16.2671
CuM	0.1007	0.0978	0.0498	0.048	20.575
	0.1006	0.0988	0.0498	0.049	21.0711
Scu	0.1003	0.1026	0.0498	0.0528	22.947
	0.1014	0.1029	0.0498	0.0531	22.8396
SCuM	0.1018	0.1094	0.0498	0.0596	25.8052
	0.1012	0.1115	0.0498	0.0617	26.9511

## Sheet: Chlorophyll
Chlorophyll content determination
Treatments	Chl a(663)	Chl b(646)	Car (470)	Chl a	Chl b	Total chl	Carotenoids
CK	2.584	1.249	2.281	1.32556	0.742904	2.06847	0.256613
	2.489	1.253	2.391	1.27079	0.767033	2.03782	0.268987
M	2.872	1.382	2.581	1.47406	0.819308	2.29336	0.290363
	2.863	1.493	2.509	1.45548	0.935589	2.39107	0.282263
S	1.283	0.791	1.324	0.637484	0.544926	1.18241	0.14895
	1.238	0.785	1.387	0.612493	0.54822	1.16071	0.156037
SM	2.133	1.092	2.015	1.08682	0.676096	1.76292	0.226687
	2.18	1.099	2.102	1.11284	0.673412	1.78625	0.236475
Cu	1.56	0.765	1.571	0.798937	0.459796	1.25873	0.176737
	1.599	0.828	1.482	0.813599	0.516505	1.3301	0.166725
CuM	1.914	1.001	1.981	0.97268	0.628442	1.60112	0.222862
	1.95	1.026	1.899	0.990228	0.646623	1.63685	0.213638
Scu	1.021	0.608	1.176	0.509903	0.411521	0.921424	0.1323
	1.006	0.675	1.053	0.49322	0.483724	0.976944	0.118462
SCuM	1.465	0.918	1.772	0.726124	0.63747	1.36359	0.19935
	1.484	0.897	1.691	0.739524	0.611828	1.35135	0.190238
						s
