# Supplementary material for: Comparative Physiological and Transcriptomics Profiling Provides Integrated Insight into Melatonin Mediated Salt and Copper Stress Tolerance in Selenicereus undatus L
Source: Plants (Basel). 2024 Dec 23;13(24):3602. doi: 10.3390/plants13243602 (PMC11678089; doi:10.3390/plants13243602)
Supplement: Supplementary file 1 [file plants-13-03602-s001.zip › Supplementary File S2.xlsx]

## Sheet: Supplementary file S2
Statistical analysis of Pitaya transcriptome reads mapped to reference genome
Total Reads						Reference Genome Alignment				Reference Transcript Allignment
Sample	Raw Reads	Clean Reads Pairs	Q20(%)	Q30(%)	GC(%)	Total mapped (M)	Uniq mapped (M)	Multiple mapped (M)	Discordantly reads ratio (M)	Total mapped reads (M)	Uniq mapped reads (M)	Multiple mapped reads (M)
CK-1	3.95622e+07	39514784 (99.88%)	98.965	95.735	45.365	38.09 (96.41%)	33.95 (86%)	27.93 (7%)	1.34 (3%)	30.97 (78.39%)	13.37 (33.86%)	17.59 (44.53%)
CK-2	3.46116e+07	34573618 (99.89%)	99.075	96.24	45.68	33.27 (96.23%)	30.12 (87%)	22.71 (7%)	8.71 (3%)	27.51 (79.58%)	12.47 (36.07%)	15.04 (43.52%)
M-1	2.36195e+07	23588850 (99.87%)	97.57	92.575	45.66	21.7 (92.39%)	19.4 (82.26%)	1.5 (6.4%)	0.88 (3.75%)	17.90 (75.92%)	7.47 (33.69%)	9.96 (42.23%)
M-2	2.50196e+07	24989564 (99.88%)	97.57	92.7	45.92	23.22 (92.94%)	20.71 (82.9%)	1.5 (6.4%)	0.91 (3.65%)	19.22(76.92%)	8.49 (34.00%)	10.72 (42.92%)
Cu-1	3.81548e+07	38112831 (99.89%)	99.04	96.005	45.75	18.7 (95.34%)	16.78 (86%)	12.96 (7%)	6.21 (3%)	15.27 (77.86%)	6.69 (34.14%)	8.57 (43.72%)
Cu-2	3.75742e+07	37525446 (99.87%)	98.99	95.845	45.35	34.94 (95.92%)	31.20 (86%)	24.87 (7%)	1.24 (3%)	27.79 (76.30%)	12.21 (33.54%)	15.57 (42.77%)
CuM-1	1.96361e+07	19614564 (99.89%)	98.97	95.745	45.13	38.27 (91.93%)	34.03 (82%)	28.64 (7%)	1.37 (3.3%)	30.62 (73.55%)	13.41 (32.22%)	17.20 (41.33%)
CuM-2	3.6478e+07	36426979 (99.86%)	98.94	95.61	45.565	39.72 (96.7%)	35.40 (86%)	29.20 (7%)	1.39 (3.4%)	32.34 (78.72%)	14.35 (34.94%)	17.98 (43.78%)
S-1	3.64733e+07	36429579 (99.88%)	98.975	95.785	45.435	36.8 (96.58%)	32.83 (86%)	26.60 (7%)	1.31 (3%)	29.52 (77.47%)	13.29 (34.87%)	16.23 (42.59%)
S-2	4.0872e+07	40818936 (99.87%)	98.975	95.775	45.525	35.45 (94.48%)	31.45 (84%)	26.23 (7%)	1.37 (4%)	28.67 (76.40%)	12.56 (33.49%)	16.10 (42.92%)
SM-1	3.50944e+07	35055875 (99.89%)	98.98	95.81	45.465	33.65 (96%)	29.99 (86%)	24.71 (7%)	1.18 (3%)	27.24 (77.71%)	11.94 (34.08%)	15.29 (43.63%)
SM-2	3.95335e+07	39482198 (99.87%)	98.97	95.76	45.425	37.83 (95.83%)	33.56 (85%)	29.29 (7%)	1.33 (3%)	30.59 (77.48%)	13.40 (33.95%)	17.18 (43.53%)
SCu-1	4.16812e+07	41635374 (99.89%)	99.005	95.91	45.395	35.16 (96.52%)	31.35 (86%)	25.53 (7%)	1.25 (3%)	28.73 (78.86%)	12.59 (34.56%)	16.13 (44.30%)
SCu-2	4.11302e+07	41080880 (99.89%)	99.015	95.95	45.675	38.66 (94.72%)	34.29 (84%)	29.79 (7%)	1.38 (3.4%)	31.49 (77.17%)	13.82 (33.86%)	17.67 (43.31%)
SCuM-1	3.19057e+07	31864306 (99.87%)	98.975	95.77	45.435	30 (94.16%)	26.69 (84%)	21.76 (7%)	1.13 (4%)	23.88 (74.97%)	10.30 (32.33%)	13.58 (42.64%)
SCuM-2	3.42152e+07	34177568 (99.89%)	99.01	95.935	45.34	32.47 (95.02%)	28.93 (85%)	24.09 (7%)	1.13 (3%)	26.18 (76.60%)	11.26 (32.97%)	14.91 (43.63%)
Total	555.56	554.89 (99.87%)				527.93 (95.14%)	470.68 (84.82%)	357.31 (64.39%)	32.13 (5.7%)	427.92 (77.11%)	187.62 (33.81%)	239.72 (43.20%)
Mean	3.47226e+07	34.68 (99.87%)	98.81	95.44	45.51	32.99 (95.12%)	29.41 (84.8%)	22.33 (64.38%)	2 (5.75%)	26.7 (76.98%)	11.72 (33.79%)	14.98 (42.93)
Minimum	1.96361e+07	19.61 (99.89%)	97.57	92.575	45.13	18.7 (95.35 %)	16.78 (85.56%)	1.5 (5.64%)	0.88 (4.48%)	15.27 (77.86%)	6.69 (34.11%)	14.98 (76.38%)
Maximum	4.16812e+07	41.63 (99.89%)	99.075	96.24	45.92	34.94 (83.92%)	31.2 (74.94%)	24.87 (59.74%)	1.31 (3.14%)	27.79 (66.75%)	12.47 (29.95%)	17.98 (43.1%)
