# Supplementary material for: Comparative Physiological and Transcriptomics Profiling Provides Integrated Insight into Melatonin Mediated Salt and Copper Stress Tolerance in Selenicereus undatus L
Source: Plants (Basel). 2024 Dec 23;13(24):3602. doi: 10.3390/plants13243602 (PMC11678089; doi:10.3390/plants13243602)
Supplement: Supplementary file 1 [file plants-13-03602-s001.zip › Supplementary File S3.xlsx]

## Sheet: DEGs statistics
Supplementary file S3: (DEGs statistics). Number of DEGs in different possible combinations of applied treatments
S.No	Treatments	TOTAL DEGs	Know	Novels	known up	known down	novel up	novel down
1	CK-vs-M	594	467 (78.61%)	128 (21.54%)	304 (51.17%)	163 (27.44%)	92 (15.48%)	35 (5.89%)
2	CK-vs-S	438	347 (79.22%)	91 (20.77%)	283 (64.61%)	71 (16.21%)	64 (14.61%)	20 (4.56%)
3	S-vs-SM	533	246 (46.15%)	287 (53.84%)	191 (35.83%)	246 (46.15%)	55 (10.31%)	41 (7.69%)
4	CK-vs-Cu	525	402 (76.57%)	123 (23.42%)	313 (59.61%)	97 (18.47%)	89 (16.95%)	26 (4.95%)
5	Cu-vs-CuM	1027	605 (58.90%)	422 (41.09%)	545 (53.06%)	345 (33.59%)	60 (5.84%)	77 (7.49%)
6	CK-vs-SCu	346	311 (89.88%)	35 (10.11%)	232 (67.05%)	31 (8.95%)	79 (22.83%)	4 (1.15%)
7	SCu-vs-SCuM	664	231 (34.78%)	433 (65.21%)	180 (27.1%)	381 (57.37%)	51 (7.68%)	52 (7.83%)
8	CK-vs-SM	399	317 (79.44%)	82 (20.55%)	227 (56.89%)	66 (16.54%)	90 (22.55%)	16 (4.01%)
9	CK-vs-CuM	329	265 (80.54%)	64 (19.45%)	209 (63.52%)	52 (15.8%)	56 (17.02%)	12 (3.64%)
10	CK-vs-SCuM	404	285 (70.54%)	119 (29.45%)	170 (42.07%)	88 (21.78%)	115 (28.46%)	31 (7.67%)
	Total	5259	3405 (64.74%)	1854 (35.25%)	2654	1540	751	314

## Sheet: CK-VS-M
Supplementary file S3: (CK-vs-M_DEGs). Number of differentially expressed genes identified in S. undatus under Melatonin treatment.
GeneID	Length	CK	M	Regulation	logFC	Pvalue	FDR	Gene_name	NR_ID	NR_annotation	GO_ID	GO_term	KO_ID	KO_gene	KO_Hyperlink	KEGG_Pathway	Pathway_ID	KOG_ID	KOG_annotation	Swiss-Prot_ID	Swiss-Prot_annotation
HU01G01213	1031	1.085	9.46	Up	3.26227	1.71e-06	0.000259	XTH9	XP_020237827.1	xyloglucan endotransglucosylase/hydrolase protein 9 [Cajanus cajan]	GO:0071555;GO:0048046;GO:0005618;GO:0004553;GO:0042546;GO:0016762;GO:0010411	cell wall organization;apoplast;cell wall;hydrolase activity, hydrolyzing O-glycosyl compounds;cell wall biogenesis;xyloglucan:xyloglucosyl transferase activity;xyloglucan metabolic process	K08235	E2.4.1.207	http://www.genome.jp/dbget-bin/www_bget?ko:K08235	-	-	-	-	sp|Q8LDW9|XTH9_ARATH	Xyloglucan endotransglucosylase/hydrolase protein 9 OS=Arabidopsis thaliana OX=3702 GN=XTH9 PE=2 SV=2
HU05G02236	2493	43.055	117.515	Up	1.69584	0.000128	0.009275	At2g23790	XP_010680913.1;XP_010680912.1	PREDICTED: calcium uniporter protein 2, mitochondrial isoform X2 [Beta vulgaris subsp. vulgaris];PREDICTED: calcium uniporter protein 2, mitochondrial isoform X1 [Beta vulgaris subsp. vulgaris]	GO:0015292;GO:0051560;GO:0005262;GO:0005743;GO:0016021	uniporter activity;mitochondrial calcium ion homeostasis;calcium channel activity;mitochondrial inner membrane;integral component of membrane	K20858	MCU	http://www.genome.jp/dbget-bin/www_bget?ko:K20858	-	-	KOG2966	Uncharacterized conserved protein	sp|O64823|MCU2_ARATH	Calcium uniporter protein 2, mitochondrial OS=Arabidopsis thaliana OX=3702 GN=At2g23790 PE=2 SV=1
HU05G01554	1217	45.15	102.4	Up	1.28804	8.55e-05	0.006717	-	XP_010691710.1	PREDICTED: uncharacterized protein DDB_G0271670 [Beta vulgaris subsp. vulgaris]	-	-	-	-	-	-	-	-	-	-	-
novel.1275	556	0	3.85	Up	7.37425	0.000765	0.037909	-	-	-	-	-	-	-	-	-	-	-	-	-	-
HU07G01742	1567	3.315	9.105	Up	1.54406	0.000249	0.015756	CYP71A9	XP_021863482.1	cytochrome P450 71A9-like isoform X1 [Spinacia oleracea]	GO:0005506;GO:0004497;GO:0020037;GO:0016705;GO:0016021	iron ion binding;monooxygenase activity;heme binding;oxidoreductase activity, acting on paired donors, with incorporation or reduction of molecular oxygen;integral component of membrane	K20617	CYP71A	http://www.genome.jp/dbget-bin/www_bget?ko:K20617	-	-	-	-	sp|O81970|C71A9_SOYBN	Cytochrome P450 71A9 OS=Glycine max OX=3847 GN=CYP71A9 PE=2 SV=1
HU10G00019	1669	10.425	31	Up	1.66527	4.05e-06	0.000516	COL15	XP_021723026.1	zinc finger protein CONSTANS-LIKE 15-like [Chenopodium quinoa]	GO:0005634;GO:0008270	nucleus;zinc ion binding	-	-	-	-	-	-	-	sp|Q9C7E8|COL15_ARATH	Zinc finger protein CONSTANS-LIKE 15 OS=Arabidopsis thaliana OX=3702 GN=COL15 PE=1 SV=1
HU02G02536	2242	6.245	74.93	Up	3.6162	0.000744	0.036996	-	XP_021731197.1	uncharacterized protein LOC110698103 [Chenopodium quinoa]	GO:0032259;GO:0008168;GO:0016021	methylation;methyltransferase activity;integral component of membrane	-	-	-	-	-	-	-	-	-
HU07G00578	1442	32.76	86.835	Up	1.75876	2.34e-06	0.000326	At2g45070	XP_021756367.1	protein transport protein Sec61 subunit beta-like [Chenopodium quinoa]	GO:0031204;GO:0005789;GO:0016021;GO:0006616;GO:0016020;GO:0006886;GO:0005784	posttranslational protein targeting to membrane, translocation;endoplasmic reticulum membrane;integral component of membrane;SRP-dependent cotranslational protein targeting to membrane, translocation;membrane;intracellular protein transport;Sec61 translocon complex	K09481	SEC61B,SBH2	http://www.genome.jp/dbget-bin/www_bget?ko:K09481	Phagosome;Protein export;Protein processing in endoplasmic reticulum	ko04145,ko03060,ko04141	KOG3457	Sec61 protein translocation complex, beta subunit	sp|P38389|SC61B_ARATH	Protein transport protein Sec61 subunit beta OS=Arabidopsis thaliana OX=3702 GN=At2g45070 PE=1 SV=1
HU09G00816	879	3.075	24.715	Up	3.14035	1.05e-05	0.001167	PCAP1	XP_010684190.2	PREDICTED: LOW QUALITY PROTEIN: plasma membrane-associated cation-binding protein 1 [Beta vulgaris subsp. vulgaris]	GO:0046658	anchored component of plasma membrane	-	-	-	-	-	-	-	sp|Q96262|PCAP1_ARATH	Plasma membrane-associated cation-binding protein 1 OS=Arabidopsis thaliana OX=3702 GN=PCAP1 PE=1 SV=1
HU05G00862	2206	0.09	4.52	Up	5.82274	1.49e-12	1.04e-09	CRK25	XP_010678975.1	PREDICTED: putative receptor-like protein kinase At4g00960 [Beta vulgaris subsp. vulgaris]	GO:0016021;GO:0004674;GO:0005524	integral component of membrane;protein serine/threonine kinase activity;ATP binding	-	-	-	-	-	-	-	sp|Q9M0X5|CRK25_ARATH	Cysteine-rich receptor-like protein kinase 25 OS=Arabidopsis thaliana OX=3702 GN=CRK25 PE=3 SV=1
HU02G02729	2795	3.735	9.205	Up	1.3742	0.000167	0.01141	-	XP_010680604.1	PREDICTED: uncharacterized protein LOC104895726 isoform X2 [Beta vulgaris subsp. vulgaris]	-	-	-	-	-	-	-	-	-	-	-
novel.9522	1568	0	10.31	Up	11.0103	1.87e-12	1.27e-09	GCP2	XP_019104417.1	PREDICTED: gamma-tubulin complex component 2 isoform X2 [Beta vulgaris subsp. vulgaris]	GO:0000922;GO:0043015;GO:0005815;GO:0007020;GO:0005874;GO:0005737	spindle pole;gamma-tubulin binding;microtubule organizing center;microtubule nucleation;microtubule;cytoplasm	K16569	TUBGCP2,GCP2	http://www.genome.jp/dbget-bin/www_bget?ko:K16569	-	-	-	-	sp|Q9C5H9|GACP2_ARATH	Gamma-tubulin complex component 2 OS=Arabidopsis thaliana OX=3702 GN=GCP2 PE=1 SV=1
HU05G01159	1634	0.025	3.155	Up	6.80263	3.09e-07	5.96e-05	CRK25	XP_010678975.1;TXG47189.1	PREDICTED: putative receptor-like protein kinase At4g00960 [Beta vulgaris subsp. vulgaris];hypothetical protein EZV62_026483 [Acer yangbiense]	GO:0005524;GO:0016020;GO:0004672;GO:0004674;GO:0016021	ATP binding;membrane;protein kinase activity;protein serine/threonine kinase activity;integral component of membrane	-	-	-	-	-	-	-	sp|Q9M0X5|CRK25_ARATH	Cysteine-rich receptor-like protein kinase 25 OS=Arabidopsis thaliana OX=3702 GN=CRK25 PE=3 SV=1
HU07G00312	2399	15.465	26.115	Up	1.26703	0.000111	0.008171	-	-	-	-	-	-	-	-	-	-	-	-	-	-
novel.4866	1793	0.08	7.59	Up	6.07936	4.53e-18	6.83e-15	PAM68	XP_030552442.1;KAF3947666.1	auxin-binding protein T85 [Rhodamnia argentea];hypothetical protein CMV_026231 [Castanea mollissima]	GO:0016021;GO:0005788;GO:0010011;GO:0009734	integral component of membrane;endoplasmic reticulum lumen;auxin binding;auxin-activated signaling pathway	-	-	-	-	-	-	-	sp|O49668|PAM68_ARATH;sp|P33490|ABP1_TOBAC	Protein PAM68, chloroplastic OS=Arabidopsis thaliana OX=3702 GN=PAM68 PE=1 SV=1;Auxin-binding protein T85 OS=Nicotiana tabacum OX=4097 GN=T85 PE=3 SV=1
HU02G02051	2197	0	6.62	Up	11.0234	9.04e-13	6.63e-10	-	XP_010696153.1	PREDICTED: uncharacterized protein LOC104908703 [Beta vulgaris subsp. vulgaris]	-	-	-	-	-	-	-	-	-	-	-
HU10G00268	1313	1.485	5.815	Up	2.06253	0.000656	0.033539	JGB	KNA19135.1	hypothetical protein SOVF_064410 [Spinacia oleracea]	GO:0016905	myosin heavy chain kinase activity	-	-	-	-	-	-	-	sp|O48716|JGB_ARATH	Protein JINGUBANG OS=Arabidopsis thaliana OX=3702 GN=JGB PE=1 SV=1
HU07G00815	1582	0.04	34.985	Up	9.88232	8.97e-20	2.6e-16	CER2	XP_021843715.1	protein ECERIFERUM 2-like [Spinacia oleracea]	GO:0050661;GO:0005634;GO:0016747;GO:0010181;GO:0050660;GO:0005829;GO:0016021;GO:0003958;GO:0016491;GO:0016709;GO:0005789	NADP binding;nucleus;acyltransferase activity, transferring groups other than amino-acyl groups;FMN binding;flavin adenine dinucleotide binding;cytosol;integral component of membrane;NADPH-hemoprotein reductase activity;oxidoreductase activity;oxidoreductase activity, acting on paired donors, with incorporation or reduction of molecular oxygen, NAD(P)H as one donor, and incorporation of one atom …	-	-	-	-	-	-	-	sp|Q39048|CER2_ARATH	Protein ECERIFERUM 2 OS=Arabidopsis thaliana OX=3702 GN=CER2 PE=1 SV=1
HU07G00412	1125	8.68	24.9	Up	1.63979	0.000471	0.025958	rbm24-b	XP_021740237.1	RNA-binding protein 38-like [Chenopodium quinoa]	GO:0003729;GO:0003723;GO:0030154;GO:0007275	mRNA binding;RNA binding;cell differentiation;multicellular organism development	K25006	RBM24_38	http://www.genome.jp/dbget-bin/www_bget?ko:K25006	-	-	KOG0149	Predicted RNA-binding protein SEB4 (RRM superfamily)	sp|Q9I8B3|RB24B_XENLA	RNA-binding protein 24-B OS=Xenopus laevis OX=8355 GN=rbm24-b PE=2 SV=1
HU10G00044	1676	4.895	23.575	Up	2.36831	5.14e-05	0.0044	LAZY1	XP_021723066.1	protein LAZY 1-like [Chenopodium quinoa]	-	-	-	-	-	-	-	-	-	sp|Q5XV40|LAZY1_ARATH	Protein LAZY 1 OS=Arabidopsis thaliana OX=3702 GN=LAZY1 PE=1 SV=1
HU05G01539	1296	0.05	3.12	Up	6.03162	0.000271	0.016871	HSP18.5-C	KAF7133571.1	hypothetical protein RHSIM_Rhsim09G0170000 [Rhododendron simsii]	GO:0005737;GO:0042542;GO:0009408;GO:0051259;GO:0051082;GO:0009651;GO:0006457;GO:0043621	cytoplasm;response to hydrogen peroxide;response to heat;protein complex oligomerization;unfolded protein binding;response to salt stress;protein folding;protein self-association	K13993	HSP20	http://www.genome.jp/dbget-bin/www_bget?ko:K13993	Protein processing in endoplasmic reticulum	ko04141	-	-	sp|P05478|HSP16_SOYBN	18.5 kDa class I heat shock protein OS=Glycine max OX=3847 GN=HSP18.5-C PE=3 SV=1
HU03G01381	1664	10.73	34.25	Up	1.77012	7.95e-05	0.006354	NAC081	XP_021772603.1	NAC domain-containing protein 2-like [Chenopodium quinoa]	GO:0006355;GO:0003677	regulation of transcription, DNA-templated;DNA binding	-	-	-	-	-	-	-	sp|Q9C598|NAC81_ARATH	Protein ATAF2 OS=Arabidopsis thaliana OX=3702 GN=NAC081 PE=1 SV=1
HU05G00865	1382	0	1.515	Up	8.08802	2.69e-05	0.002568	YPQ1	XP_010678218.1;XP_021733256.1	PREDICTED: uncharacterized protein LOC104893776 isoform X2 [Beta vulgaris subsp. vulgaris];uncharacterized protein LOC110700061 isoform X2 [Chenopodium quinoa]	GO:0016021	integral component of membrane	K23678	PQLC2,SLC66A1,LAAT1	http://www.genome.jp/dbget-bin/www_bget?ko:K23678	-	-	-	-	sp|Q12010|YPQ1_YEAST	Probable vacuolar amino acid transporter YPQ1 OS=Saccharomyces cerevisiae (strain ATCC 204508 / S288c) OX=559292 GN=YPQ1 PE=1 SV=1
HU03G00700	831	0.375	5.045	Up	3.90956	1.24e-05	0.001319	GATA9	XP_021765329.1	GATA transcription factor 12-like [Chenopodium quinoa]	GO:0008270;GO:0045893;GO:0043565;GO:0005634;GO:0030154	zinc ion binding;positive regulation of transcription, DNA-templated;sequence-specific DNA binding;nucleus;cell differentiation	-	-	-	-	-	-	-	sp|O82632|GATA9_ARATH	GATA transcription factor 9 OS=Arabidopsis thaliana OX=3702 GN=GATA9 PE=2 SV=1
HU08G01038	971	0.955	5.52	Up	2.65889	0.000279	0.017125	MYB330	XP_010675151.1	PREDICTED: transcription repressor MYB6 [Beta vulgaris subsp. vulgaris]	GO:0005634	nucleus	K09422	MYBP	http://www.genome.jp/dbget-bin/www_bget?ko:K09422	-	-	-	-	sp|P81395|MYB30_ANTMA	Myb-related protein 330 OS=Antirrhinum majus OX=4151 GN=MYB330 PE=2 SV=1
HU09G00308	1953	9	26.775	Up	1.67746	1.76e-05	0.001787	MSI4	XP_010686095.1	PREDICTED: WD-40 repeat-containing protein MSI4 [Beta vulgaris subsp. vulgaris]	-	-	K10752	RBBP4,HAT2,CAF1,MIS16	http://www.genome.jp/dbget-bin/www_bget?ko:K10752	-	-	KOG0264	Nucleosome remodeling factor, subunit CAF1/NURF55/MSI1	sp|O22607|MSI4_ARATH	WD-40 repeat-containing protein MSI4 OS=Arabidopsis thaliana OX=3702 GN=MSI4 PE=1 SV=3
novel.7076	736	146.51	317.265	Up	1.2948	2.33e-05	0.002276	-	-	-	-	-	-	-	-	-	-	-	-	-	-
novel.24046	2594	0.01	2.805	Up	8.60704	2.3e-07	4.7e-05	At1g65750	CCA66009.1	hypothetical protein [Beta vulgaris subsp. vulgaris]	GO:0003676;GO:0004523;GO:0003964	nucleic acid binding;RNA-DNA hybrid ribonuclease activity;RNA-directed DNA polymerase activity	-	-	-	-	-	-	-	sp|P0C2F6|RNHX1_ARATH	Putative ribonuclease H protein At1g65750 OS=Arabidopsis thaliana OX=3702 GN=At1g65750 PE=3 SV=1
novel.5076	510	0.09	6.13	Up	6.4003	0.000653	0.033449	-	-	-	-	-	-	-	-	-	-	-	-	-	-
novel.14869	1546	1.265	11.605	Up	3.28827	1.6e-13	1.45e-10	tag	KNA16467.1	hypothetical protein SOVF_088750 [Spinacia oleracea]	GO:0008725;GO:0006284	DNA-3-methyladenine glycosylase activity;base-excision repair	K01246	tag	http://www.genome.jp/dbget-bin/www_bget?ko:K01246	Base excision repair	ko03410	-	-	sp|P05100|3MG1_ECOLI	DNA-3-methyladenine glycosylase 1 OS=Escherichia coli (strain K12) OX=83333 GN=tag PE=1 SV=1
HU06G00160	1731	5.14	21.68	Up	2.11922	7.94e-06	0.000922	MCA1	XP_010680410.1;XP_010680412.1	PREDICTED: protein MID1-COMPLEMENTING ACTIVITY 1 isoform X1 [Beta vulgaris subsp. vulgaris];PREDICTED: protein MID1-COMPLEMENTING ACTIVITY 1 isoform X2 [Beta vulgaris subsp. vulgaris]	-	-	-	-	-	-	-	-	-	sp|Q8L7E9|MCAC1_ARATH	Protein MID1-COMPLEMENTING ACTIVITY 1 OS=Arabidopsis thaliana OX=3702 GN=MCA1 PE=1 SV=1
novel.11329	3716	0.64	2.145	Up	1.8065	0.00025	0.015819	-	-	-	-	-	-	-	-	-	-	-	-	-	-
HU05G01326	1554	4.635	12.785	Up	1.55231	6.84e-05	0.005629	mhpC	XP_021752392.1;XP_021762320.1	uncharacterized protein LOC110717902 isoform X2 [Chenopodium quinoa];abhydrolase domain-containing protein cgi-58-like isoform X1 [Chenopodium quinoa]	GO:0009941;GO:0003824;GO:0016746;GO:0016787	chloroplast envelope;catalytic activity;acyltransferase activity;hydrolase activity	-	-	-	-	-	-	-	sp|A6TAC7|MHPC_KLEP7	2-hydroxy-6-oxononadienedioate/2-hydroxy-6-oxononatrienedioate hydrolase OS=Klebsiella pneumoniae subsp. pneumoniae (strain ATCC 700721 / MGH 78578) OX=272620 GN=mhpC PE=3 SV=1
HU11G00838	2566	0.29	2.985	Up	3.41357	9.08e-06	0.001036	CLPB1	RAL53378.1	hypothetical protein DM860_007050 [Cuscuta australis]	GO:0009536;GO:0005524;GO:0016887	plastid;ATP binding;ATP hydrolysis activity	K03695	clpB	http://www.genome.jp/dbget-bin/www_bget?ko:K03695	-	-	KOG1051	Chaperone HSP104 and related ATP-dependent Clp proteases	sp|P42730|CLPB1_ARATH	Chaperone protein ClpB1 OS=Arabidopsis thaliana OX=3702 GN=CLPB1 PE=1 SV=2
novel.24335	564	0	12.795	Up	9.21997	3.34e-07	6.21e-05	-	-	-	-	-	-	-	-	-	-	-	-	-	-
HU05G00316	1505	12.205	73.095	Up	2.7185	3.4e-08	8.79e-06	EXLB1	XP_021768107.1;XP_010274616.1;XP_021841396.1	expansin-like B1 [Chenopodium quinoa];PREDICTED: expansin-like B1 [Nelumbo nucifera];expansin-like B1 [Spinacia oleracea]	GO:0046983;GO:0005634;GO:0005576	protein dimerization activity;nucleus;extracellular region	-	-	-	-	-	-	-	sp|Q850K7|EXLB1_ORYSJ	Expansin-like B1 OS=Oryza sativa subsp. japonica OX=39947 GN=EXLB1 PE=2 SV=2
HU02G03317	3045	4.35	14.85	Up	1.84089	9.23e-05	0.007088	ufaA1	XP_021848401.1;XP_019103956.1;XP_010670925.1;OMO95385.1;XP_010670961.1	uncharacterized protein LOC110788065 [Spinacia oleracea];PREDICTED: uncharacterized protein LOC104887889 isoform X5 [Beta vulgaris subsp. vulgaris];PREDICTED: uncharacterized protein LOC104887860 isoform X2 [Beta vulgaris subsp. vulgaris];Amine oxidase [Corchorus olitorius];PREDICTED: uncharacterized protein LOC104887889 isoform X3 [Beta vulgaris subsp. vulgaris]	GO:0008168;GO:0016491	methyltransferase activity;oxidoreductase activity	K00574	cfa	http://www.genome.jp/dbget-bin/www_bget?ko:K00574	-	-	-	-	sp|O53732|UFAA1_MYCTU	Tuberculostearic acid methyltransferase UfaA1 OS=Mycobacterium tuberculosis (strain ATCC 25618 / H37Rv) OX=83332 GN=ufaA1 PE=1 SV=3
novel.11839	1779	0	1.37	Up	8.38263	1.23e-05	0.001319	-	-	-	-	-	-	-	-	-	-	-	-	-	-
HU05G00234	431	37.42	188.33	Up	2.14805	5.76e-06	0.000689	-	XP_021768195.1;XP_010677231.1	glycine-rich cell wall structural protein 1.8-like [Chenopodium quinoa];PREDICTED: glycine-rich cell wall structural protein 1 isoform X2 [Beta vulgaris subsp. vulgaris]	-	-	-	-	-	-	-	-	-	-	-
HU07G01528	1651	0.095	28.15	Up	9.63778	6.21e-20	2.41e-16	yqjG	XP_021763298.1;XP_021848553.1	uncharacterized protein LOC110728005 [Chenopodium quinoa];uncharacterized protein LOC110788224 [Spinacia oleracea]	GO:0005737;GO:0006749;GO:0004364	cytoplasm;glutathione metabolic process;glutathione transferase activity	K07393	ECM4,yqjG	http://www.genome.jp/dbget-bin/www_bget?ko:K07393	-	-	KOG2903	Predicted glutathione S-transferase	sp|P42620|YQJG_ECOLI;sp|Q8KN33|PCPF_SPHCR	Glutathionyl-hydroquinone reductase YqjG OS=Escherichia coli (strain K12) OX=83333 GN=yqjG PE=1 SV=1;Glutathionyl-hydroquinone reductase PcpF OS=Sphingobium chlorophenolicum OX=46429 GN=pcpF PE=1 SV=1
HU06G01159	828	11.44	40.355	Up	2.01126	0.000135	0.009619	PRE6	XP_021721380.1	transcription factor PRE6-like [Chenopodium quinoa]	GO:0006355;GO:0046983;GO:0005634;GO:0040008;GO:0016021	regulation of transcription, DNA-templated;protein dimerization activity;nucleus;regulation of growth;integral component of membrane	-	-	-	-	-	-	-	sp|Q8GW32|PRE6_ARATH	Transcription factor PRE6 OS=Arabidopsis thaliana OX=3702 GN=PRE6 PE=1 SV=1
novel.1958	1664	0	1.83	Up	8.69275	9.83e-06	0.001105	At1g65750	CCA66009.1	hypothetical protein [Beta vulgaris subsp. vulgaris]	GO:0003676;GO:0003964;GO:0004523	nucleic acid binding;RNA-directed DNA polymerase activity;RNA-DNA hybrid ribonuclease activity	-	-	-	-	-	-	-	sp|P0C2F6|RNHX1_ARATH	Putative ribonuclease H protein At1g65750 OS=Arabidopsis thaliana OX=3702 GN=At1g65750 PE=3 SV=1
HU05G01310	960	0.13	6.22	Up	5.91677	3.54e-06	0.000465	-	-	-	-	-	-	-	-	-	-	-	-	-	-
HU02G03385	2634	3.8	9.365	Up	1.37335	0.000145	0.010265	ufaA1	XP_021848401.1	uncharacterized protein LOC110788065 [Spinacia oleracea]	GO:0016491;GO:0008168	oxidoreductase activity;methyltransferase activity	K00574	cfa	http://www.genome.jp/dbget-bin/www_bget?ko:K00574	-	-	-	-	sp|O53732|UFAA1_MYCTU	Tuberculostearic acid methyltransferase UfaA1 OS=Mycobacterium tuberculosis (strain ATCC 25618 / H37Rv) OX=83332 GN=ufaA1 PE=1 SV=3
HU02G01640	2585	1.64	5.655	Up	1.859	1.01e-05	0.001132	GONST2	TXG74366.1	hypothetical protein EZV62_002945 [Acer yangbiense]	GO:0015297;GO:0016021;GO:0005458;GO:0005794	antiporter activity;integral component of membrane;GDP-mannose transmembrane transporter activity;Golgi apparatus	K15356	VRG4,GONST1	http://www.genome.jp/dbget-bin/www_bget?ko:K15356	-	-	KOG1444	Nucleotide-sugar transporter VRG4/SQV-7	sp|Q84L09|GONS2_ARATH	GDP-mannose transporter GONST2 OS=Arabidopsis thaliana OX=3702 GN=GONST2 PE=2 SV=1
HU07G02067	724	664	1396.16	Up	1.25728	3.36e-05	0.003107	PSAO	XP_021715688.1	photosystem I subunit O-like [Chenopodium quinoa]	GO:0009767;GO:0009522;GO:0009507;GO:0016021;GO:0003729;GO:0016491	photosynthetic electron transport chain;photosystem I;chloroplast;integral component of membrane;mRNA binding;oxidoreductase activity	K14332	psaO	http://www.genome.jp/dbget-bin/www_bget?ko:K14332	Photosynthesis	ko00195	-	-	sp|Q949Q5|PSAO_ARATH	Photosystem I subunit O OS=Arabidopsis thaliana OX=3702 GN=PSAO PE=1 SV=1
HU08G00839	570	0.415	5.89	Up	4.05361	0.000525	0.028221	-	XP_006388033.1	uncharacterized protein LOC18109749 [Populus trichocarpa]	-	-	-	-	-	-	-	-	-	-	-
HU09G00306	2947	2.05	9.03	Up	2.19203	2.16e-06	0.000311	BGAL1	XP_010686091.1	PREDICTED: beta-galactosidase 1 [Beta vulgaris subsp. vulgaris]	GO:0030246;GO:0005618;GO:0004565;GO:0005773;GO:0005975;GO:0048046	carbohydrate binding;cell wall;beta-galactosidase activity;vacuole;carbohydrate metabolic process;apoplast	-	-	-	-	-	-	-	sp|Q9SCW1|BGAL1_ARATH	Beta-galactosidase 1 OS=Arabidopsis thaliana OX=3702 GN=BGAL1 PE=2 SV=1
HU03G00207	538	2.36	20.605	Up	3.44584	6.87e-05	0.005637	SAUR21	XP_034684218.1	auxin-responsive protein SAUR21-like [Vitis riparia]	GO:0009733	response to auxin	K14488	SAUR	http://www.genome.jp/dbget-bin/www_bget?ko:K14488	Plant hormone signal transduction	ko04075	-	-	sp|Q9FJF9|SAU21_ARATH	Auxin-responsive protein SAUR21 OS=Arabidopsis thaliana OX=3702 GN=SAUR21 PE=2 SV=1
HU01G00211	511	8.535	56.46	Up	2.96372	0.000245	0.015608	SAUR15	KNA15364.1	hypothetical protein SOVF_098930 [Spinacia oleracea]	GO:0009733	response to auxin	K14488	SAUR	http://www.genome.jp/dbget-bin/www_bget?ko:K14488	Plant hormone signal transduction	ko04075	-	-	sp|Q41220|SAU15_ARATH	Auxin-responsive protein SAUR15 OS=Arabidopsis thaliana OX=3702 GN=SAUR15 PE=1 SV=1
HU11G01748	1216	294.47	1316.62	Up	2.28335	5.59e-06	0.000672	LHCB5	XP_002264295.1;XP_010669870.1	PREDICTED: chlorophyll a-b binding protein CP26, chloroplastic [Vitis vinifera];PREDICTED: chlorophyll a-b binding protein CP26, chloroplastic [Beta vulgaris subsp. vulgaris]	GO:0009416;GO:0018298;GO:0009768;GO:0010287;GO:0009765;GO:0046872;GO:0009522;GO:0016168;GO:0009535;GO:0009523	response to light stimulus;protein-chromophore linkage;photosynthesis, light harvesting in photosystem I;plastoglobule;photosynthesis, light harvesting;metal ion binding;photosystem I;chlorophyll binding;chloroplast thylakoid membrane;photosystem II	K08916	LHCB5	http://www.genome.jp/dbget-bin/www_bget?ko:K08916	Photosynthesis - antenna proteins	ko00196	-	-	sp|Q9XF89|CB5_ARATH	Chlorophyll a-b binding protein CP26, chloroplastic OS=Arabidopsis thaliana OX=3702 GN=LHCB5 PE=1 SV=1
HU05G01304	1350	0	2.26	Up	8.6336	1.98e-06	0.000293	AED3	XP_010670495.1	PREDICTED: aspartyl protease AED3 [Beta vulgaris subsp. vulgaris]	GO:0005576;GO:0004190	extracellular region;aspartic-type endopeptidase activity	-	-	-	-	-	-	-	sp|O04496|AED3_ARATH	Aspartyl protease AED3 OS=Arabidopsis thaliana OX=3702 GN=AED3 PE=1 SV=1
HU03G01468	1577	75	191.36	Up	1.4547	2.96e-05	0.002779	GPAT2	XP_021734482.1	probable glycerol-3-phosphate acyltransferase 3 [Chenopodium quinoa]	GO:0016020;GO:0090447;GO:0016746;GO:0016021;GO:0010143;GO:0016791	membrane;glycerol-3-phosphate 2-O-acyltransferase activity;acyltransferase activity;integral component of membrane;cutin biosynthetic process;phosphatase activity	K13508	GPAT	http://www.genome.jp/dbget-bin/www_bget?ko:K13508	Glycerolipid metabolism;Glycerophospholipid metabolism	ko00561,ko00564	-	-	sp|Q9FZ22|GPAT2_ARATH	Probable glycerol-3-phosphate acyltransferase 2 OS=Arabidopsis thaliana OX=3702 GN=GPAT2 PE=2 SV=1
novel.11620	2205	0.875	5.45	Up	2.81621	4.76e-05	0.004183	-	KAF7823171.1	putative ribonuclease H protein At1g65750 family [Senna tora]	-	-	-	-	-	-	-	-	-	-	-
novel.203	1949	4.78	20.305	Up	2.1999	0.000869	0.041804	SAUR19	XP_021753461.1	auxin-responsive protein SAUR21-like [Chenopodium quinoa]	GO:0009733	response to auxin	K14488	SAUR	http://www.genome.jp/dbget-bin/www_bget?ko:K14488	Plant hormone signal transduction	ko04075	-	-	sp|Q9FJG1|SAU19_ARATH	Auxin-responsive protein SAUR19 OS=Arabidopsis thaliana OX=3702 GN=SAUR19 PE=2 SV=1
HU10G01264	1050	10.895	66.375	Up	2.75225	5.3e-10	2.06e-07	-	XP_010673363.1	PREDICTED: xyloglucan endotransglucosylase/hydrolase 2 [Beta vulgaris subsp. vulgaris]	GO:0016762;GO:0005618;GO:0004553;GO:0042546;GO:0010411;GO:0071555;GO:0048046	xyloglucan:xyloglucosyl transferase activity;cell wall;hydrolase activity, hydrolyzing O-glycosyl compounds;cell wall biogenesis;xyloglucan metabolic process;cell wall organization;apoplast	K08235	E2.4.1.207	http://www.genome.jp/dbget-bin/www_bget?ko:K08235	-	-	-	-	sp|P35694|XTH2_SOYBN	Xyloglucan endotransglucosylase/hydrolase 2 OS=Glycine max OX=3847 PE=2 SV=1
novel.10624	898	0.03	4.74	Up	7.45081	0.000976	0.045711	-	XP_019195289.1	PREDICTED: germin-like protein subfamily 1 member 13 [Ipomoea nil]	-	-	-	-	-	-	-	-	-	sp|P45852|GLP1_MESCR	Germin-like protein OS=Mesembryanthemum crystallinum OX=3544 PE=2 SV=1
HU06G00257	2336	0.735	3.17	Up	1.83714	0.000451	0.025035	-	XP_010680943.1;XP_021758193.1	PREDICTED: uncharacterized protein LOC104895984 isoform X1 [Beta vulgaris subsp. vulgaris];uncharacterized protein LOC110723172 [Chenopodium quinoa]	-	-	-	-	-	-	-	-	-	-	-
HU05G00453	2035	7.405	21.215	Up	1.60472	6.54e-05	0.00542	VAB	XP_021767973.1	VAN3-binding protein-like [Chenopodium quinoa]	-	-	-	-	-	-	-	-	-	sp|Q8W4K5|VAB_ARATH	VAN3-binding protein OS=Arabidopsis thaliana OX=3702 GN=VAB PE=1 SV=1
HU02G00186	711	1.285	11.025	Up	3.17616	0.000746	0.03703	-	XP_021742925.1;XP_008389679.1	uncharacterized protein LOC110709003 [Chenopodium quinoa];uncharacterized protein LOC103451994 [Malus domestica]	-	-	-	-	-	-	-	-	-	-	-
HU05G00452	1319	0.29	6.195	Up	4.53332	9.63e-06	0.001091	At5g07610	XP_010677075.1;XP_021768512.1	PREDICTED: F-box protein At5g07610-like [Beta vulgaris subsp. vulgaris];F-box protein At5g07610-like [Chenopodium quinoa]	-	-	-	-	-	-	-	-	-	sp|Q9FLS0|FB253_ARATH	F-box protein At5g07610 OS=Arabidopsis thaliana OX=3702 GN=At5g07610 PE=2 SV=1
HU11G00843	1176	1.46	6.27	Up	2.29466	0.000104	0.007726	-	XP_021863748.1	uncharacterized protein LOC110802614 [Spinacia oleracea]	GO:0007049;GO:0005634;GO:0000723;GO:0000781	cell cycle;nucleus;telomere maintenance;chromosome, telomeric region	K11138	RIF1	http://www.genome.jp/dbget-bin/www_bget?ko:K11138	-	-	-	-	-	-
HU07G00953	974	30.43	78.09	Up	1.50807	2.95e-05	0.002779	VTL2	XP_021761016.1	vacuolar iron transporter homolog 2-like [Chenopodium quinoa]	GO:0030026;GO:0016021;GO:0005384	cellular manganese ion homeostasis;integral component of membrane;manganese ion transmembrane transporter activity	K22736	VIT	http://www.genome.jp/dbget-bin/www_bget?ko:K22736	-	-	-	-	sp|Q9SRD3|VITH2_ARATH	Vacuolar iron transporter homolog 2 OS=Arabidopsis thaliana OX=3702 GN=VTL2 PE=2 SV=1
HU10G02029	2333	25.165	79.055	Up	1.76367	0.000688	0.034691	TDT	XP_021859094.1;PON58768.1	tonoplast dicarboxylate transporter [Spinacia oleracea];Sodium/sulfate symporter [Trema orientale]	GO:0022857;GO:0016021;GO:0005773;GO:0015140	transmembrane transporter activity;integral component of membrane;vacuole;malate transmembrane transporter activity	K14445	SLC13A2_3_5	http://www.genome.jp/dbget-bin/www_bget?ko:K14445	-	-	KOG1281	Na+/dicarboxylate, Na+/tricarboxylate and phosphate transporters	sp|Q8LG88|TDT_ARATH	Tonoplast dicarboxylate transporter OS=Arabidopsis thaliana OX=3702 GN=TDT PE=2 SV=2
HU11G00850	636	52.37	148.72	Up	1.71889	1.43e-05	0.001506	-	XP_020676538.1	cucumber peeling cupredoxin [Dendrobium catenatum]	GO:0009055;GO:0016021	electron transfer activity;integral component of membrane	-	-	-	-	-	-	-	sp|P42849|UMEC_ARMRU	Umecyanin OS=Armoracia rusticana OX=3704 PE=1 SV=1
HU01G00404	1136	12.29	31.66	Up	1.48772	0.000991	0.046033	HIDM	XP_010691029.1	PREDICTED: 2-hydroxyisoflavanone dehydratase [Beta vulgaris subsp. vulgaris]	GO:0016787	hydrolase activity	-	-	-	-	-	-	-	sp|Q5NUF4|HIDM_GLYEC	2-hydroxyisoflavanone dehydratase OS=Glycyrrhiza echinata OX=46348 GN=HIDM PE=1 SV=1
HU11G01596	2785	1.945	7.985	Up	2.1092	5.16e-08	1.27e-05	-	VFR00984.1;XP_031263702.1	unnamed protein product [Cuscuta campestris];putative SERF-like protein [Pistacia vera]	-	-	-	-	-	-	-	-	-	-	-
novel.16752	891	0	1.69	Up	7.39735	0.000627	0.032468	-	-	-	-	-	-	-	-	-	-	-	-	-	-
HU06G01950	1811	22.5	47.25	Up	1.01277	0.00089	0.04258	PTI11	XP_021751710.1	PTI1-like tyrosine-protein kinase 3 isoform X2 [Chenopodium quinoa]	GO:0005524;GO:0004713	ATP binding;protein tyrosine kinase activity	K13436	PTI1	http://www.genome.jp/dbget-bin/www_bget?ko:K13436	Plant-pathogen interaction	ko04626	-	-	sp|Q8H1G6|PTI11_ARATH	PTI1-like tyrosine-protein kinase 1 OS=Arabidopsis thaliana OX=3702 GN=PTI11 PE=1 SV=1
HU10G01522	686	22.99	98.96	Up	2.35394	6.13e-08	1.5e-05	GASA1	XP_021769373.1;XP_010691853.1	gibberellin-regulated protein 1-like [Chenopodium quinoa];PREDICTED: gibberellin-regulated protein 1 isoform X2 [Beta vulgaris subsp. vulgaris]	-	-	-	-	-	-	-	-	-	sp|P46689|GASA1_ARATH;sp|Q93X17|SNAK2_SOLTU	Gibberellin-regulated protein 1 OS=Arabidopsis thaliana OX=3702 GN=GASA1 PE=2 SV=2;Snakin-2 OS=Solanum tuberosum OX=4113 GN=SN2 PE=1 SV=1
HU06G00762	2240	1.375	5.81	Up	2.16715	1.17e-05	0.00126	-	XP_021714136.1	L-ascorbate oxidase-like [Chenopodium quinoa]	GO:0008447;GO:0016491;GO:0005576;GO:0005507	L-ascorbate oxidase activity;oxidoreductase activity;extracellular region;copper ion binding	-	-	-	-	-	-	-	sp|P14133|ASO_CUCSA	L-ascorbate oxidase OS=Cucumis sativus OX=3659 PE=1 SV=1
HU02G01721	2202	10.185	20.84	Up	1.11865	0.000887	0.042515	UGT88B1	XP_021764994.1	UDP-glycosyltransferase 88B1-like [Chenopodium quinoa]	GO:0008194	UDP-glycosyltransferase activity	-	-	-	-	-	-	-	sp|Q6VAA7|U88B1_STERE	UDP-glycosyltransferase 88B1 OS=Stevia rebaudiana OX=55670 GN=UGT88B1 PE=2 SV=1
HU07G02180	1729	6.82	15.025	Up	1.23138	0.000498	0.027235	-	XP_021720713.1	uncharacterized protein LOC110688290 [Chenopodium quinoa]	GO:0016021	integral component of membrane	-	-	-	-	-	-	-	-	-
HU04G01007	1423	3.625	11.395	Up	1.7505	0.000511	0.027648	-	XP_021769779.1	uncharacterized protein LOC110734030 [Chenopodium quinoa]	-	-	-	-	-	-	-	-	-	-	-
HU07G00579	1418	0.64	5.7	Up	3.71976	4.96e-08	1.25e-05	Cnot1	PNT03242.1;XP_021756365.1;KAF7825293.1;KAE9445588.1	hypothetical protein POPTR_014G058800 [Populus trichocarpa];CCR4-NOT transcription complex subunit 1-like isoform X4 [Chenopodium quinoa];CCR4-NOT transcription complex subunit 1 isoform X1 [Senna tora];hypothetical protein C3L33_22515, partial [Rhododendron williamsianum]	GO:0006417;GO:0016021;GO:0030015;GO:0005737;GO:0005634	regulation of translation;integral component of membrane;CCR4-NOT core complex;cytoplasm;nucleus	K12604	CNOT1,NOT1	http://www.genome.jp/dbget-bin/www_bget?ko:K12604	RNA degradation	ko03018	KOG1831	Negative regulator of transcription	sp|Q6ZQ08|CNOT1_MOUSE;sp|A0JP85|CNOT1_XENTR	CCR4-NOT transcription complex subunit 1 OS=Mus musculus OX=10090 GN=Cnot1 PE=1 SV=2;CCR4-NOT transcription complex subunit 1 OS=Xenopus tropicalis OX=8364 GN=cnot1 PE=2 SV=1
novel.5070	1005	0	6.955	Up	9.65681	3.32e-06	0.000442	-	XP_021857541.1	glycine-rich RNA-binding protein 1-like isoform X2 [Spinacia oleracea]	-	-	-	-	-	-	-	-	-	-	-
novel.11763	608	0	6.9	Up	8.52503	2.72e-06	0.000371	-	-	-	-	-	-	-	-	-	-	-	-	-	-
HU10G00331	668	8.2	105.19	Up	3.93047	3.92e-11	2.01e-08	PRE6	XP_010681766.1	PREDICTED: transcription factor PRE3 [Beta vulgaris subsp. vulgaris]	GO:0003677;GO:0006355;GO:0046983;GO:0005634;GO:0040008	DNA binding;regulation of transcription, DNA-templated;protein dimerization activity;nucleus;regulation of growth	-	-	-	-	-	-	-	sp|Q8GW32|PRE6_ARATH	Transcription factor PRE6 OS=Arabidopsis thaliana OX=3702 GN=PRE6 PE=1 SV=1
HU09G01088	1913	35.61	123.565	Up	1.86086	0.000186	0.012482	KCS20	XP_021850696.1	3-ketoacyl-CoA synthase 11-like [Spinacia oleracea]	GO:0102336;GO:0016021;GO:0006633;GO:0102338;GO:0102337;GO:0102756	3-oxo-arachidoyl-CoA synthase activity;integral component of membrane;fatty acid biosynthetic process;3-oxo-lignoceronyl-CoA synthase activity;3-oxo-cerotoyl-CoA synthase activity;very-long-chain 3-ketoacyl-CoA synthase activity	K15397	KCS	http://www.genome.jp/dbget-bin/www_bget?ko:K15397	Fatty acid elongation;Plant-pathogen interaction	ko00062,ko04626	-	-	sp|Q9FG87|KCS20_ARATH	3-ketoacyl-CoA synthase 20 OS=Arabidopsis thaliana OX=3702 GN=KCS20 PE=2 SV=1
HU11G01429	1384	12.365	134.415	Up	3.49295	0.000161	0.011113	At4g40080	XP_010675577.1	PREDICTED: putative clathrin assembly protein At4g40080 [Beta vulgaris subsp. vulgaris]	GO:0005905;GO:0005794;GO:0005543;GO:0030136;GO:0032050;GO:0072583;GO:0005546;GO:0006900;GO:0005545;GO:0000149;GO:0006897	clathrin-coated pit;Golgi apparatus;phospholipid binding;clathrin-coated vesicle;clathrin heavy chain binding;clathrin-dependent endocytosis;phosphatidylinositol-4,5-bisphosphate binding;vesicle budding from membrane;1-phosphatidylinositol binding;SNARE binding;endocytosis	-	-	-	-	-	-	-	sp|Q8L936|CAP16_ARATH	Putative clathrin assembly protein At4g40080 OS=Arabidopsis thaliana OX=3702 GN=At4g40080 PE=2 SV=2
HU04G02052	648	13.81	73.44	Up	2.58724	2.59e-05	0.00249	DIR1	KAF4367553.1	hypothetical protein G4B88_003757 [Cannabis sativa]	GO:0016021;GO:0005504;GO:0009627	integral component of membrane;fatty acid binding;systemic acquired resistance	-	-	-	-	-	-	-	sp|Q8W453|DIRL1_ARATH	Putative lipid-transfer protein DIR1 OS=Arabidopsis thaliana OX=3702 GN=DIR1 PE=1 SV=1
novel.23429	3058	0.365	5.215	Up	3.88931	1.6e-05	0.001663	VAL2	KAA3478865.1	B3 domain-containing protein isoform X1 [Gossypium australe]	GO:0005634;GO:0003677;GO:0008270	nucleus;DNA binding;zinc ion binding	-	-	-	-	-	-	-	sp|Q5CCK4|VAL2_ARATH	B3 domain-containing transcription repressor VAL2 OS=Arabidopsis thaliana OX=3702 GN=VAL2 PE=1 SV=1
HU07G00791	578	0.26	5.57	Up	5.10999	0.000949	0.04474	CIPK8	XP_027772475.1;XP_021743789.1	CBL-interacting serine/threonine-protein kinase 8-like [Solanum pennellii];CBL-interacting serine/threonine-protein kinase 8-like isoform X3 [Chenopodium quinoa]	GO:0007165;GO:0003723;GO:0106311;GO:0048364;GO:0005524;GO:0046777;GO:0009982;GO:0106310;GO:0001522;GO:0008033;GO:0005886;GO:0004674;GO:0010167;GO:0004672	signal transduction;RNA binding;protein serine/threonine kinase activity;root development;ATP binding;protein autophosphorylation;pseudouridine synthase activity;protein serine kinase activity;pseudouridine synthesis;tRNA processing;plasma membrane;protein serine/threonine kinase activity;response to nitrate;protein kinase activity	-	-	-	-	-	-	-	sp|Q9STV4|CIPK8_ARATH	CBL-interacting serine/threonine-protein kinase 8 OS=Arabidopsis thaliana OX=3702 GN=CIPK8 PE=1 SV=1
HU05G01185	1024	6.275	20.29	Up	1.78759	0.001009	0.046639	NIP2-1	XP_011098628.1;TEY77063.1	aquaporin NIP2-1-like isoform X2 [Sesamum indicum];aquaporin NIP [Salvia splendens]	GO:0015267;GO:0016021	channel activity;integral component of membrane	K09874	NIP	http://www.genome.jp/dbget-bin/www_bget?ko:K09874	-	-	-	-	sp|Q19KC1|NIP21_MAIZE	Aquaporin NIP2-1 OS=Zea mays OX=4577 GN=NIP2-1 PE=2 SV=2
HU07G01707	1432	1.34	4.635	Up	1.89093	0.000502	0.027329	OXI1	XP_010673003.1	PREDICTED: serine/threonine-protein kinase OXI1 [Beta vulgaris subsp. vulgaris]	GO:0005524;GO:0005737;GO:0005634;GO:0004672;GO:0006468;GO:0004674;GO:0005886	ATP binding;cytoplasm;nucleus;protein kinase activity;protein phosphorylation;protein serine/threonine kinase activity;plasma membrane	K20714	OXI1	http://www.genome.jp/dbget-bin/www_bget?ko:K20714	MAPK signaling pathway - plant	ko04016	-	-	sp|Q9LSF1|OXI1_ARATH	Serine/threonine-protein kinase OXI1 OS=Arabidopsis thaliana OX=3702 GN=OXI1 PE=1 SV=1
HU05G01321	3798	15.495	31.9	Up	1.53811	5.12e-05	0.0044	-	-	-	-	-	-	-	-	-	-	-	-	-	-
HU09G01875	1768	2.27	12.64	Up	2.29854	0.000321	0.019201	ZOG1	XP_010672886.1	PREDICTED: zeatin O-xylosyltransferase [Beta vulgaris subsp. vulgaris]	-	-	K13495	CISZOG	http://www.genome.jp/dbget-bin/www_bget?ko:K13495	Zeatin biosynthesis	ko00908	-	-	sp|Q9ZSK5|ZOG_PHALU	Zeatin O-glucosyltransferase OS=Phaseolus lunatus OX=3884 GN=ZOG1 PE=2 SV=1
HU09G01158	3684	11.355	34.475	Up	1.64919	0.000501	0.027307	FER	XP_021767239.1	receptor-like protein kinase FERONIA [Chenopodium quinoa]	GO:0005886;GO:0004674;GO:0016021;GO:0009506;GO:0004672;GO:0005524;GO:0046777	plasma membrane;protein serine/threonine kinase activity;integral component of membrane;plasmodesma;protein kinase activity;ATP binding;protein autophosphorylation	-	-	-	-	-	-	-	sp|Q9SCZ4|FERON_ARATH	Receptor-like protein kinase FERONIA OS=Arabidopsis thaliana OX=3702 GN=FER PE=1 SV=1
HU11G01367	2283	62.42	166.975	Up	1.48205	0.000671	0.034213	RAP2-4	KNA21871.1	hypothetical protein SOVF_039260 [Spinacia oleracea]	GO:0043565;GO:0003700;GO:0003677;GO:0005634	sequence-specific DNA binding;DNA-binding transcription factor activity;DNA binding;nucleus	K09286	EREBP	http://www.genome.jp/dbget-bin/www_bget?ko:K09286	-	-	-	-	sp|Q8H1E4|RAP24_ARATH	Ethylene-responsive transcription factor RAP2-4 OS=Arabidopsis thaliana OX=3702 GN=RAP2-4 PE=1 SV=1
novel.4112	684	39.36	445.31	Up	3.67117	1.14e-08	3.29e-06	AGP41	XP_010671524.1	PREDICTED: arabinogalactan peptide 16 [Beta vulgaris subsp. vulgaris]	GO:0016021	integral component of membrane	-	-	-	-	-	-	-	sp|Q8L9T8|AGP41_ARATH	Arabinogalactan protein 41 OS=Arabidopsis thaliana OX=3702 GN=AGP41 PE=1 SV=1
HU06G00619	1827	8.6	25.28	Up	1.62758	0.000279	0.017125	At5g57670	XP_010693922.1	PREDICTED: serine/threonine-protein kinase CDL1 [Beta vulgaris subsp. vulgaris]	GO:0004672;GO:0005524	protein kinase activity;ATP binding	-	-	-	-	-	-	-	sp|Q5XF57|Y5576_ARATH	Probable receptor-like serine/threonine-protein kinase At5g57670 OS=Arabidopsis thaliana OX=3702 GN=At5g57670 PE=2 SV=1
HU01G02680	2127	1.34	6.44	Up	2.33572	5.18e-06	0.000637	LNG1	XP_010679143.1	PREDICTED: protein LONGIFOLIA 1 isoform X2 [Beta vulgaris subsp. vulgaris]	GO:0051513	regulation of monopolar cell growth	-	-	-	-	-	-	-	sp|Q9LF24|LNG1_ARATH	Protein LONGIFOLIA 1 OS=Arabidopsis thaliana OX=3702 GN=LNG1 PE=1 SV=1
HU06G01038	1588	6.295	35.15	Up	2.56893	2.62e-08	6.98e-06	AED3	XP_010670495.1	PREDICTED: aspartyl protease AED3 [Beta vulgaris subsp. vulgaris]	GO:0004190;GO:0005576	aspartic-type endopeptidase activity;extracellular region	-	-	-	-	-	-	-	sp|O04496|AED3_ARATH	Aspartyl protease AED3 OS=Arabidopsis thaliana OX=3702 GN=AED3 PE=1 SV=1
HU05G00480	961	0.05	45.225	Up	9.89008	1.12e-18	2.18e-15	ATG8F	PQQ07676.1;VVA35337.1	autophagy-related protein 8f [Prunus yedoensis var. nudiflora];PREDICTED: autophagy-related [Prunus dulcis]	GO:0006914;GO:0006995;GO:0016020;GO:0005874	autophagy;cellular response to nitrogen starvation;membrane;microtubule	K08341	GABARAP,ATG8,LC3	http://www.genome.jp/dbget-bin/www_bget?ko:K08341	Autophagy - other	ko04136	KOG1654	Microtubule-associated anchor protein involved in autophagy and membrane trafficking	sp|Q8VYK7|ATG8F_ARATH	Autophagy-related protein 8f OS=Arabidopsis thaliana OX=3702 GN=ATG8F PE=1 SV=1
HU02G02767	1863	0	21.89	Up	12.4698	1.21e-16	1.56e-13	GMT1	KNA21978.1	hypothetical protein SOVF_038450 [Spinacia oleracea]	GO:0006486;GO:0016757;GO:0016021	protein glycosylation;glycosyltransferase activity;integral component of membrane	-	-	-	-	-	KOG2264	Exostosin EXT1L	sp|Q9LY62|GMT1_ARATH	Glycosylinositol phosphorylceramide mannosyl transferase 1 OS=Arabidopsis thaliana OX=3702 GN=GMT1 PE=1 SV=1
novel.4741	1880	0	0.955	Up	7.8166	9.57e-05	0.00728	-	-	-	-	-	-	-	-	-	-	-	-	-	-
HU02G02261	3954	0.65	13.995	Up	4.04324	7.53e-13	5.68e-10	NOM1	KNA11125.1;XP_021715213.1	hypothetical protein SOVF_138080 [Spinacia oleracea];nucleolar MIF4G domain-containing protein 1-like isoform X1 [Chenopodium quinoa]	GO:0016021;GO:0006417;GO:0003723;GO:0042274;GO:0005730	integral component of membrane;regulation of translation;RNA binding;ribosomal small subunit biogenesis;nucleolus	K17583	NOM1	http://www.genome.jp/dbget-bin/www_bget?ko:K17583	-	-	KOG2140;KOG2141	Uncharacterized conserved protein;Protein involved in high osmolarity signaling pathway	sp|Q5C9Z4|NOM1_HUMAN	Nucleolar MIF4G domain-containing protein 1 OS=Homo sapiens OX=9606 GN=NOM1 PE=1 SV=1
novel.25490	1328	0.085	2.31	Up	4.902	1.62e-05	0.001678	-	-	-	-	-	-	-	-	-	-	-	-	-	-
HU11G01172	2766	58.93	191.005	Up	1.76837	2.2e-11	1.19e-08	-	XP_021752142.1	uncharacterized protein LOC110717687 [Chenopodium quinoa]	-	-	-	-	-	-	-	-	-	-	-
HU03G00951	1021	36.56	81.715	Up	1.41694	1.05e-05	0.001167	MGST3	XP_021745248.1	microsomal glutathione S-transferase 3-like [Chenopodium quinoa]	GO:0005794;GO:0005773;GO:0005783;GO:0016021	Golgi apparatus;vacuole;endoplasmic reticulum;integral component of membrane	K00799	GST,gst	http://www.genome.jp/dbget-bin/www_bget?ko:K00799	Glutathione metabolism	ko00480	-	-	sp|Q3T100|MGST3_BOVIN;sp|Q9CPU4|MGST3_MOUSE	Microsomal glutathione S-transferase 3 OS=Bos taurus OX=9913 GN=MGST3 PE=2 SV=1;Microsomal glutathione S-transferase 3 OS=Mus musculus OX=10090 GN=Mgst3 PE=1 SV=1
HU02G00275	1515	3.675	11.235	Up	1.72303	0.00079	0.039004	DNAJB1	XP_021731139.1	dnaJ homolog subfamily B member 1-like [Chenopodium quinoa]	GO:0005829;GO:0051082;GO:0051087;GO:0006457;GO:0051085	cytosol;unfolded protein binding;chaperone binding;protein folding;chaperone cofactor-dependent protein refolding	K09510	DNAJB4	http://www.genome.jp/dbget-bin/www_bget?ko:K09510	-	-	-	-	sp|P25685|DNJB1_HUMAN	DnaJ homolog subfamily B member 1 OS=Homo sapiens OX=9606 GN=DNAJB1 PE=1 SV=4
HU10G01953	1537	196.89	397.98	Up	1.10129	0.001091	0.049742	ATPC	KZV14195.1	hypothetical protein F511_44237 [Dorcoceras hygrometricum]	GO:0046933;GO:0045261	proton-transporting ATP synthase activity, rotational mechanism;proton-transporting ATP synthase complex, catalytic core F(1)	K02115	ATPF1G,atpG	http://www.genome.jp/dbget-bin/www_bget?ko:K02115	Oxidative phosphorylation;Photosynthesis	ko00190,ko00195	KOG1531	F0F1-type ATP synthase, gamma subunit	sp|P05435|ATPG_SPIOL	ATP synthase gamma chain, chloroplastic OS=Spinacia oleracea OX=3562 GN=ATPC PE=1 SV=2
novel.9646	352	5.88	63.56	Up	4.11055	1.51e-06	0.00023	-	-	-	-	-	-	-	-	-	-	-	-	-	-
novel.13448	4105	0.975	3.855	Up	2.05695	0.000284	0.017277	-	-	-	-	-	-	-	-	-	-	-	-	-	-
HU08G01569	1364	5.825	25.48	Up	2.24215	3.15e-07	6.02e-05	PER47	XP_021734723.1	peroxidase 47-like [Chenopodium quinoa]	GO:0005576;GO:0006979;GO:0020037;GO:0016021;GO:0009505;GO:0009506;GO:0004601;GO:0042744;GO:0046872	extracellular region;response to oxidative stress;heme binding;integral component of membrane;plant-type cell wall;plasmodesma;peroxidase activity;hydrogen peroxide catabolic process;metal ion binding	K00430	E1.11.1.7	http://www.genome.jp/dbget-bin/www_bget?ko:K00430	Phenylpropanoid biosynthesis	ko00940	-	-	sp|Q9SZB9|PER47_ARATH	Peroxidase 47 OS=Arabidopsis thaliana OX=3702 GN=PER47 PE=2 SV=2
HU01G01868	3733	2.75	7.8	Up	1.57626	0.000535	0.028693	EXLA2	XP_010690271.1	PREDICTED: expansin-like A1 [Beta vulgaris subsp. vulgaris]	-	-	-	-	-	-	-	-	-	sp|Q9SVE5|EXLA2_ARATH	Expansin-like A2 OS=Arabidopsis thaliana OX=3702 GN=EXLA2 PE=2 SV=1
novel.9956	543	0.315	6.725	Up	4.72394	0.000153	0.010732	-	-	-	-	-	-	-	-	-	-	-	-	-	-
HU08G00166	795	351.085	705.62	Up	1.24409	0.000614	0.031965	PSAN	XP_010680205.1	PREDICTED: photosystem I reaction center subunit N, chloroplastic [Beta vulgaris subsp. vulgaris]	GO:0009522;GO:0009507;GO:0009535;GO:0015979;GO:0030093	photosystem I;chloroplast;chloroplast thylakoid membrane;photosynthesis;chloroplast photosystem I	K02701	psaN	http://www.genome.jp/dbget-bin/www_bget?ko:K02701	Photosynthesis	ko00195	-	-	sp|P49107|PSAN_ARATH	Photosystem I reaction center subunit N, chloroplastic OS=Arabidopsis thaliana OX=3702 GN=PSAN PE=1 SV=2
novel.3591	1272	0.055	1.925	Up	5.26658	0.00026	0.016287	-	XP_021728500.1	uncharacterized protein LOC110695594 [Chenopodium quinoa]	-	-	-	-	-	-	-	-	-	-	-
HU05G00923	1272	3.515	16.98	Up	2.32757	1.14e-05	0.001224	SGRL	XP_021841780.1;XP_010679284.1;XP_021718155.1	protein STAY-GREEN LIKE, chloroplastic [Spinacia oleracea];PREDICTED: protein STAY-GREEN LIKE, chloroplastic [Beta vulgaris subsp. vulgaris];protein STAY-GREEN LIKE, chloroplastic-like [Chenopodium quinoa]	GO:0009658	chloroplast organization	K22013	SGR,SGRL	http://www.genome.jp/dbget-bin/www_bget?ko:K22013	Porphyrin and chlorophyll metabolism	ko00860	-	-	sp|Q94AQ9|SGRL_ARATH	Magnesium dechelatase SGRL, chloroplastic OS=Arabidopsis thaliana OX=3702 GN=SGRL PE=1 SV=1
novel.11782	855	0	1.895	Up	7.47479	0.000473	0.026037	-	-	-	-	-	-	-	-	-	-	-	-	-	-
HU10G00142	1271	13.155	40.65	Up	1.72018	9.37e-05	0.007148	JGB	XP_021746525.1	protein JINGUBANG-like [Chenopodium quinoa]	GO:0016301	kinase activity	-	-	-	-	-	-	-	sp|O48716|JGB_ARATH	Protein JINGUBANG OS=Arabidopsis thaliana OX=3702 GN=JGB PE=1 SV=1
HU07G01952	539	1589.79	3003.48	Up	1.22106	0.000717	0.036007	-	XP_010687779.1	PREDICTED: uncharacterized protein LOC104901850 [Beta vulgaris subsp. vulgaris]	GO:0016021;GO:0015979;GO:0009523	integral component of membrane;photosynthesis;photosystem II	-	-	-	-	-	-	-	-	-
HU03G02400	843	1.645	56.285	Up	5.16631	0.000143	0.010166	GER3	XP_031267949.1	auxin-binding protein ABP19a-like [Pistacia vera]	GO:0048046;GO:0030145;GO:0005618	apoplast;manganese ion binding;cell wall	-	-	-	-	-	-	-	sp|P94072|GL33_ARATH	Germin-like protein subfamily 3 member 3 OS=Arabidopsis thaliana OX=3702 GN=GER3 PE=1 SV=1
novel.11867	2655	0.125	2.76	Up	4.54336	9.75e-12	6.02e-09	CRK25	CAB4275862.1	unnamed protein product [Prunus armeniaca]	GO:0006468;GO:0004674;GO:0016021;GO:0005886;GO:0042742;GO:0005524	protein phosphorylation;protein serine/threonine kinase activity;integral component of membrane;plasma membrane;defense response to bacterium;ATP binding	-	-	-	-	-	-	-	sp|Q9M0X5|CRK25_ARATH	Cysteine-rich receptor-like protein kinase 25 OS=Arabidopsis thaliana OX=3702 GN=CRK25 PE=3 SV=1
HU02G02521	1679	9.01	28.195	Up	1.73043	5.14e-06	0.000635	At4g16563	XP_021867345.1	probable aspartyl protease At4g16563 [Spinacia oleracea]	GO:0004190;GO:0051536;GO:0046872;GO:0005576	aspartic-type endopeptidase activity;iron-sulfur cluster binding;metal ion binding;extracellular region	-	-	-	-	-	-	-	sp|Q940R4|ASP63_ARATH	Probable aspartyl protease At4g16563 OS=Arabidopsis thaliana OX=3702 GN=At4g16563 PE=2 SV=1
HU07G02130	1398	53.285	104.83	Up	1.08375	0.000377	0.021706	SCP1	XP_021859482.1	serine carboxypeptidase II-3-like [Spinacia oleracea]	GO:0005773;GO:0004185;GO:0005576	vacuole;serine-type carboxypeptidase activity;extracellular region	K16297	SCPL-II	http://www.genome.jp/dbget-bin/www_bget?ko:K16297	-	-	-	-	sp|A0A0C3VJP4|SCP1_MEDTR	Serine carboxypeptidase 1 OS=Medicago truncatula OX=3880 GN=SCP1 PE=1 SV=3
novel.11315	1215	0	3.715	Up	9.14607	7.83e-08	1.87e-05	-	CAD1817794.1	unnamed protein product [Ananas comosus var. bracteatus]	GO:0008270;GO:0003676	zinc ion binding;nucleic acid binding	-	-	-	-	-	-	-	-	-
novel.21741	2668	0.325	2.665	Up	3.12958	0.000155	0.010797	-	-	-	-	-	-	-	-	-	-	-	-	-	-
novel.21691	3568	1.445	5.19	Up	1.89492	0.00099	0.046033	-	XP_010686599.1	PREDICTED: uncharacterized protein LOC104900782 [Beta vulgaris subsp. vulgaris]	-	-	-	-	-	-	-	-	-	-	-
HU09G01328	1371	1.63	7.245	Up	2.26422	0.000109	0.008022	YUC6	XP_021719351.1	indole-3-pyruvate monooxygenase YUCCA6-like [Chenopodium quinoa]	GO:0006979;GO:0009819;GO:0004499;GO:0050661;GO:0009851;GO:0050660;GO:0047134;GO:0009723	response to oxidative stress;drought recovery;N,N-dimethylaniline monooxygenase activity;NADP binding;auxin biosynthetic process;flavin adenine dinucleotide binding;protein-disulfide reductase (NAD(P)) activity;response to ethylene	K11816	YUCCA	http://www.genome.jp/dbget-bin/www_bget?ko:K11816	Tryptophan metabolism	ko00380	-	-	sp|Q8VZ59|YUC6_ARATH	Indole-3-pyruvate monooxygenase YUCCA6 OS=Arabidopsis thaliana OX=3702 GN=YUC6 PE=1 SV=1
HU05G02172	1620	39.64	110.82	Up	1.66125	0.000869	0.041804	-	XP_021728191.1	uncharacterized protein LOC110695251 [Chenopodium quinoa]	-	-	-	-	-	-	-	-	-	-	-
HU03G02685	3054	30.88	65.56	Up	1.15244	4.3e-05	0.003808	SBT2.5	KNA07581.1;XP_021852541.1	hypothetical protein SOVF_170490 [Spinacia oleracea];subtilisin-like protease SBT2.5 [Spinacia oleracea]	GO:0004252	serine-type endopeptidase activity	-	-	-	-	-	-	-	sp|O64481|SBT25_ARATH	Subtilisin-like protease SBT2.5 OS=Arabidopsis thaliana OX=3702 GN=SBT2.5 PE=2 SV=1
HU11G00130	1250	1.83	17.995	Up	3.40492	4.92e-06	0.000611	-	AMB38759.1;XP_002284962.1	DUF642 [Vitis quinquangularis];PREDICTED: uncharacterized protein LOC100252479 [Vitis vinifera]	GO:0009505	plant-type cell wall	-	-	-	-	-	-	-	-	-
HU10G01874	804	1.025	24.145	Up	4.65122	0.000258	0.016201	-	XP_021713551.1	uncharacterized protein LOC110681729 [Chenopodium quinoa]	GO:0016021	integral component of membrane	-	-	-	-	-	-	-	-	-
HU09G01322	2419	6.665	30.195	Up	2.23169	7.36e-05	0.005953	PERK1	XP_021735583.1;XP_010667850.1	proline-rich receptor-like protein kinase PERK15 [Chenopodium quinoa];PREDICTED: proline-rich receptor-like protein kinase PERK15 [Beta vulgaris subsp. vulgaris]	GO:0005524;GO:0004674;GO:0016021;GO:0004672	ATP binding;protein serine/threonine kinase activity;integral component of membrane;protein kinase activity	-	-	-	-	-	-	-	sp|Q9LV48|PERK1_ARATH	Proline-rich receptor-like protein kinase PERK1 OS=Arabidopsis thaliana OX=3702 GN=PERK1 PE=1 SV=1
novel.11554	921	0.03	5.155	Up	7.64197	3.39e-06	0.000449	-	-	-	-	-	-	-	-	-	-	-	-	-	-
HU01G01905	1111	90.11	422.89	Up	2.36613	2.62e-06	0.000361	LHCB3	XP_017638778.1	PREDICTED: chlorophyll a-b binding protein 13, chloroplastic [Gossypium arboreum]	GO:0009765;GO:0009522;GO:0016168;GO:0009535;GO:0009523;GO:0009416;GO:0009941;GO:0018298;GO:0009768;GO:0010287	photosynthesis, light harvesting;photosystem I;chlorophyll binding;chloroplast thylakoid membrane;photosystem II;response to light stimulus;chloroplast envelope;protein-chromophore linkage;photosynthesis, light harvesting in photosystem I;plastoglobule	K08914	LHCB3	http://www.genome.jp/dbget-bin/www_bget?ko:K08914	Photosynthesis - antenna proteins	ko00196	-	-	sp|Q9S7M0|CB3_ARATH	Chlorophyll a-b binding protein 3, chloroplastic OS=Arabidopsis thaliana OX=3702 GN=LHCB3 PE=1 SV=1
HU06G01958	1172	222.575	664.625	Up	1.70707	1.12e-06	0.000173	-	XP_021751842.1	endo-1,3;1,4-beta-D-glucanase-like [Chenopodium quinoa]	GO:0016787	hydrolase activity	K01061	E3.1.1.45	http://www.genome.jp/dbget-bin/www_bget?ko:K01061	-	-	KOG3043	Predicted hydrolase related to dienelactone hydrolase	sp|Q9ZT66|E134_MAIZE	Endo-1,3;1,4-beta-D-glucanase OS=Zea mays OX=4577 PE=1 SV=1
novel.1924	1632	0.13	1.375	Up	3.48491	0.00097	0.045488	-	-	-	-	-	-	-	-	-	-	-	-	-	-
novel.24737	740	27.855	104.085	Up	2.10091	1.86e-08	5.09e-06	-	XP_010692408.1	PREDICTED: uncharacterized protein LOC104905526 [Beta vulgaris subsp. vulgaris]	GO:0016301	kinase activity	-	-	-	-	-	-	-	-	-
HU03G01473	1260	35.885	151.29	Up	2.19085	0.00033	0.019625	BHLH149	XP_010674630.1	PREDICTED: transcription factor bHLH149 [Beta vulgaris subsp. vulgaris]	GO:0046983;GO:0006355;GO:0005634	protein dimerization activity;regulation of transcription, DNA-templated;nucleus	-	-	-	-	-	-	-	sp|O80482|BH149_ARATH	Transcription factor bHLH149 OS=Arabidopsis thaliana OX=3702 GN=BHLH149 PE=1 SV=1
novel.4346	1521	0	7.585	Up	10.5899	1.3e-11	7.7e-09	-	-	-	-	-	-	-	-	-	-	-	-	-	-
novel.16734	552	0	23.725	Up	10.0526	1.07e-08	3.12e-06	-	-	-	-	-	-	-	-	-	-	-	-	-	-
HU01G01958	1283	21.215	86.825	Up	2.11388	0.000979	0.045711	BZIP34	XP_021847306.1	basic leucine zipper 34-like isoform X2 [Spinacia oleracea]	GO:0005634;GO:0003700;GO:0003677;GO:0045893	nucleus;DNA-binding transcription factor activity;DNA binding;positive regulation of transcription, DNA-templated	-	-	-	-	-	-	-	sp|F4IN23|BZP34_ARATH	Basic leucine zipper 34 OS=Arabidopsis thaliana OX=3702 GN=BZIP34 PE=1 SV=1
HU10G00468	1355	20.16	72.74	Up	1.95676	2.4e-07	4.82e-05	At1g69160	XP_010680648.1	PREDICTED: protein BIG GRAIN 1-like E [Beta vulgaris subsp. vulgaris]	GO:0000287;GO:0005886;GO:0005737;GO:0009734;GO:0006796;GO:0004427	magnesium ion binding;plasma membrane;cytoplasm;auxin-activated signaling pathway;phosphate-containing compound metabolic process;inorganic diphosphatase activity	-	-	-	-	-	-	-	sp|Q93Z37|BIG1E_ARATH	Protein BIG GRAIN 1-like E OS=Arabidopsis thaliana OX=3702 GN=At1g69160 PE=2 SV=1
HU07G00392	879	69.945	234.58	Up	1.86646	0.000355	0.020839	-	-	-	-	-	-	-	-	-	-	-	-	-	-
HU05G02286	2494	107.29	224.6	Up	1.2181	0.000996	0.04617	IAA8	XP_021747561.1;XP_010683059.1	auxin-responsive protein IAA9-like [Chenopodium quinoa];PREDICTED: auxin-responsive protein IAA9 [Beta vulgaris subsp. vulgaris]	GO:0005634;GO:0009734;GO:0006355	nucleus;auxin-activated signaling pathway;regulation of transcription, DNA-templated	K14484	IAA	http://www.genome.jp/dbget-bin/www_bget?ko:K14484	Plant hormone signal transduction	ko04075	-	-	sp|Q38826|IAA8_ARATH	Auxin-responsive protein IAA8 OS=Arabidopsis thaliana OX=3702 GN=IAA8 PE=1 SV=1
HU01G02419	1016	87.13	255.8	Up	1.7088	8.13e-07	0.000132	GSTU9	XP_021860277.1	glutathione S-transferase U10-like [Spinacia oleracea]	GO:0006749;GO:0005737;GO:0004364;GO:0016740	glutathione metabolic process;cytoplasm;glutathione transferase activity;transferase activity	K00799	GST,gst	http://www.genome.jp/dbget-bin/www_bget?ko:K00799	Glutathione metabolism	ko00480	-	-	sp|Q9FUT0|GSTU9_ARATH	Glutathione S-transferase U9 OS=Arabidopsis thaliana OX=3702 GN=GSTU9 PE=2 SV=1
novel.20221	3155	9.825	8.59	Up	1.79778	0.000256	0.016137	-	VFQ66696.1	unnamed protein product [Cuscuta campestris]	-	-	-	-	-	-	-	-	-	-	-
HU10G00302	1810	16.055	49.7	Up	1.74969	2.04e-08	5.48e-06	Dnajb1	XP_021844662.1	dnaJ homolog subfamily B member 1-like [Spinacia oleracea]	-	-	K09510	DNAJB4	http://www.genome.jp/dbget-bin/www_bget?ko:K09510	-	-	-	-	sp|Q9QYJ3|DNJB1_MOUSE	DnaJ homolog subfamily B member 1 OS=Mus musculus OX=10090 GN=Dnajb1 PE=1 SV=3
novel.1923	1650	1.475	5.675	Up	1.94203	9.67e-05	0.007334	-	-	-	-	-	-	-	-	-	-	-	-	-	-
HU05G00428	959	0.335	4.235	Up	3.58956	2.28e-05	0.002237	PME68	KMS97879.1	hypothetical protein BVRB_5g123090 [Beta vulgaris subsp. vulgaris]	GO:0045330;GO:0005618;GO:0042545;GO:0030599;GO:0052689;GO:0016021;GO:0045490	aspartyl esterase activity;cell wall;cell wall modification;pectinesterase activity;carboxylic ester hydrolase activity;integral component of membrane;pectin catabolic process	-	-	-	-	-	-	-	sp|Q8LPF3|PME68_ARATH	Probable pectinesterase 68 OS=Arabidopsis thaliana OX=3702 GN=PME68 PE=2 SV=1
HU09G01277	1666	3.475	10.305	Up	1.6553	4.07e-05	0.00366	CYP96A15	XP_021850062.1	alkane hydroxylase MAH1-like [Spinacia oleracea]	-	-	-	-	-	-	-	-	-	sp|Q9FVS9|C96AF_ARATH	Alkane hydroxylase MAH1 OS=Arabidopsis thaliana OX=3702 GN=CYP96A15 PE=2 SV=1
HU06G00825	2167	3.76	19.685	Up	2.46393	2.71e-10	1.12e-07	-	XP_021752065.1	L-ascorbate oxidase homolog [Chenopodium quinoa]	GO:0016491;GO:0005507	oxidoreductase activity;copper ion binding	-	-	-	-	-	-	-	sp|P29162|ASOL_TOBAC	L-ascorbate oxidase homolog OS=Nicotiana tabacum OX=4097 PE=2 SV=1
HU06G02137	1870	3.525	49.63	Up	3.88265	1.41e-28	3.82e-24	guaA	XP_010670018.1;KNA16467.1	PREDICTED: uncharacterized protein LOC104887122 [Beta vulgaris subsp. vulgaris];hypothetical protein SOVF_088750 [Spinacia oleracea]	GO:0006284;GO:0008725	base-excision repair;DNA-3-methyladenine glycosylase activity	K01246	tag	http://www.genome.jp/dbget-bin/www_bget?ko:K01246	Base excision repair	ko03410	-	-	sp|Q7VG78|GUAA_HELHP	Probable GMP synthase [glutamine-hydrolyzing] OS=Helicobacter hepaticus (strain ATCC 51449 / 3B1) OX=235279 GN=guaA PE=3 SV=1
HU05G01116	1524	0.37	2.725	Up	2.97647	3.82e-05	0.003486	-	-	-	-	-	-	-	-	-	-	-	-	-	-
HU02G02617	2731	0.205	6.895	Up	5.58169	9.58e-20	2.6e-16	AGO6	XP_010688917.1;XP_010688916.1	PREDICTED: protein argonaute 16 isoform X2 [Beta vulgaris subsp. vulgaris];PREDICTED: protein argonaute 16 isoform X1 [Beta vulgaris subsp. vulgaris]	GO:0003676;GO:0031047	nucleic acid binding;gene silencing by RNA	K11593	ELF2C,AGO	http://www.genome.jp/dbget-bin/www_bget?ko:K11593	-	-	KOG1041	Translation initiation factor 2C (eIF-2C) and related proteins	sp|O48771|AGO6_ARATH;sp|Q6YSJ5|AGO16_ORYSJ	Protein argonaute 6 OS=Arabidopsis thaliana OX=3702 GN=AGO6 PE=2 SV=2;Protein argonaute 16 OS=Oryza sativa subsp. japonica OX=39947 GN=AGO16 PE=2 SV=2
novel.13714	803	1.115	10.845	Up	3.52115	2.22e-06	0.000314	PDCD2	KAB5569485.1	hypothetical protein DKX38_003278 [Salix brachista]	GO:0005737	cytoplasm	K14801	TSR4	http://www.genome.jp/dbget-bin/www_bget?ko:K14801	-	-	KOG2061	Uncharacterized MYND Zn-finger protein	sp|Q2YDC9|PDCD2_BOVIN	Programmed cell death protein 2 OS=Bos taurus OX=9913 GN=PDCD2 PE=2 SV=1
HU10G00585	1361	0.81	3.695	Up	2.30301	0.000634	0.032705	CXE6	XP_021754367.1	probable carboxylesterase 6 [Chenopodium quinoa]	GO:0016787	hydrolase activity	-	-	-	-	-	-	-	sp|Q9SX25|CXE6_ARATH	Probable carboxylesterase 6 OS=Arabidopsis thaliana OX=3702 GN=CXE6 PE=2 SV=1
novel.4554	4108	4.1	9.605	Up	1.28426	0.000455	0.025177	-	-	-	-	-	-	-	-	-	-	-	-	-	-
novel.7855	518	2.17	13.615	Up	2.985	0.000332	0.019692	-	-	-	-	-	-	-	-	-	-	-	-	-	-
HU03G02540	1202	0.04	2.45	Up	6.12711	4.94e-05	0.004299	-	XP_034672933.1;RVW38017.1	guanylate-binding protein 2 [Vitis riparia];hypothetical protein CK203_084223 [Vitis vinifera]	GO:0003924;GO:0005525	GTPase activity;GTP binding	K20899	GBP1_3_4_7	http://www.genome.jp/dbget-bin/www_bget?ko:K20899	-	-	-	-	-	-
HU10G00312	1608	0.015	2.12	Up	7.40318	0.000203	0.013317	GLOX1	XP_021844640.1	aldehyde oxidase GLOX-like [Spinacia oleracea]	-	-	-	-	-	-	-	-	-	sp|Q9FYG4|GLOX1_ARATH	Aldehyde oxidase GLOX1 OS=Arabidopsis thaliana OX=3702 GN=GLOX1 PE=2 SV=1
HU05G01236	1311	0	9.21	Up	10.5946	1.3e-11	7.7e-09	GLCAT14A	KAF7819665.1	beta-glucuronosyltransferase GlcAT14A-like isoform X1 [Senna tora]	GO:0015020;GO:0016021	glucuronosyltransferase activity;integral component of membrane	K20891	GLCAT14	http://www.genome.jp/dbget-bin/www_bget?ko:K20891	-	-	-	-	sp|Q9FLD7|GT14A_ARATH	Beta-glucuronosyltransferase GlcAT14A OS=Arabidopsis thaliana OX=3702 GN=GLCAT14A PE=2 SV=1
HU01G00257	1391	4.615	23.135	Up	2.42673	6.46e-12	4.08e-09	BBX20	KMT00373.1	hypothetical protein BVRB_9g216790 isoform B [Beta vulgaris subsp. vulgaris]	GO:0006355;GO:0005634;GO:0008270;GO:0009640	regulation of transcription, DNA-templated;nucleus;zinc ion binding;photomorphogenesis	-	-	-	-	-	-	-	sp|Q0IGM7|BBX20_ARATH	B-box zinc finger protein 20 OS=Arabidopsis thaliana OX=3702 GN=BBX20 PE=1 SV=1
HU07G00946	2663	0	1.14	Up	8.80076	1.92e-06	0.000285	RFS	XP_010680522.1	PREDICTED: galactinol--sucrose galactosyltransferase [Beta vulgaris subsp. vulgaris]	GO:0009737;GO:0009414;GO:0005975;GO:0006979;GO:0047274;GO:0009507	response to abscisic acid;response to water deprivation;carbohydrate metabolic process;response to oxidative stress;galactinol-sucrose galactosyltransferase activity;chloroplast	K06617	E2.4.1.82	http://www.genome.jp/dbget-bin/www_bget?ko:K06617	Galactose metabolism	ko00052	-	-	sp|Q8VWN6|RFS_PEA	Galactinol--sucrose galactosyltransferase OS=Pisum sativum OX=3888 GN=RFS PE=1 SV=1
novel.4669	6616	0.455	10.775	Up	4.57885	2.75e-08	7.26e-06	TY3B-I	XP_034211162.1	uncharacterized protein LOC117624133 [Prunus dulcis]	GO:0003964;GO:0008270;GO:0003676;GO:0015074;GO:0004519;GO:0004190	RNA-directed DNA polymerase activity;zinc ion binding;nucleic acid binding;DNA integration;endonuclease activity;aspartic-type endopeptidase activity	-	-	-	-	-	-	-	sp|Q7LHG5|YI31B_YEAST	Transposon Ty3-I Gag-Pol polyprotein OS=Saccharomyces cerevisiae (strain ATCC 204508 / S288c) OX=559292 GN=TY3B-I PE=1 SV=2
HU03G02568	2094	6.925	22.05	Up	1.75166	1.26e-07	2.86e-05	sbt3	XP_021749993.1	subtilisin-like protease SBT1.9 [Chenopodium quinoa]	GO:0004252	serine-type endopeptidase activity	-	-	-	-	-	-	-	sp|O82777|SBT3_SOLLC	Subtilisin-like protease SBT3 OS=Solanum lycopersicum OX=4081 GN=sbt3 PE=1 SV=1
HU02G01129	1458	2.37	11.25	Up	2.3557	8.58e-07	0.000139	AAP6	XP_010667459.1	PREDICTED: amino acid permease 6 [Beta vulgaris subsp. vulgaris]	GO:0006865;GO:0016021;GO:0005886	amino acid transport;integral component of membrane;plasma membrane	K24917	AAP	http://www.genome.jp/dbget-bin/www_bget?ko:K24917	-	-	-	-	sp|P92934|AAP6_ARATH	Amino acid permease 6 OS=Arabidopsis thaliana OX=3702 GN=AAP6 PE=1 SV=1
novel.11509	635	0	4.23	Up	7.93621	6.25e-05	0.005191	-	-	-	-	-	-	-	-	-	-	-	-	-	-
HU04G01478	4395	2.005	6.755	Up	1.81807	7.23e-05	0.005882	LNG2	XP_021856335.1;XP_010695240.1	protein LONGIFOLIA 1 [Spinacia oleracea];PREDICTED: protein LONGIFOLIA 1 [Beta vulgaris subsp. vulgaris]	GO:0051513	regulation of monopolar cell growth	-	-	-	-	-	-	-	sp|Q9S823|LNG2_ARATH	Protein LONGIFOLIA 2 OS=Arabidopsis thaliana OX=3702 GN=LNG2 PE=1 SV=1
HU03G01765	836	41.28	206.325	Up	2.46198	0.000683	0.034524	-	XP_010681562.1	PREDICTED: uncharacterized protein LOC104896512 [Beta vulgaris subsp. vulgaris]	-	-	-	-	-	-	-	-	-	-	-
HU02G00434	905	113.805	549.315	Up	2.44117	1.78e-08	4.98e-06	-	-	-	-	-	-	-	-	-	-	-	-	-	-
HU03G00685	1495	29.335	60.78	Up	1.14841	5.48e-05	0.004634	IAA27	XP_010691372.1	PREDICTED: auxin-responsive protein IAA27-like [Beta vulgaris subsp. vulgaris]	GO:0006355;GO:0009734;GO:0005634	regulation of transcription, DNA-templated;auxin-activated signaling pathway;nucleus	K14484	IAA	http://www.genome.jp/dbget-bin/www_bget?ko:K14484	Plant hormone signal transduction	ko04075	-	-	sp|Q9ZSY8|IAA27_ARATH	Auxin-responsive protein IAA27 OS=Arabidopsis thaliana OX=3702 GN=IAA27 PE=1 SV=1
HU04G01931	1283	26.515	76.28	Up	1.62547	7.87e-05	0.006322	At4g02580	XP_022727474.1	NADH dehydrogenase [ubiquinone] flavoprotein 2, mitochondrial [Durio zibethinus]	GO:0051537;GO:0006120;GO:0016491;GO:0005747;GO:0046872	2 iron, 2 sulfur cluster binding;mitochondrial electron transport, NADH to ubiquinone;oxidoreductase activity;mitochondrial respiratory chain complex I;metal ion binding	K03943	NDUFV2	http://www.genome.jp/dbget-bin/www_bget?ko:K03943	Oxidative phosphorylation	ko00190	KOG3196	NADH:ubiquinone oxidoreductase, NDUFV2/24 kD subunit	sp|O22769|NDUV2_ARATH	NADH dehydrogenase [ubiquinone] flavoprotein 2, mitochondrial OS=Arabidopsis thaliana OX=3702 GN=At4g02580 PE=1 SV=3
HU07G01475	784	1.295	17.3	Up	3.88962	2.76e-12	1.83e-09	STH-21	XP_010687260.1	PREDICTED: major allergen Pru ar 1 [Beta vulgaris subsp. vulgaris]	GO:0038023;GO:0006952;GO:0009738;GO:0004864;GO:0010427	signaling receptor activity;defense response;abscisic acid-activated signaling pathway;protein phosphatase inhibitor activity;abscisic acid binding	-	-	-	-	-	-	-	sp|P17641|PRS1_SOLTU	Pathogenesis-related protein STH-21 OS=Solanum tuberosum OX=4113 GN=STH-21 PE=2 SV=1
novel.22053	545	0.31	25.615	Up	6.65366	1.67e-08	4.74e-06	-	-	-	-	-	-	-	-	-	-	-	-	-	-
novel.19896	1197	8.785	23.365	Up	1.48925	1.78e-05	0.001794	COL5	XP_010685535.1;XP_010671464.1	PREDICTED: uncharacterized protein DDB_G0283697 [Beta vulgaris subsp. vulgaris];PREDICTED: zinc finger protein CONSTANS-LIKE 7 isoform X1 [Beta vulgaris subsp. vulgaris]	-	-	-	-	-	-	-	-	-	sp|Q9FHH8|COL5_ARATH	Zinc finger protein CONSTANS-LIKE 5 OS=Arabidopsis thaliana OX=3702 GN=COL5 PE=2 SV=2
HU01G00026	1182	270.395	894.04	Up	1.87629	8.12e-08	1.92e-05	PIP2-7	OVA03808.1	Major intrinsic protein [Macleaya cordata]	GO:0015267;GO:0016021	channel activity;integral component of membrane	K09872	PIP	http://www.genome.jp/dbget-bin/www_bget?ko:K09872	-	-	-	-	sp|P93004|PIP27_ARATH	Aquaporin PIP2-7 OS=Arabidopsis thaliana OX=3702 GN=PIP2-7 PE=1 SV=2
HU08G02098	1449	1.03	5.135	Up	2.39741	0.000442	0.024604	At1g61340	XP_010686285.1	PREDICTED: F-box protein SKIP27 [Beta vulgaris subsp. vulgaris]	-	-	-	-	-	-	-	-	-	sp|Q8GX77|FB316_ARATH	F-box protein At1g61340 OS=Arabidopsis thaliana OX=3702 GN=At1g61340 PE=2 SV=1
HU10G00201	1693	2.28	13.32	Up	2.61942	7.15e-05	0.005831	At1g48100	XP_021742726.1	polygalacturonase At1g48100 [Chenopodium quinoa]	GO:0004650;GO:0005618;GO:0005975	polygalacturonase activity;cell wall;carbohydrate metabolic process	-	-	-	-	-	-	-	sp|Q949Z1|PGLR4_ARATH	Polygalacturonase At1g48100 OS=Arabidopsis thaliana OX=3702 GN=At1g48100 PE=2 SV=1
HU07G00749	3005	12.045	47.205	Up	2.02758	3.32e-07	6.21e-05	At1g05150	XP_021848972.1	uncharacterized TPR repeat-containing protein At1g05150-like [Spinacia oleracea]	GO:0005509	calcium ion binding	-	-	-	-	-	-	-	sp|O23052|Y1515_ARATH	Uncharacterized TPR repeat-containing protein At1g05150 OS=Arabidopsis thaliana OX=3702 GN=At1g05150 PE=1 SV=1
novel.5983	3220	1.195	7.215	Up	2.64825	3.22e-07	6.12e-05	SAUR19	XP_010691636.1	PREDICTED: auxin-responsive protein SAUR21 [Beta vulgaris subsp. vulgaris]	GO:0009733	response to auxin	K14488	SAUR	http://www.genome.jp/dbget-bin/www_bget?ko:K14488	Plant hormone signal transduction	ko04075	-	-	sp|Q9FJG1|SAU19_ARATH	Auxin-responsive protein SAUR19 OS=Arabidopsis thaliana OX=3702 GN=SAUR19 PE=2 SV=1
HU03G01387	1841	1.505	8.325	Up	2.57259	8.28e-05	0.006559	AAP3	XP_010674405.1	PREDICTED: amino acid permease 4 [Beta vulgaris subsp. vulgaris]	GO:0006865;GO:0005886;GO:0016021	amino acid transport;plasma membrane;integral component of membrane	K24917	AAP	http://www.genome.jp/dbget-bin/www_bget?ko:K24917	-	-	-	-	sp|Q39134|AAP3_ARATH	Amino acid permease 3 OS=Arabidopsis thaliana OX=3702 GN=AAP3 PE=1 SV=2
novel.18495	1202	0.02	2.455	Up	7.08369	0.000237	0.015181	-	XP_019103082.1	PREDICTED: uncharacterized protein LOC109133762 [Beta vulgaris subsp. vulgaris]	-	-	-	-	-	-	-	-	-	-	-
HU0G00080	1032	1513.75	5447.74	Up	2.00814	1.66e-05	0.001712	CAB36	QCO76334.1	chlorophyll a/b binding protein [Tamarix hispida]	GO:0009765;GO:0046872;GO:0009522;GO:0016168;GO:0009535;GO:0009523;GO:0009416;GO:0009941;GO:0018298;GO:0009768;GO:0010287	photosynthesis, light harvesting;metal ion binding;photosystem I;chlorophyll binding;chloroplast thylakoid membrane;photosystem II;response to light stimulus;chloroplast envelope;protein-chromophore linkage;photosynthesis, light harvesting in photosystem I;plastoglobule	K08913	LHCB2	http://www.genome.jp/dbget-bin/www_bget?ko:K08913	Photosynthesis - antenna proteins	ko00196	-	-	sp|P27494|CB23_TOBAC	Chlorophyll a-b binding protein 36, chloroplastic OS=Nicotiana tabacum OX=4097 GN=CAB36 PE=3 SV=1
HU07G00205	1405	31.585	98.66	Up	1.75584	3.65e-06	0.000473	SPCC594.04c	XP_010686225.1	PREDICTED: uncharacterized protein C594.04c [Beta vulgaris subsp. vulgaris]	GO:0016627;GO:0016020;GO:0006629;GO:0016021	oxidoreductase activity, acting on the CH-CH group of donors;membrane;lipid metabolic process;integral component of membrane	-	-	-	-	-	KOG4650	Predicted steroid reductase	sp|O74507|YJD4_SCHPO	Uncharacterized protein C594.04c OS=Schizosaccharomyces pombe (strain 972 / ATCC 24843) OX=284812 GN=SPCC594.04c PE=3 SV=2
HU10G01236	1471	7.675	22.3	Up	1.65216	0.000101	0.007584	IN2-2	XP_010673286.1;GAU17735.1;XP_031260519.1;KDO50055.1	PREDICTED: probable aldo-keto reductase 2 [Beta vulgaris subsp. vulgaris];hypothetical protein TSUD_171230 [Trifolium subterraneum];probable aldo-keto reductase 3 isoform X3 [Pistacia vera];hypothetical protein CISIN_1g019368mg [Citrus sinensis]	GO:0047834	D-threo-aldose 1-dehydrogenase activity	-	-	-	-	-	KOG1575	Voltage-gated shaker-like K+ channel, subunit beta/KCNAB	sp|P49249|IN22_MAIZE;sp|A2XRZ0|AKR2_ORYSI;sp|O22707|ALKR3_ARATH;sp|Q9ASZ9|ALKR5_ARATH	IN2-2 protein OS=Zea mays OX=4577 GN=IN2-2 PE=2 SV=1;Probable aldo-keto reductase 2 OS=Oryza sativa subsp. indica OX=39946 GN=OsI_15387 PE=3 SV=1;Probable aldo-keto reductase 3 OS=Arabidopsis thaliana OX=3702 GN=At1g60690 PE=3 SV=1;Probable aldo-keto reductase 5 OS=Arabidopsis thaliana OX=3702 GN=At1g60730 PE=2 SV=1
HU05G02193	953	20.43	69.77	Up	1.93579	0.00013	0.00936	-	-	-	-	-	-	-	-	-	-	-	-	-	-
HU08G02171	1644	87.4	202.38	Up	1.30363	1.24e-05	0.001319	-	XP_021726457.1	uncharacterized protein LOC110693623 [Chenopodium quinoa]	-	-	-	-	-	-	-	-	-	-	-
HU08G00829	865	0.995	23.085	Up	4.64337	9.28e-07	0.000148	-	XP_021866583.1	uncharacterized protein LOC110805297 [Spinacia oleracea]	GO:0009507	chloroplast	-	-	-	-	-	-	-	-	-
novel.16290	1208	0	2.115	Up	8.33169	1.13e-05	0.001224	-	-	-	-	-	-	-	-	-	-	-	-	-	-
HU07G00789	1818	0	1.08	Up	8.064	0.00011	0.008085	CYP83B1	XP_010671012.1	PREDICTED: cytochrome P450 83B1-like [Beta vulgaris subsp. vulgaris]	-	-	-	-	-	-	-	-	-	sp|O65782|C83B1_ARATH	Cytochrome P450 83B1 OS=Arabidopsis thaliana OX=3702 GN=CYP83B1 PE=1 SV=1
HU03G01667	1242	0.49	5.295	Up	3.58314	2.31e-06	0.000324	DRT100	XP_021728940.1	DNA damage-repair/toleration protein DRT100-like [Chenopodium quinoa]	-	-	-	-	-	-	-	-	-	sp|Q00874|DR100_ARATH	DNA damage-repair/toleration protein DRT100 OS=Arabidopsis thaliana OX=3702 GN=DRT100 PE=2 SV=2
HU05G02341	1938	0.54	17.72	Up	5.19671	2.77e-07	5.44e-05	BLH8	XP_010687910.1;XP_021769074.1	PREDICTED: BEL1-like homeodomain protein 9 [Beta vulgaris subsp. vulgaris];BEL1-like homeodomain protein 9 [Chenopodium quinoa]	-	-	-	-	-	-	-	-	-	sp|Q9SJJ3|BLH8_ARATH	BEL1-like homeodomain protein 8 OS=Arabidopsis thaliana OX=3702 GN=BLH8 PE=1 SV=1
HU02G01981	2632	0.275	2.32	Up	3.16508	1.71e-05	0.001749	SPD1	XP_021735260.1	uncharacterized protein ycf45-like [Chenopodium quinoa]	GO:0016887;GO:0005524	ATP hydrolysis activity;ATP binding	-	-	-	-	-	-	-	sp|F4J3R7|SPD1_ARATH	Protein SEEDLING PLASTID DEVELOPMENT 1 OS=Arabidopsis thaliana OX=3702 GN=SPD1 PE=2 SV=1
HU02G01894	1259	0	6.215	Up	9.93956	4.78e-09	1.49e-06	GA20OX1	XP_010667703.1	PREDICTED: gibberellin 20 oxidase 1-D [Beta vulgaris subsp. vulgaris]	GO:0046872;GO:0016491	metal ion binding;oxidoreductase activity	K05282	GA20ox	http://www.genome.jp/dbget-bin/www_bget?ko:K05282	Diterpenoid biosynthesis	ko00904	-	-	sp|Q39110|GAOX1_ARATH	Gibberellin 20 oxidase 1 OS=Arabidopsis thaliana OX=3702 GN=GA20OX1 PE=2 SV=2
HU02G00733	1926	17.86	58.94	Up	1.80279	8.99e-08	2.09e-05	A6	XP_010685101.1	PREDICTED: probable glucan endo-1,3-beta-glucosidase A6 [Beta vulgaris subsp. vulgaris]	GO:0005975;GO:0042973;GO:0009506;GO:0046658	carbohydrate metabolic process;glucan endo-1,3-beta-D-glucosidase activity;plasmodesma;anchored component of plasma membrane	-	-	-	-	-	-	-	sp|Q06915|EA6_ARATH	Probable glucan endo-1,3-beta-glucosidase A6 OS=Arabidopsis thaliana OX=3702 GN=A6 PE=2 SV=1
novel.11232	3373	0	1.185	Up	9.23902	2.34e-07	4.75e-05	-	-	-	-	-	-	-	-	-	-	-	-	-	-
HU08G00366	674	10.12	194.515	Up	4.46863	3.25e-22	2.21e-18	GAST1	XP_010673717.1	PREDICTED: protein GAST1 isoform X1 [Beta vulgaris subsp. vulgaris]	-	-	-	-	-	-	-	-	-	sp|P27057|GAST1_SOLLC	Protein GAST1 OS=Solanum lycopersicum OX=4081 GN=GAST1 PE=2 SV=1
novel.25560	989	0.795	4.645	Up	2.67832	0.000998	0.046203	RPS4	YP_004237282.1	ribosomal protein S4 [Ricinus communis]	GO:0005739;GO:0003723;GO:0005840	mitochondrion;RNA binding;ribosome	K02986	RP-S4,rpsD	http://www.genome.jp/dbget-bin/www_bget?ko:K02986	Ribosome	ko03010	-	-	sp|Q31708|RT04_ARATH	Ribosomal protein S4, mitochondrial OS=Arabidopsis thaliana OX=3702 GN=RPS4 PE=1 SV=2
HU02G01153	4685	24.98	76.68	Up	1.68153	3.86e-06	0.000497	CHLH	XP_021724129.1	magnesium-chelatase subunit ChlH, chloroplastic-like [Chenopodium quinoa]	GO:0005524;GO:0015995;GO:0016851;GO:0015979	ATP binding;chlorophyll biosynthetic process;magnesium chelatase activity;photosynthesis	K03403	chlH,bchH	http://www.genome.jp/dbget-bin/www_bget?ko:K03403	Porphyrin and chlorophyll metabolism	ko00860	-	-	sp|Q9FNB0|CHLH_ARATH	Magnesium-chelatase subunit ChlH, chloroplastic OS=Arabidopsis thaliana OX=3702 GN=CHLH PE=1 SV=1
HU05G01056	693	2.535	17.465	Up	2.99939	3.4e-07	6.28e-05	BASS1	KDO43364.1	hypothetical protein CISIN_1g015189mg [Citrus sinensis]	GO:0009941;GO:0016021	chloroplast envelope;integral component of membrane	K03453	TC.BASS	http://www.genome.jp/dbget-bin/www_bget?ko:K03453	-	-	-	-	sp|Q93YR2|BASS1_ARATH	Probable sodium/metabolite cotransporter BASS1, chloroplastic OS=Arabidopsis thaliana OX=3702 GN=BASS1 PE=2 SV=1
HU06G00788	1555	30.275	104.305	Up	1.87056	2.15e-10	9.4e-08	MET1	XP_007014614.2	PREDICTED: uncharacterized protein LOC18589530 [Theobroma cacao]	-	-	-	-	-	-	-	-	-	sp|Q94BS2|MET1_ARATH	Protein MET1, chloroplastic OS=Arabidopsis thaliana OX=3702 GN=MET1 PE=1 SV=1
HU05G01334	827	2.11	11.31	Up	2.586	2.94e-06	0.000398	MES17	XP_010670053.1	PREDICTED: methylesterase 17 [Beta vulgaris subsp. vulgaris]	GO:0009696;GO:0080031;GO:0080030;GO:0080032;GO:0009694	salicylic acid metabolic process;methyl salicylate esterase activity;methyl indole-3-acetate esterase activity;methyl jasmonate esterase activity;jasmonic acid metabolic process	-	-	-	-	-	-	-	sp|Q9SG92|MES17_ARATH	Methylesterase 17 OS=Arabidopsis thaliana OX=3702 GN=MES17 PE=1 SV=1
HU09G00135	1897	22.83	122.19	Up	2.55102	9.87e-11	4.62e-08	WSD11	KNA17080.1;XP_019104053.1	hypothetical protein SOVF_081870 [Spinacia oleracea];PREDICTED: O-acyltransferase WSD1-like isoform X1 [Beta vulgaris subsp. vulgaris]	GO:0004144;GO:0016021;GO:0005886;GO:0019432;GO:0047196	diacylglycerol O-acyltransferase activity;integral component of membrane;plasma membrane;triglyceride biosynthetic process;long-chain-alcohol O-fatty-acyltransferase activity	-	-	-	-	-	-	-	sp|Q5KS41|WSD11_ARATH	Wax ester synthase/diacylglycerol acyltransferase 11 OS=Arabidopsis thaliana OX=3702 GN=WSD11 PE=1 SV=1
HU05G00011	823	1.835	7.775	Up	2.23126	0.001022	0.047042	At2g25060	XP_010676883.1	PREDICTED: mavicyanin [Beta vulgaris subsp. vulgaris]	GO:0046658;GO:0009055	anchored component of plasma membrane;electron transfer activity	-	-	-	-	-	-	-	sp|Q9SK27|ENL1_ARATH	Early nodulin-like protein 1 OS=Arabidopsis thaliana OX=3702 GN=At2g25060 PE=2 SV=2
HU05G00562	2020	0.045	1.015	Up	4.59523	0.000684	0.034524	-	XP_024173845.1	geraniol 8-hydroxylase-like [Rosa chinensis]	GO:0005506;GO:0016705;GO:0020037;GO:0004497;GO:0016021	iron ion binding;oxidoreductase activity, acting on paired donors, with incorporation or reduction of molecular oxygen;heme binding;monooxygenase activity;integral component of membrane	-	-	-	-	-	-	-	-	-
novel.4288	874	0	2.06	Up	7.6423	0.000224	0.014481	-	-	-	-	-	-	-	-	-	-	-	-	-	-
HU07G01186	2377	17.785	42.11	Up	1.30959	0.000167	0.01141	ERD4	XP_010687100.1	PREDICTED: CSC1-like protein ERD4 isoform X1 [Beta vulgaris subsp. vulgaris]	GO:0006811;GO:0016021	ion transport;integral component of membrane	K21989	TMEM63,CSC1	http://www.genome.jp/dbget-bin/www_bget?ko:K21989	-	-	-	-	sp|A9LIW2|CSC1L_BRAJU	CSC1-like protein ERD4 OS=Brassica juncea OX=3707 GN=ERD4 PE=3 SV=2
novel.11305	1614	1.925	5.765	Up	1.66751	0.000807	0.039652	-	CAD1835982.1	unnamed protein product [Ananas comosus var. bracteatus]	GO:0003676;GO:0015074	nucleic acid binding;DNA integration	-	-	-	-	-	-	-	-	-
HU05G02293	336	0.355	21.24	Up	6.4881	0.000425	0.023752	-	KMS64653.1	hypothetical protein BVRB_018070 [Beta vulgaris subsp. vulgaris]	-	-	-	-	-	-	-	-	-	-	-
novel.11618	713	0.085	8.32	Up	6.81528	4.13e-06	0.000525	-	-	-	-	-	-	-	-	-	-	-	-	-	-
HU02G00172	1895	2.28	8.47	Up	2.00237	0.000678	0.034347	-	KMT07679.1	hypothetical protein BVRB_6g148020 [Beta vulgaris subsp. vulgaris]	-	-	-	-	-	-	-	-	-	-	-
HU08G01949	593	10.165	63.91	Up	2.79914	9.25e-10	3.4e-07	-	-	-	-	-	-	-	-	-	-	-	-	-	-
HU01G01918	3303	3.335	11.115	Up	1.80465	7.91e-06	0.000922	THE1	XP_010675594.1	PREDICTED: receptor-like protein kinase THESEUS 1 [Beta vulgaris subsp. vulgaris]	GO:0046777;GO:0005524;GO:0009506;GO:0016021;GO:0004674;GO:0005886;GO:0016301;GO:0004672	protein autophosphorylation;ATP binding;plasmodesma;integral component of membrane;protein serine/threonine kinase activity;plasma membrane;kinase activity;protein kinase activity	-	-	-	-	-	-	-	sp|Q9LK35|THE1_ARATH	Receptor-like protein kinase THESEUS 1 OS=Arabidopsis thaliana OX=3702 GN=THE1 PE=1 SV=1
HU11G01890	1573	85.475	179.97	Up	1.1613	0.000989	0.046033	FLA8	KNA25811.1	hypothetical protein SOVF_003130 [Spinacia oleracea]	GO:0046658	anchored component of plasma membrane	-	-	-	-	-	-	-	sp|O22126|FLA8_ARATH	Fasciclin-like arabinogalactan protein 8 OS=Arabidopsis thaliana OX=3702 GN=FLA8 PE=2 SV=1
HU03G00839	1989	1.385	12.235	Up	3.24957	1.98e-05	0.001976	CYP77A2	KMS98162.1	hypothetical protein BVRB_4g094900 [Beta vulgaris subsp. vulgaris]	GO:0016709;GO:0016021;GO:0020037;GO:0004497;GO:0016705;GO:0005506;GO:0016020	oxidoreductase activity, acting on paired donors, with incorporation or reduction of molecular oxygen, NAD(P)H as one donor, and incorporation of one atom of oxygen;integral component of membrane;heme binding;monooxygenase activity;oxidoreductase activity, acting on paired donors, with incorporation or reduction of molecular oxygen;iron ion binding;membrane	K21995	CYP77A	http://www.genome.jp/dbget-bin/www_bget?ko:K21995	Cutin, suberine and wax biosynthesis	ko00073	-	-	sp|P37124|C77A2_SOLME	Cytochrome P450 77A2 OS=Solanum melongena OX=4111 GN=CYP77A2 PE=2 SV=1
HU05G01160	2149	0.075	9.41	Up	7.22408	4.05e-24	3.67e-20	CRK6	XP_006449119.2;RVW86443.1;XP_021858051.1;XP_010678975.1;XP_019052010.1	uncharacterized protein LOC18052709 [Citrus clementina];Cysteine-rich receptor-like protein kinase 25 [Vitis vinifera];cysteine-rich receptor-like protein kinase 15 [Spinacia oleracea];PREDICTED: putative receptor-like protein kinase At4g00960 [Beta vulgaris subsp. vulgaris];PREDICTED: LOW QUALITY PROTEIN: uncharacterized protein LOC104590182 [Nelumbo nucifera]	GO:0004672;GO:0006468;GO:0004674;GO:0016021;GO:0005886;GO:0046777;GO:0042742;GO:0005524;GO:0016020	protein kinase activity;protein phosphorylation;protein serine/threonine kinase activity;integral component of membrane;plasma membrane;protein autophosphorylation;defense response to bacterium;ATP binding;membrane	-	-	-	-	-	-	-	sp|Q9C5S9|CRK6_ARATH;sp|Q9LDM5|CRK31_ARATH;sp|Q9M0X5|CRK25_ARATH	Cysteine-rich receptor-like protein kinase 6 OS=Arabidopsis thaliana OX=3702 GN=CRK6 PE=1 SV=1;Putative cysteine-rich receptor-like protein kinase 31 OS=Arabidopsis thaliana OX=3702 GN=CRK31 PE=3 SV=1;Cysteine-rich receptor-like protein kinase 25 OS=Arabidopsis thaliana OX=3702 GN=CRK25 PE=3 SV=1
novel.7605	725	0.125	10.815	Up	7.09343	2.18e-06	0.000311	-	-	-	-	-	-	-	-	-	-	-	-	-	-
HU08G01970	1059	4.845	15.545	Up	1.7902	1.58e-05	0.001649	ATL27	KMT04181.1;XP_010686846.1	hypothetical protein BVRB_8g186290 [Beta vulgaris subsp. vulgaris];PREDICTED: NEP1-interacting protein-like 1 isoform X1 [Beta vulgaris subsp. vulgaris]	GO:0016021	integral component of membrane	-	-	-	-	-	-	-	sp|Q9FKX5|NIPL1_ARATH;sp|Q8LBA0|NIPL2_ARATH	NEP1-interacting protein-like 1 OS=Arabidopsis thaliana OX=3702 GN=ATL27 PE=2 SV=1;NEP1-interacting protein-like 2 OS=Arabidopsis thaliana OX=3702 GN=ATL24 PE=1 SV=2
novel.4272	1063	0.135	7.74	Up	5.95593	1.07e-09	3.86e-07	-	-	-	-	-	-	-	-	-	-	-	-	-	-
HU09G01924	1609	0.44	3.18	Up	2.94175	0.000508	0.027608	hdhd3	XP_021861602.1;XP_021744555.1	haloacid dehalogenase-like hydrolase domain-containing protein 3 [Spinacia oleracea];haloacid dehalogenase-like hydrolase domain-containing protein 3 [Chenopodium quinoa]	GO:0016787	hydrolase activity	-	-	-	-	-	KOG3085	Predicted hydrolase (HAD superfamily)	sp|Q5HZL9|HDHD3_XENLA	Haloacid dehalogenase-like hydrolase domain-containing protein 3 OS=Xenopus laevis OX=8355 GN=hdhd3 PE=2 SV=1
HU09G01724	1512	0.365	3.835	Up	3.37341	5.55e-06	0.000671	Os03g0802700	XP_021725148.1	DEAD-box ATP-dependent RNA helicase 27-like [Chenopodium quinoa]	GO:0003723;GO:0016787;GO:0004386;GO:0005524	RNA binding;hydrolase activity;helicase activity;ATP binding	K13179	DDX18,HAS1	http://www.genome.jp/dbget-bin/www_bget?ko:K13179	-	-	KOG0342	ATP-dependent RNA helicase pitchoune	sp|Q84T03|RH27_ORYSJ	DEAD-box ATP-dependent RNA helicase 27 OS=Oryza sativa subsp. japonica OX=39947 GN=Os03g0802700 PE=3 SV=1
HU05G02284	2261	11.11	25.6	Up	1.20528	0.000676	0.034347	SS4	XP_010695524.1;KNA05720.1	PREDICTED: probable starch synthase 4, chloroplastic/amyloplastic isoform X2 [Beta vulgaris subsp. vulgaris];hypothetical protein SOVF_186690 isoform A [Spinacia oleracea]	GO:0009507;GO:0019252;GO:0016757	chloroplast;starch biosynthetic process;glycosyltransferase activity	K00703	glgA	http://www.genome.jp/dbget-bin/www_bget?ko:K00703	Starch and sucrose metabolism	ko00500	-	-	sp|Q0WVX5|SSY4_ARATH	Probable starch synthase 4, chloroplastic/amyloplastic OS=Arabidopsis thaliana OX=3702 GN=SS4 PE=1 SV=1
HU07G00967	2187	19.49	132.97	Up	2.81326	0.000137	0.009763	ROH1	XP_010680717.1	PREDICTED: uncharacterized protein LOC104895802 [Beta vulgaris subsp. vulgaris]	GO:0016021	integral component of membrane	-	-	-	-	-	-	-	sp|Q9CAK4|ROH1_ARATH	Protein ROH1 OS=Arabidopsis thaliana OX=3702 GN=ROH1 PE=1 SV=1
HU02G03030	4016	0.275	3.82	Up	3.86032	1.02e-06	0.000161	ERECTA	XP_021744110.1	LRR receptor-like serine/threonine-protein kinase ERECTA [Chenopodium quinoa]	-	-	K20718	ER	http://www.genome.jp/dbget-bin/www_bget?ko:K20718	MAPK signaling pathway - plant	ko04016	-	-	sp|Q42371|ERECT_ARATH	LRR receptor-like serine/threonine-protein kinase ERECTA OS=Arabidopsis thaliana OX=3702 GN=ERECTA PE=1 SV=1
HU02G02622	834	92.89	1436.21	Up	4.04677	3.13e-06	0.000419	-	AFR43276.1	lipid transfer protein precursor [Gossypium herbaceum subsp. africanum]	GO:0090378;GO:0016020;GO:0008289;GO:0006869	seed trichome elongation;membrane;lipid binding;lipid transport	-	-	-	-	-	-	-	sp|Q43129|NLTP2_GOSHI	Non-specific lipid-transfer protein OS=Gossypium hirsutum OX=3635 PE=2 SV=1
novel.11288	7373	1.8	7.165	Up	2.18135	1.74e-07	3.64e-05	ZRK7	OAY46528.1	hypothetical protein MANES_06G006900 [Manihot esculenta]	GO:0016021	integral component of membrane	K14488	SAUR	http://www.genome.jp/dbget-bin/www_bget?ko:K14488	Plant hormone signal transduction	ko04075	-	-	sp|F4J3H7|ZRK7_ARATH	Serine/threonine-protein kinase ZRK7 OS=Arabidopsis thaliana OX=3702 GN=ZRK7 PE=2 SV=1
HU10G00264	2037	1.81	15.37	Up	3.16609	3.16e-10	1.26e-07	HST	XP_021747201.1	anthranilate N-benzoyltransferase protein 2-like [Chenopodium quinoa]	GO:0016747	acyltransferase activity, transferring groups other than amino-acyl groups	K13065	E2.3.1.133,HCT	http://www.genome.jp/dbget-bin/www_bget?ko:K13065	Flavonoid biosynthesis;Phenylpropanoid biosynthesis;Stilbenoid, diarylheptanoid and gingerol biosynthesis	ko00941,ko00940,ko00945	-	-	sp|Q8GSM7|HST_TOBAC	Shikimate O-hydroxycinnamoyltransferase OS=Nicotiana tabacum OX=4097 GN=HST PE=1 SV=1
HU07G02138	922	19.185	83.315	Up	2.29412	0.000131	0.00939	LTPG12	XP_021720631.1	non-specific lipid transfer protein GPI-anchored 2-like [Chenopodium quinoa]	GO:0005886;GO:0031225	plasma membrane;anchored component of membrane	-	-	-	-	-	-	-	sp|Q9ZVC7|LTG12_ARATH	Non-specific lipid transfer protein GPI-anchored 12 OS=Arabidopsis thaliana OX=3702 GN=LTPG12 PE=2 SV=2
HU09G00248	1416	4.895	13.08	Up	2.12701	0.000154	0.010767	-	-	-	-	-	-	-	-	-	-	-	-	-	-
novel.4447	1811	0	3.8	Up	9.88985	1.39e-09	4.85e-07	-	-	-	-	-	-	-	-	-	-	-	-	-	-
HU03G00120	2061	20.8	56.28	Up	1.47875	0.000284	0.017277	BHLH63	XP_021731578.1	transcription factor HBI1-like [Chenopodium quinoa]	GO:0005634;GO:0046983;GO:0006355;GO:0003700	nucleus;protein dimerization activity;regulation of transcription, DNA-templated;DNA-binding transcription factor activity	-	-	-	-	-	-	-	sp|Q8GY61|BH063_ARATH	Transcription factor bHLH63 OS=Arabidopsis thaliana OX=3702 GN=BHLH63 PE=1 SV=1
HU02G01570	2406	1.845	6.2	Up	1.81332	0.000326	0.019445	SCL9	XP_021720828.1	scarecrow-like protein 30 [Chenopodium quinoa]	GO:0006355;GO:0005634;GO:0043565;GO:0003700	regulation of transcription, DNA-templated;nucleus;sequence-specific DNA binding;DNA-binding transcription factor activity	-	-	-	-	-	-	-	sp|O80933|SCL9_ARATH	Scarecrow-like protein 9 OS=Arabidopsis thaliana OX=3702 GN=SCL9 PE=2 SV=1
HU02G01167	3059	3.96	13.235	Up	1.79497	1.85e-07	3.84e-05	CSLC9	XP_021855571.1	probable xyloglucan glycosyltransferase 9 [Spinacia oleracea]	GO:0033843;GO:0099402;GO:0071555;GO:0016021;GO:0009506;GO:0016740;GO:0016757;GO:0005794;GO:0048868	xyloglucan 6-xylosyltransferase activity;plant organ development;cell wall organization;integral component of membrane;plasmodesma;transferase activity;glycosyltransferase activity;Golgi apparatus;pollen tube development	-	-	-	-	-	-	-	sp|Q6AU53|CSLC9_ORYSJ;sp|Q9ZQB9|CSLCC_ARATH	Probable xyloglucan glycosyltransferase 9 OS=Oryza sativa subsp. japonica OX=39947 GN=CSLC9 PE=2 SV=2;Probable xyloglucan glycosyltransferase 12 OS=Arabidopsis thaliana OX=3702 GN=CSLC12 PE=1 SV=1
HU09G01896	2479	5.45	11.36	Up	1.14912	0.001059	0.048516	FPGS2	XP_021853507.1;XP_019104234.1;XP_010672944.1	folylpolyglutamate synthase isoform X1 [Spinacia oleracea];PREDICTED: folylpolyglutamate synthase isoform X3 [Beta vulgaris subsp. vulgaris];PREDICTED: folylpolyglutamate synthase isoform X1 [Beta vulgaris subsp. vulgaris]	GO:0005524;GO:0046872;GO:0006730;GO:0004326	ATP binding;metal ion binding;one-carbon metabolic process;tetrahydrofolylpolyglutamate synthase activity	K01930	FPGS	http://www.genome.jp/dbget-bin/www_bget?ko:K01930	Folate biosynthesis	ko00790	KOG2525	Folylpolyglutamate synthase	sp|F4J2K2|FPGS2_ARATH	Folylpolyglutamate synthase OS=Arabidopsis thaliana OX=3702 GN=FPGS2 PE=1 SV=1
novel.16694	703	0	9.285	Up	9.33367	1.57e-07	3.37e-05	-	-	-	-	-	-	-	-	-	-	-	-	-	-
HU05G02185	2103	66.925	251.115	Up	1.97179	5.15e-05	0.0044	PUMP4	XP_017406644.1;KAF2283903.1	PREDICTED: mitochondrial uncoupling protein 5 [Vigna angularis];hypothetical protein GH714_017078 [Hevea brasiliensis]	GO:0008272;GO:0015131;GO:0016021;GO:0071422;GO:0015297;GO:0006839;GO:0055085;GO:0071423;GO:0015709;GO:0035435;GO:0031966;GO:0015140;GO:0015729;GO:0015117;GO:0015116;GO:0015141	sulfate transport;oxaloacetate transmembrane transporter activity;integral component of membrane;succinate transmembrane transport;antiporter activity;mitochondrial transport;transmembrane transport;malate transmembrane transport;thiosulfate transport;phosphate ion transmembrane transport;mitochondrial membrane;malate transmembrane transporter activity;oxaloacetate transport;thiosulfate transmemb…	K15104	SLC25A11,OGC	http://www.genome.jp/dbget-bin/www_bget?ko:K15104	-	-	KOG0753;KOG0759	Mitochondrial fatty acid anion carrier protein/Uncoupling protein;Mitochondrial oxoglutarate/malate carrier proteins	sp|Q9SB52|PUMP4_ARATH;sp|Q9SJY5|PUMP5_ARATH	Mitochondrial uncoupling protein 4 OS=Arabidopsis thaliana OX=3702 GN=PUMP4 PE=2 SV=1;Mitochondrial uncoupling protein 5 OS=Arabidopsis thaliana OX=3702 GN=PUMP5 PE=2 SV=1
novel.9988	2095	0.17	2.345	Up	3.88189	0.00061	0.031925	-	AAK29467.1	polyprotein-like [Solanum chilense]	GO:0004190;GO:0004519;GO:0015074;GO:0003676;GO:0016021;GO:0008270;GO:0003964	aspartic-type endopeptidase activity;endonuclease activity;DNA integration;nucleic acid binding;integral component of membrane;zinc ion binding;RNA-directed DNA polymerase activity	-	-	-	-	-	-	-	sp|P10978|POLX_TOBAC	Retrovirus-related Pol polyprotein from transposon TNT 1-94 OS=Nicotiana tabacum OX=4097 PE=2 SV=1
HU02G02262	642	0	8.83	Up	9.00787	1.65e-07	3.52e-05	-	XP_010677812.1	PREDICTED: nucleolar MIF4G domain-containing protein 1 [Beta vulgaris subsp. vulgaris]	GO:0006417;GO:0003723;GO:0042274;GO:0005730	regulation of translation;RNA binding;ribosomal small subunit biogenesis;nucleolus	K17583	NOM1	http://www.genome.jp/dbget-bin/www_bget?ko:K17583	-	-	-	-	-	-
HU02G02938	1313	460.875	1094.66	Up	1.34007	0.000301	0.018199	-	XP_021739084.1	chlorophyll a-b binding protein, chloroplastic-like [Chenopodium quinoa]	GO:0009523;GO:0009535;GO:0016168;GO:0009522;GO:0009765;GO:0018298;GO:0009768;GO:0009416	photosystem II;chloroplast thylakoid membrane;chlorophyll binding;photosystem I;photosynthesis, light harvesting;protein-chromophore linkage;photosynthesis, light harvesting in photosystem I;response to light stimulus	K08908	LHCA2	http://www.genome.jp/dbget-bin/www_bget?ko:K08908	Photosynthesis - antenna proteins	ko00196	-	-	sp|P13869|CB12_PETHY	Chlorophyll a-b binding protein, chloroplastic OS=Petunia hybrida OX=4102 PE=2 SV=1
HU03G00916	3748	2.37	6.105	Up	1.4315	6.57e-05	0.005422	AGO2	XP_021850403.1	protein argonaute 2 [Spinacia oleracea]	GO:0031047;GO:0003676	gene silencing by RNA;nucleic acid binding	K11593	ELF2C,AGO	http://www.genome.jp/dbget-bin/www_bget?ko:K11593	-	-	KOG1041	Translation initiation factor 2C (eIF-2C) and related proteins	sp|Q9SHF3|AGO2_ARATH	Protein argonaute 2 OS=Arabidopsis thaliana OX=3702 GN=AGO2 PE=1 SV=1
novel.4739	606	0.24	5.68	Up	4.82172	8.03e-05	0.006394	-	-	-	-	-	-	-	-	-	-	-	-	-	-
HU08G00753	1537	0.885	5.105	Up	2.53393	4.6e-05	0.004061	ARP1	XP_010667207.1;XP_010667209.1	PREDICTED: probable RNA-binding protein ARP1 isoform X1 [Beta vulgaris subsp. vulgaris];PREDICTED: probable RNA-binding protein ARP1 isoform X2 [Beta vulgaris subsp. vulgaris]	GO:0003723;GO:0005634	RNA binding;nucleus	-	-	-	-	-	-	-	sp|Q9M1S3|ARP1_ARATH	Probable RNA-binding protein ARP1 OS=Arabidopsis thaliana OX=3702 GN=ARP1 PE=2 SV=1
HU08G01883	1109	1.57	31.72	Up	4.442	0.000626	0.032429	-	XP_010665644.1	PREDICTED: uncharacterized protein LOC104882923 [Beta vulgaris subsp. vulgaris]	-	-	-	-	-	-	-	-	-	-	-
novel.4494	579	0	5.095	Up	7.94776	5.07e-05	0.00439	-	-	-	-	-	-	-	-	-	-	-	-	-	-
novel.23137	1100	1.38	7.56	Up	2.57932	3.48e-06	0.000459	-	-	-	-	-	-	-	-	-	-	-	-	-	-
HU08G02225	1323	16.02	58.92	Up	1.97304	6.77e-07	0.000114	At5g45910	KAA8519684.1	hypothetical protein F0562_013871 [Nyssa sinensis]	GO:0016787;GO:0016788;GO:0016021	hydrolase activity;hydrolase activity, acting on ester bonds;integral component of membrane	-	-	-	-	-	-	-	sp|Q9FJ45|GDL83_ARATH	GDSL esterase/lipase At5g45910 OS=Arabidopsis thaliana OX=3702 GN=At5g45910 PE=2 SV=1
HU02G03242	2459	14.685	42.845	Up	1.60135	0.000581	0.0307	KCS11	XP_010670713.1	PREDICTED: 3-ketoacyl-CoA synthase 11 [Beta vulgaris subsp. vulgaris]	GO:0102338;GO:0016747;GO:0006633;GO:0102337;GO:0102756;GO:0102336;GO:0016021	3-oxo-lignoceronyl-CoA synthase activity;acyltransferase activity, transferring groups other than amino-acyl groups;fatty acid biosynthetic process;3-oxo-cerotoyl-CoA synthase activity;very-long-chain 3-ketoacyl-CoA synthase activity;3-oxo-arachidoyl-CoA synthase activity;integral component of membrane	K15397	KCS	http://www.genome.jp/dbget-bin/www_bget?ko:K15397	Fatty acid elongation;Plant-pathogen interaction	ko00062,ko04626	-	-	sp|O48780|KCS11_ARATH	3-ketoacyl-CoA synthase 11 OS=Arabidopsis thaliana OX=3702 GN=KCS11 PE=1 SV=1
novel.4443	335	0	43.905	Up	8.97644	6.54e-07	0.000111	-	-	-	-	-	-	-	-	-	-	-	-	-	-
HU10G00524	1113	116.675	264.23	Up	1.28825	0.000208	0.01359	SAMDC2	XP_010681339.2	PREDICTED: S-adenosylmethionine decarboxylase proenzyme-like [Beta vulgaris subsp. vulgaris]	GO:0006597;GO:0004014;GO:0008295;GO:0006557;GO:0005829	spermine biosynthetic process;adenosylmethionine decarboxylase activity;spermidine biosynthetic process;S-adenosylmethioninamine biosynthetic process;cytosol	K01611	speD,AMD1	http://www.genome.jp/dbget-bin/www_bget?ko:K01611	Arginine and proline metabolism;Cysteine and methionine metabolism	ko00330,ko00270	KOG0788	S-adenosylmethionine decarboxylase	sp|Q39677|DCAM2_DIACA	S-adenosylmethionine decarboxylase proenzyme 2 OS=Dianthus caryophyllus OX=3570 GN=SAMDC2 PE=2 SV=1
HU02G02125	2352	1.06	8.47	Up	3.03282	0.000735	0.03678	-	XP_010696153.1	PREDICTED: uncharacterized protein LOC104908703 [Beta vulgaris subsp. vulgaris]	-	-	-	-	-	-	-	-	-	-	-
HU09G01284	1323	4.985	18.49	Up	1.83075	3.89e-05	0.003526	MYB48	KAE8038991.1;XP_021865245.1	hypothetical protein FH972_011447 [Carpinus fangiana];transcription factor MYB59 isoform X1 [Spinacia oleracea]	GO:0003700;GO:0043565;GO:0005634	DNA-binding transcription factor activity;sequence-specific DNA binding;nucleus	K09422	MYBP	http://www.genome.jp/dbget-bin/www_bget?ko:K09422	-	-	-	-	sp|Q9LX82|MYB48_ARATH;sp|Q4JL84|MYB59_ARATH	Transcription factor MYB48 OS=Arabidopsis thaliana OX=3702 GN=MYB48 PE=2 SV=1;Transcription factor MYB59 OS=Arabidopsis thaliana OX=3702 GN=MYB59 PE=2 SV=2
HU03G02725	1356	0.305	8.46	Up	4.87626	1.62e-09	5.5e-07	IQD26	XP_010688345.1	PREDICTED: protein IQ-DOMAIN 14 [Beta vulgaris subsp. vulgaris]	GO:0005516	calmodulin binding	-	-	-	-	-	-	-	sp|Q9LK76|IQD26_ARATH	Protein IQ-domain 26 OS=Arabidopsis thaliana OX=3702 GN=IQD26 PE=1 SV=1
novel.5656	3159	2.385	14.605	Up	2.68913	1.03e-06	0.000161	ufaA1	XP_021848401.1	uncharacterized protein LOC110788065 [Spinacia oleracea]	GO:0016491;GO:0008168	oxidoreductase activity;methyltransferase activity	K00574	cfa	http://www.genome.jp/dbget-bin/www_bget?ko:K00574	-	-	-	-	sp|O53732|UFAA1_MYCTU	Tuberculostearic acid methyltransferase UfaA1 OS=Mycobacterium tuberculosis (strain ATCC 25618 / H37Rv) OX=83332 GN=ufaA1 PE=1 SV=3
HU11G00849	1304	1.095	4.745	Up	2.20332	0.000164	0.011285	-	XP_021760776.1	uncharacterized protein LOC110725614 [Chenopodium quinoa]	GO:0003712;GO:0006355;GO:0005634	transcription coregulator activity;regulation of transcription, DNA-templated;nucleus	-	-	-	-	-	-	-	-	-
HU02G02766	2677	0.03	8.395	Up	8.68082	2.1e-18	3.81e-15	SBT1.3	XP_010693651.1	PREDICTED: subtilisin-like protease SBT1.3 [Beta vulgaris subsp. vulgaris]	GO:0004252;GO:0016021	serine-type endopeptidase activity;integral component of membrane	-	-	-	-	-	-	-	sp|Q9FLI4|SBT13_ARATH	Subtilisin-like protease SBT1.3 OS=Arabidopsis thaliana OX=3702 GN=SBT1.3 PE=2 SV=1
HU04G01152	1095	38.11	168.325	Up	2.26254	1.68e-14	1.69e-11	PARC	XP_021715456.1	probable glutathione S-transferase [Chenopodium quinoa]	GO:0004364;GO:0016740;GO:0006749	glutathione transferase activity;transferase activity;glutathione metabolic process	K00799	GST,gst	http://www.genome.jp/dbget-bin/www_bget?ko:K00799	Glutathione metabolism	ko00480	-	-	sp|P49332|GSTXC_TOBAC	Probable glutathione S-transferase parC OS=Nicotiana tabacum OX=4097 GN=PARC PE=2 SV=1
HU03G00018	1799	0.08	2.05	Up	4.71327	2.66e-06	0.000364	LYM2	XP_021848539.1	lysM domain-containing GPI-anchored protein 2 [Spinacia oleracea]	GO:0016021	integral component of membrane	-	-	-	-	-	-	-	sp|O23006|LYM2_ARATH	LysM domain-containing GPI-anchored protein 2 OS=Arabidopsis thaliana OX=3702 GN=LYM2 PE=1 SV=1
HU08G00437	780	11.155	24.845	Up	1.33471	0.000898	0.042806	LLG1	XP_021761812.1	GPI-anchored protein LLG1-like [Chenopodium quinoa]	GO:0016021	integral component of membrane	-	-	-	-	-	-	-	sp|Q9FKT1|LLG1_ARATH	GPI-anchored protein LLG1 OS=Arabidopsis thaliana OX=3702 GN=LLG1 PE=1 SV=1
HU08G01912	683	3.81	12.915	Up	1.96477	0.000432	0.024118	-	KMT04450.1	hypothetical protein BVRB_8g181220 [Beta vulgaris subsp. vulgaris]	-	-	-	-	-	-	-	-	-	-	-
HU05G00940	1324	0.07	3.48	Up	6.06299	5.74e-05	0.004815	RPS27B	XP_028958372.1;KAF1879623.1	uncharacterized protein LOC103435808 [Malus domestica];hypothetical protein Lal_00033281 [Lupinus albus]	GO:0006412;GO:0000028;GO:0003735;GO:0005840;GO:0003723;GO:0022627;GO:0016021	translation;ribosomal small subunit assembly;structural constituent of ribosome;ribosome;RNA binding;cytosolic small ribosomal subunit;integral component of membrane	K02978	RP-S27e,RPS27	http://www.genome.jp/dbget-bin/www_bget?ko:K02978	Ribosome	ko03010	KOG1779	40s ribosomal protein S27	sp|Q9M2F1|RS272_ARATH	40S ribosomal protein S27-2 OS=Arabidopsis thaliana OX=3702 GN=RPS27B PE=2 SV=2
HU10G01235	1270	135.08	428.22	Up	1.76662	1.42e-10	6.54e-08	At1g60730	XP_028767382.1;KAF9621963.1	probable aldo-keto reductase 2 [Prosopis alba];hypothetical protein IFM89_029183 [Coptis chinensis]	GO:0047834;GO:0005829	D-threo-aldose 1-dehydrogenase activity;cytosol	-	-	-	-	-	KOG1575	Voltage-gated shaker-like K+ channel, subunit beta/KCNAB	sp|Q9ASZ9|ALKR5_ARATH	Probable aldo-keto reductase 5 OS=Arabidopsis thaliana OX=3702 GN=At1g60730 PE=2 SV=1
HU02G02337	3542	60.41	160.47	Up	1.51507	6.02e-06	0.000718	At3g26720	XP_010682958.1;KNA06351.1	PREDICTED: alpha-mannosidase At3g26720 isoform X1 [Beta vulgaris subsp. vulgaris];hypothetical protein SOVF_181830, partial [Spinacia oleracea]	GO:0006013;GO:0005774;GO:0030246;GO:0046872;GO:0004559	mannose metabolic process;vacuolar membrane;carbohydrate binding;metal ion binding;alpha-mannosidase activity	K01191	MAN2C1	http://www.genome.jp/dbget-bin/www_bget?ko:K01191	Other glycan degradation	ko00511	KOG1959	Glycosyl hydrolase, family 38 - alpha-mannosidase	sp|P94078|MANA1_ARATH	Alpha-mannosidase At3g26720 OS=Arabidopsis thaliana OX=3702 GN=At3g26720 PE=1 SV=1
HU08G02021	2497	0.815	3.025	Up	2.09103	0.000292	0.017703	CRK25	XP_021746906.1;XP_021846122.1	cysteine-rich receptor-like protein kinase 10 [Chenopodium quinoa];cysteine-rich receptor-like protein kinase 25 isoform X3 [Spinacia oleracea]	GO:0016020;GO:0005524;GO:0004674;GO:0016021	membrane;ATP binding;protein serine/threonine kinase activity;integral component of membrane	-	-	-	-	-	-	-	sp|Q9M0X5|CRK25_ARATH;sp|Q8GYA4|CRK10_ARATH	Cysteine-rich receptor-like protein kinase 25 OS=Arabidopsis thaliana OX=3702 GN=CRK25 PE=3 SV=1;Cysteine-rich receptor-like protein kinase 10 OS=Arabidopsis thaliana OX=3702 GN=CRK10 PE=1 SV=3
HU10G01074	905	5.81	39.945	Up	2.93045	5.98e-14	5.8e-11	SGR9	XP_021854630.1	E3 ubiquitin-protein ligase SGR9, amyloplastic [Spinacia oleracea]	GO:0061630;GO:0009501;GO:0016567;GO:0006511;GO:0005737;GO:0009630	ubiquitin protein ligase activity;amyloplast;protein ubiquitination;ubiquitin-dependent protein catabolic process;cytoplasm;gravitropism	-	-	-	-	-	KOG0800	FOG: Predicted E3 ubiquitin ligase	sp|Q8GXF8|SHGR9_ARATH	E3 ubiquitin-protein ligase SGR9, amyloplastic OS=Arabidopsis thaliana OX=3702 GN=SGR9 PE=1 SV=1
HU05G01706	1653	17.75	86.15	Up	2.3719	3.55e-07	6.48e-05	GAT1_2.1	XP_006430728.1	putative glutamine amidotransferase GAT1_2.1 [Citrus clementina]	GO:0016740;GO:0006541;GO:0016811	transferase activity;glutamine metabolic process;hydrolase activity, acting on carbon-nitrogen (but not peptide) bonds, in linear amides	-	-	-	-	-	-	-	sp|Q8H0Z4|GT121_ARATH	Putative glutamine amidotransferase GAT1_2.1 OS=Arabidopsis thaliana OX=3702 GN=GAT1_2.1 PE=2 SV=1
HU05G00489	2229	0.055	2.75	Up	5.7597	7.81e-09	2.33e-06	INVA	XP_010676174.1	PREDICTED: acid beta-fructofuranosidase isoform X1 [Beta vulgaris subsp. vulgaris]	GO:0016021;GO:0005975;GO:0004575;GO:0005775	integral component of membrane;carbohydrate metabolic process;sucrose alpha-glucosidase activity;vacuolar lumen	K01193	INV,sacA	http://www.genome.jp/dbget-bin/www_bget?ko:K01193	Galactose metabolism;Starch and sucrose metabolism	ko00052,ko00500	-	-	sp|P29001|INVA_VIGRR	Acid beta-fructofuranosidase OS=Vigna radiata var. radiata OX=3916 GN=INVA PE=1 SV=1
novel.16096	1995	10.035	43.63	Up	2.22496	5.12e-05	0.0044	-	KMT20649.1	hypothetical protein BVRB_1g006260 [Beta vulgaris subsp. vulgaris]	-	-	-	-	-	-	-	-	-	-	-
HU03G02597	981	9.855	65.125	Up	2.84425	1.9e-09	6.3e-07	IBL1	XP_010687698.1	PREDICTED: uncharacterized protein LOC104901783 [Beta vulgaris subsp. vulgaris]	GO:0005634;GO:0046983;GO:0006355	nucleus;protein dimerization activity;regulation of transcription, DNA-templated	-	-	-	-	-	-	-	sp|Q9M0B9|IBL1_ARATH	Transcription factor IBH1-like 1 OS=Arabidopsis thaliana OX=3702 GN=IBL1 PE=1 SV=1
HU06G02244	2680	2.54	17.025	Up	2.78372	0.000103	0.007676	COBL7	XP_010670913.1	PREDICTED: COBRA-like protein 7 isoform X1 [Beta vulgaris subsp. vulgaris]	GO:0016021;GO:0010215;GO:0031225	integral component of membrane;cellulose microfibril organization;anchored component of membrane	-	-	-	-	-	-	-	sp|Q8GZ17|COBL7_ARATH	COBRA-like protein 7 OS=Arabidopsis thaliana OX=3702 GN=COBL7 PE=2 SV=2
HU01G00046	1521	11.045	69.98	Up	2.73951	0.000614	0.031965	TLP1	XP_010690395.1	PREDICTED: thaumatin-like protein 1 [Beta vulgaris subsp. vulgaris]	GO:0016021;GO:0005576	integral component of membrane;extracellular region	-	-	-	-	-	-	-	sp|A0A1P8B554|THLP1_ARATH	Thaumatin-like protein 1 OS=Arabidopsis thaliana OX=3702 GN=TLP1 PE=2 SV=1
HU09G00198	778	29.77	141.8	Up	2.39169	0.00096	0.045196	-	KMT04979.1	hypothetical protein BVRB_7g171420 [Beta vulgaris subsp. vulgaris]	-	-	-	-	-	-	-	-	-	-	-
HU08G02264	1044	22.055	59.13	Up	1.54244	3.43e-05	0.003163	-	PSS04853.1	uncharacterized protein CEY00_Acc20712 [Actinidia chinensis var. chinensis]	-	-	-	-	-	-	-	-	-	-	-
HU10G00279	2533	4.13	19.96	Up	2.33175	1.9e-05	0.001908	TOR1L4	XP_021747184.1	TORTIFOLIA1-like protein 4 [Chenopodium quinoa]	GO:0005874;GO:0008017	microtubule;microtubule binding	-	-	-	-	-	-	-	sp|Q93ZH1|TORL4_ARATH	TORTIFOLIA1-like protein 4 OS=Arabidopsis thaliana OX=3702 GN=TOR1L4 PE=2 SV=1
novel.14558	593	0.32	8.37	Up	5.18236	0.000384	0.021902	-	-	-	-	-	-	-	-	-	-	-	-	-	-
HU07G01596	2113	5.305	24	Up	2.25032	3.97e-08	1.01e-05	At3g07010	XP_021767458.1	probable pectate lyase 8 [Chenopodium quinoa]	GO:0016021;GO:0030570;GO:0045490;GO:0046872;GO:0005618	integral component of membrane;pectate lyase activity;pectin catabolic process;metal ion binding;cell wall	K01728	pel	http://www.genome.jp/dbget-bin/www_bget?ko:K01728	Pentose and glucuronate interconversions	ko00040	-	-	sp|Q9M8Z8|PLY8_ARATH	Probable pectate lyase 8 OS=Arabidopsis thaliana OX=3702 GN=At3g07010 PE=2 SV=1
HU09G00737	2534	7.42	18.295	Up	1.38262	0.000195	0.013021	PAL	XP_010684079.1	PREDICTED: phenylalanine ammonia-lyase [Beta vulgaris subsp. vulgaris]	GO:0016841;GO:0006559;GO:0045548;GO:0005737;GO:0009800	ammonia-lyase activity;L-phenylalanine catabolic process;phenylalanine ammonia-lyase activity;cytoplasm;cinnamic acid biosynthetic process	K10775	PAL	http://www.genome.jp/dbget-bin/www_bget?ko:K10775	Phenylalanine metabolism;Phenylpropanoid biosynthesis	ko00360,ko00940	KOG0222	Phenylalanine and histidine ammonia-lyase	sp|P45730|PALY_POPTR	Phenylalanine ammonia-lyase OS=Populus trichocarpa OX=3694 GN=PAL PE=2 SV=1
HU03G02831	1213	1.235	11.045	Up	3.32165	9.3e-05	0.00712	NAKR2	XP_021839333.1;XP_021723686.1	heavy metal-associated isoprenylated plant protein 35 [Spinacia oleracea];heavy metal-associated isoprenylated plant protein 35-like [Chenopodium quinoa]	GO:0046872	metal ion binding	-	-	-	-	-	-	-	sp|Q58FZ0|NAKR2_ARATH;sp|Q8LDS4|NAKR1_ARATH	Protein SODIUM POTASSIUM ROOT DEFECTIVE 2 OS=Arabidopsis thaliana OX=3702 GN=NAKR2 PE=2 SV=1;Protein SODIUM POTASSIUM ROOT DEFECTIVE 1 OS=Arabidopsis thaliana OX=3702 GN=NAKR1 PE=1 SV=1
HU05G00239	2537	5	25.59	Up	2.45236	8.44e-05	0.006642	RITF1	XP_020217161.1;KAF3449428.1	uncharacterized protein LOC109800721 [Cajanus cajan];hypothetical protein FNV43_RR10156 [Rhamnella rubrinervis]	-	-	-	-	-	-	-	-	-	sp|Q1G3Q4|RITF1_ARATH	Protein RGF1 INDUCIBLE TRANSCRIPTION FACTOR 1 OS=Arabidopsis thaliana OX=3702 GN=RITF1 PE=1 SV=1
novel.16853	502	0	6.205	Up	7.82432	0.000272	0.016871	-	PWA57051.1	hypothetical protein CTI12_AA412900 [Artemisia annua]	-	-	-	-	-	-	-	-	-	-	-
HU01G01505	1284	230.135	723.23	Up	1.77481	7.55e-05	0.006088	LHCA3	XP_021631529.1	chlorophyll a-b binding protein 8, chloroplastic [Manihot esculenta]	GO:0009416;GO:0010287;GO:0018298;GO:0009768;GO:0009522;GO:0046872;GO:0009765;GO:0009523;GO:0009535;GO:0016168	response to light stimulus;plastoglobule;protein-chromophore linkage;photosynthesis, light harvesting in photosystem I;photosystem I;metal ion binding;photosynthesis, light harvesting;photosystem II;chloroplast thylakoid membrane;chlorophyll binding	K08909	LHCA3	http://www.genome.jp/dbget-bin/www_bget?ko:K08909	Photosynthesis - antenna proteins	ko00196	-	-	sp|Q9SY97|LHCA3_ARATH	Photosystem I chlorophyll a/b-binding protein 3-1, chloroplastic OS=Arabidopsis thaliana OX=3702 GN=LHCA3 PE=1 SV=1
novel.23675	2337	0.045	0.99	Up	4.88661	2.77e-05	0.002635	KIN7L	XP_021866763.1;XP_021866762.1	kinesin-like protein KIN-7K, chloroplastic isoform X2 [Spinacia oleracea];kinesin-like protein KIN-7K, chloroplastic isoform X1 [Spinacia oleracea]	GO:0005524;GO:0007018;GO:0008017;GO:1990939	ATP binding;microtubule-based movement;microtubule binding;microtubule motor activity	K11498	CENPE	http://www.genome.jp/dbget-bin/www_bget?ko:K11498	-	-	-	-	sp|F4K3X8|KN7L_ARATH	Kinesin-like protein KIN-7L, chloroplastic OS=Arabidopsis thaliana OX=3702 GN=KIN7L PE=3 SV=2
HU01G02238	2008	30.965	77.545	Up	1.4032	7.66e-06	0.000897	SCPL45	XP_010678341.1	PREDICTED: serine carboxypeptidase-like 45 [Beta vulgaris subsp. vulgaris]	GO:0004185;GO:0005576;GO:0016021;GO:0005773	serine-type carboxypeptidase activity;extracellular region;integral component of membrane;vacuole	K16297	SCPL-II	http://www.genome.jp/dbget-bin/www_bget?ko:K16297	-	-	-	-	sp|Q93Y09|SCP45_ARATH	Serine carboxypeptidase-like 45 OS=Arabidopsis thaliana OX=3702 GN=SCPL45 PE=2 SV=1
HU06G00963	1845	25.73	50.255	Up	1.05044	0.000937	0.044412	At5g58300	XP_021860722.1	probable inactive receptor kinase At5g58300 [Spinacia oleracea]	GO:0005524;GO:0016021;GO:0004672	ATP binding;integral component of membrane;protein kinase activity	-	-	-	-	-	-	-	sp|Q9LVM0|Y5830_ARATH	Probable inactive receptor kinase At5g58300 OS=Arabidopsis thaliana OX=3702 GN=At5g58300 PE=1 SV=1
HU06G00170	1453	12.85	81.415	Up	2.78239	0.000173	0.011778	ELI3	XP_010680374.1	PREDICTED: probable mannitol dehydrogenase [Beta vulgaris subsp. vulgaris]	GO:0016491;GO:0046029;GO:0008270	oxidoreductase activity;mannitol dehydrogenase activity;zinc ion binding	-	-	-	-	-	-	-	sp|P93257|MTDH_MESCR	Probable mannitol dehydrogenase OS=Mesembryanthemum crystallinum OX=3544 GN=ELI3 PE=2 SV=1
novel.16757	1717	0.11	5.695	Up	5.98129	1.98e-11	1.1e-08	-	KAA8515208.1	hypothetical protein F0562_018387 [Nyssa sinensis]	GO:0003924;GO:0005525	GTPase activity;GTP binding	-	-	-	-	-	-	-	-	-
HU05G02275	3453	49.745	124.34	Up	1.3903	5.32e-05	0.004528	BAM1	XP_021747490.1	leucine-rich repeat receptor-like serine/threonine-protein kinase BAM1 [Chenopodium quinoa]	GO:0004672;GO:0009755;GO:0016021;GO:0005886;GO:0005524	protein kinase activity;hormone-mediated signaling pathway;integral component of membrane;plasma membrane;ATP binding	-	-	-	-	-	-	-	sp|O49545|BAME1_ARATH	Leucine-rich repeat receptor-like serine/threonine-protein kinase BAM1 OS=Arabidopsis thaliana OX=3702 GN=BAM1 PE=1 SV=1
novel.6688	3203	0.295	2.205	Up	3.10356	0.000179	0.012131	RE1	KYP42518.1;CAD1817793.1	Retrovirus-related Pol polyprotein from transposon TNT 1-94 [Cajanus cajan];unnamed protein product [Ananas comosus var. bracteatus]	GO:0003964;GO:0008270;GO:0010333;GO:0000287;GO:0008168;GO:0015074;GO:0003676;GO:0046872;GO:0032259	RNA-directed DNA polymerase activity;zinc ion binding;terpene synthase activity;magnesium ion binding;methyltransferase activity;DNA integration;nucleic acid binding;metal ion binding;methylation	-	-	-	-	-	-	-	sp|Q94HW2|POLR1_ARATH	Retrovirus-related Pol polyprotein from transposon RE1 OS=Arabidopsis thaliana OX=3702 GN=RE1 PE=2 SV=1
HU04G02225	1814	36.465	77.91	Up	1.17676	0.000121	0.008827	CHLP	XP_021860416.1	geranylgeranyl diphosphate reductase, chloroplastic [Spinacia oleracea]	GO:0045550;GO:0071949;GO:0009535;GO:0102067;GO:0015995;GO:0015979	geranylgeranyl reductase activity;FAD binding;chloroplast thylakoid membrane;geranylgeranyl diphosphate reductase activity;chlorophyll biosynthetic process;photosynthesis	K10960	chlP,bchP	http://www.genome.jp/dbget-bin/www_bget?ko:K10960	Porphyrin and chlorophyll metabolism;Terpenoid backbone biosynthesis	ko00860,ko00900	-	-	sp|Q9ZS34|CHLP_TOBAC	Geranylgeranyl diphosphate reductase, chloroplastic OS=Nicotiana tabacum OX=4097 GN=CHLP PE=2 SV=1
HU11G01777	2489	1.185	4.135	Up	1.87435	0.000351	0.020713	CYP86A2	XP_021850138.1	cytochrome P450 86A8 [Spinacia oleracea]	GO:0016705;GO:0004497;GO:0020037;GO:0005506	oxidoreductase activity, acting on paired donors, with incorporation or reduction of molecular oxygen;monooxygenase activity;heme binding;iron ion binding	K15398	CYP86A4S	http://www.genome.jp/dbget-bin/www_bget?ko:K15398	Cutin, suberine and wax biosynthesis	ko00073	-	-	sp|O23066|C86A2_ARATH	Cytochrome P450 86A2 OS=Arabidopsis thaliana OX=3702 GN=CYP86A2 PE=1 SV=1
HU08G02031	1751	4.135	81.83	Up	4.38579	8.34e-10	3.15e-07	GPT2	BAD91175.1	plastidic glucose 6-phoaphate/phosphate translocator2 [Mesembryanthemum crystallinum]	GO:0015120;GO:0005794;GO:0015297;GO:0071917;GO:0031969;GO:0022857;GO:0016021	phosphoglycerate transmembrane transporter activity;Golgi apparatus;antiporter activity;triose-phosphate transmembrane transporter activity;chloroplast membrane;transmembrane transporter activity;integral component of membrane	K15283	SLC35E1	http://www.genome.jp/dbget-bin/www_bget?ko:K15283	-	-	KOG1441	Glucose-6-phosphate/phosphate and phosphoenolpyruvate/phosphate antiporter	sp|Q94B38|GPT2_ARATH	Glucose-6-phosphate/phosphate translocator 2, chloroplastic OS=Arabidopsis thaliana OX=3702 GN=GPT2 PE=2 SV=2
HU11G00895	537	3.645	20.01	Up	2.73557	5.26e-06	0.00064	TPRP-F1	XP_028103838.1	36.4 kDa proline-rich protein-like [Camellia sinensis]	-	-	-	-	-	-	-	-	-	sp|Q00451|PRF1_SOLLC	36.4 kDa proline-rich protein OS=Solanum lycopersicum OX=4081 GN=TPRP-F1 PE=2 SV=1
novel.14876	1262	2.625	35.465	Up	3.85246	2.6e-13	2.08e-10	guaA	XP_008456274.1	PREDICTED: probable GMP synthase [glutamine-hydrolyzing] [Cucumis melo]	GO:0006284;GO:0008725	base-excision repair;DNA-3-methyladenine glycosylase activity	K01246	tag	http://www.genome.jp/dbget-bin/www_bget?ko:K01246	Base excision repair	ko03410	-	-	sp|Q7VG78|GUAA_HELHP	Probable GMP synthase [glutamine-hydrolyzing] OS=Helicobacter hepaticus (strain ATCC 51449 / 3B1) OX=235279 GN=guaA PE=3 SV=1
HU10G01950	1901	14.03	38.65	Up	2.37243	2.37e-09	7.66e-07	NIP2	KMT04181.1;XP_010686846.1	hypothetical protein BVRB_8g186290 [Beta vulgaris subsp. vulgaris];PREDICTED: NEP1-interacting protein-like 1 isoform X1 [Beta vulgaris subsp. vulgaris]	GO:0016021	integral component of membrane	-	-	-	-	-	-	-	sp|Q8GT74|NIP2_ARATH	NEP1-interacting protein 2 OS=Arabidopsis thaliana OX=3702 GN=NIP2 PE=1 SV=1
novel.4740	522	0	27.295	Up	10.0753	8.68e-10	3.23e-07	-	-	-	-	-	-	-	-	-	-	-	-	-	-
HU01G02401	1129	600.21	1276.05	Up	1.21231	0.000241	0.015338	lhcA-P4	XP_010678492.1	PREDICTED: chlorophyll a-b binding protein 4, chloroplastic [Beta vulgaris subsp. vulgaris]	GO:0009523;GO:0016168;GO:0009535;GO:0009522;GO:0009765;GO:0046872;GO:0009768;GO:0018298;GO:0009416	photosystem II;chlorophyll binding;chloroplast thylakoid membrane;photosystem I;photosynthesis, light harvesting;metal ion binding;photosynthesis, light harvesting in photosystem I;protein-chromophore linkage;response to light stimulus	K08910	LHCA4	http://www.genome.jp/dbget-bin/www_bget?ko:K08910	Photosynthesis - antenna proteins	ko00196	-	-	sp|Q9SQL2|CB24_PEA	Chlorophyll a-b binding protein P4, chloroplastic OS=Pisum sativum OX=3888 GN=lhcA-P4 PE=1 SV=1
novel.4115	486	6.55	21.765	Up	2.0701	0.000847	0.041073	-	KAF3680689.1	hypothetical protein FXO37_03210 [Capsicum annuum]	-	-	-	-	-	-	-	-	-	-	-
novel.16265	1335	6.175	24.335	Up	2.13925	0.000465	0.025689	-	-	-	-	-	-	-	-	-	-	-	-	-	-
novel.16037	5586	0.545	1.72	Up	1.70691	0.000117	0.008579	-	XP_021723977.1	uncharacterized protein LOC110691367 [Chenopodium quinoa]	GO:0003676;GO:0004523;GO:0008270;GO:0003964	nucleic acid binding;RNA-DNA hybrid ribonuclease activity;zinc ion binding;RNA-directed DNA polymerase activity	-	-	-	-	-	-	-	sp|P14381|YTX2_XENLA	Transposon TX1 uncharacterized 149 kDa protein OS=Xenopus laevis OX=8355 PE=4 SV=1
HU03G00331	3072	7.55	24.64	Up	1.75712	3.19e-05	0.002966	TMK1	XP_021753165.1;XP_021776176.1	receptor protein kinase TMK1-like [Chenopodium quinoa];LOW QUALITY PROTEIN: receptor protein kinase TMK1-like [Chenopodium quinoa]	GO:0004672;GO:0005886;GO:0004674;GO:0016021;GO:0016301;GO:0005524	protein kinase activity;plasma membrane;protein serine/threonine kinase activity;integral component of membrane;kinase activity;ATP binding	K00924	E2.7.1.-	http://www.genome.jp/dbget-bin/www_bget?ko:K00924	-	-	-	-	sp|P43298|TMK1_ARATH	Receptor protein kinase TMK1 OS=Arabidopsis thaliana OX=3702 GN=TMK1 PE=1 SV=1
HU05G01309	1413	0.58	45.285	Up	6.39283	5.13e-08	1.27e-05	ASNAP2	XP_021769282.1	alpha-soluble NSF attachment protein 2-like [Chenopodium quinoa]	GO:0035494;GO:0016192;GO:0005774;GO:0005483;GO:0031201;GO:0019905;GO:0016020;GO:0006886	SNARE complex disassembly;vesicle-mediated transport;vacuolar membrane;soluble NSF attachment protein activity;SNARE complex;syntaxin binding;membrane;intracellular protein transport	K15296	NAPA,SNAPA,SEC17	http://www.genome.jp/dbget-bin/www_bget?ko:K15296	-	-	KOG1586	Protein required for fusion of vesicles in vesicular transport, alpha-SNAP	sp|Q9SPE6|SNAA2_ARATH	Alpha-soluble NSF attachment protein 2 OS=Arabidopsis thaliana OX=3702 GN=ASNAP2 PE=1 SV=1
HU03G00941	1737	1.805	16.78	Up	3.29187	5.28e-11	2.61e-08	CCL4	XP_021745231.1	probable acyl-activating enzyme 6 [Chenopodium quinoa]	-	-	-	-	-	-	-	-	-	sp|M4IQQ5|CCL4_HUMLU	2-methylpropanoate--CoA ligase CCL4 OS=Humulus lupulus OX=3486 GN=CCL4 PE=1 SV=1
HU0G00072	3266	1.22	4.395	Up	1.87877	0.000381	0.021815	HSL2	KNA14447.1	hypothetical protein SOVF_106860 [Spinacia oleracea]	GO:0004672;GO:0009755;GO:0016021;GO:0005886;GO:0005524	protein kinase activity;hormone-mediated signaling pathway;integral component of membrane;plasma membrane;ATP binding	K00924	E2.7.1.-	http://www.genome.jp/dbget-bin/www_bget?ko:K00924	-	-	-	-	sp|C0LGX3|HSL2_ARATH	LRR receptor-like serine/threonine-protein kinase HSL2 OS=Arabidopsis thaliana OX=3702 GN=HSL2 PE=1 SV=1
HU05G01377	2788	0.02	2.605	Up	6.53541	1.84e-08	5.09e-06	PIF1	XP_021722586.1;XP_010693077.1	uncharacterized protein LOC110690069 [Chenopodium quinoa];PREDICTED: UTP--glucose-1-phosphate uridylyltransferase 3, chloroplastic [Beta vulgaris subsp. vulgaris]	GO:0006011;GO:0009507;GO:0005524;GO:0000723;GO:0046506;GO:0006281;GO:0016787;GO:0003977;GO:0003678;GO:0006310;GO:0006048;GO:0003983	UDP-glucose metabolic process;chloroplast;ATP binding;telomere maintenance;sulfolipid biosynthetic process;DNA repair;hydrolase activity;UDP-N-acetylglucosamine diphosphorylase activity;DNA helicase activity;DNA recombination;UDP-N-acetylglucosamine biosynthetic process;UTP:glucose-1-phosphate uridylyltransferase activity	K22920;K15255	UGP3;PIF1	http://www.genome.jp/dbget-bin/www_bget?ko:K22920;http://www.genome.jp/dbget-bin/www_bget?ko:K15255	Glycerolipid metabolism	ko00561	-	-	sp|Q9H611|PIF1_HUMAN;sp|F4IY62|UGPA3_ARATH	ATP-dependent DNA helicase PIF1 OS=Homo sapiens OX=9606 GN=PIF1 PE=1 SV=2;UTP--glucose-1-phosphate uridylyltransferase 3, chloroplastic OS=Arabidopsis thaliana OX=3702 GN=UGP3 PE=1 SV=1
HU04G01852	1980	1.965	7.66	Up	2.03101	0.000127	0.009196	-	KMT09942.1	hypothetical protein BVRB_5g121590 [Beta vulgaris subsp. vulgaris]	-	-	-	-	-	-	-	-	-	-	-
HU07G01997	2395	2.735	27.705	Up	3.36465	6.28e-08	1.52e-05	HTH	XP_010685404.1	PREDICTED: protein HOTHEAD [Beta vulgaris subsp. vulgaris]	GO:0050660;GO:0016614	flavin adenine dinucleotide binding;oxidoreductase activity, acting on CH-OH group of donors	K15403	ACE,HTH	http://www.genome.jp/dbget-bin/www_bget?ko:K15403	Cutin, suberine and wax biosynthesis	ko00073	-	-	sp|Q9S746|HTH_ARATH	Protein HOTHEAD OS=Arabidopsis thaliana OX=3702 GN=HTH PE=1 SV=1
HU09G01426	473	151.625	242.405	Up	1.90485	9.21e-05	0.007088	MLP43	XP_021735375.1;XP_021739206.1	MLP-like protein 31 [Chenopodium quinoa];MLP-like protein 28 [Chenopodium quinoa]	GO:0006952	defense response	-	-	-	-	-	-	-	sp|Q9SSK5|MLP43_ARATH	MLP-like protein 43 OS=Arabidopsis thaliana OX=3702 GN=MLP43 PE=1 SV=1
HU02G02011	1556	0.04	12.005	Up	8.86295	9.24e-15	9.66e-12	WDL3	XP_021721773.1	protein WVD2-like 3 isoform X2 [Chenopodium quinoa]	GO:0005874;GO:0005737	microtubule;cytoplasm	-	-	-	-	-	-	-	sp|Q84WL6|WDL3_ARATH	Protein WVD2-like 3 OS=Arabidopsis thaliana OX=3702 GN=WDL3 PE=1 SV=1
HU05G01121	4660	1.885	7.425	Up	2.01336	2.74e-06	0.000372	ABCG32	XP_010670754.1;XP_010670753.1	PREDICTED: ABC transporter G family member 32 isoform X2 [Beta vulgaris subsp. vulgaris];PREDICTED: ABC transporter G family member 32 isoform X1 [Beta vulgaris subsp. vulgaris]	GO:0005524;GO:0042626;GO:0016021	ATP binding;ATPase-coupled transmembrane transporter activity;integral component of membrane	-	-	-	-	-	-	-	sp|O81016|AB32G_ARATH	ABC transporter G family member 32 OS=Arabidopsis thaliana OX=3702 GN=ABCG32 PE=1 SV=1
HU03G01665	1236	1.57	11.445	Up	2.96578	1.48e-05	0.001543	DRT100	XP_021728940.1	DNA damage-repair/toleration protein DRT100-like [Chenopodium quinoa]	-	-	-	-	-	-	-	-	-	sp|Q00874|DR100_ARATH	DNA damage-repair/toleration protein DRT100 OS=Arabidopsis thaliana OX=3702 GN=DRT100 PE=2 SV=2
novel.11561	2429	0.005	2.135	Up	8.14102	3.43e-07	6.29e-05	-	-	-	-	-	-	-	-	-	-	-	-	-	-
HU10G00906	1495	7.635	26.375	Up	1.88258	4.81e-05	0.004198	FAD2	ACJ66779.1	omega-6 desaturase, partial [Portulaca oleracea]	GO:0006629;GO:0016717;GO:0016021	lipid metabolic process;oxidoreductase activity, acting on paired donors, with oxidation of a pair of donors resulting in the reduction of molecular oxygen to two molecules of water;integral component of membrane	K10256	FAD2	http://www.genome.jp/dbget-bin/www_bget?ko:K10256	Biosynthesis of unsaturated fatty acids	ko01040	-	-	sp|Q8GZC3|FAD2_VERFO	Delta(12)-fatty-acid desaturase FAD2 OS=Vernicia fordii OX=73154 GN=FAD2 PE=1 SV=1
HU07G00887	1749	0.805	6.095	Up	2.97789	0.000707	0.035575	At1g21400	XP_010679310.1	PREDICTED: 2-oxoisovalerate dehydrogenase subunit alpha 1, mitochondrial [Beta vulgaris subsp. vulgaris]	GO:0003826;GO:0009083;GO:0016624;GO:0005947	3-methyl-2-oxobutanoate dehydrogenase (2-methylpropanoyl-transferring) activity;branched-chain amino acid catabolic process;oxidoreductase activity, acting on the aldehyde or oxo group of donors, disulfide as acceptor;mitochondrial alpha-ketoglutarate dehydrogenase complex	K00166	BCKDHA,bkdA1	http://www.genome.jp/dbget-bin/www_bget?ko:K00166	Valine, leucine and isoleucine degradation;Propanoate metabolism	ko00280,ko00640	KOG1182	Branched chain alpha-keto acid dehydrogenase complex, alpha subunit	sp|Q9LPL5|ODBA1_ARATH	2-oxoisovalerate dehydrogenase subunit alpha 1, mitochondrial OS=Arabidopsis thaliana OX=3702 GN=At1g21400 PE=2 SV=1
HU07G00130	1240	1.485	9.125	Up	2.71261	0.000109	0.008022	TAC1	XP_021763027.1	uncharacterized protein LOC110727757 [Chenopodium quinoa]	-	-	-	-	-	-	-	-	-	sp|U3MMQ4|TAC1_PRUPE	Protein TILLER ANGLE CONTROL 1 OS=Prunus persica OX=3760 GN=TAC1 PE=2 SV=1
HU02G01615	2048	1.445	4.85	Up	1.84171	0.00015	0.010579	BSK5	XP_021715424.1	probable serine/threonine-protein kinase BSK3 [Chenopodium quinoa]	GO:0004672;GO:0009742;GO:0005886;GO:0005524	protein kinase activity;brassinosteroid mediated signaling pathway;plasma membrane;ATP binding	-	-	-	-	-	-	-	sp|Q9FIL1|BSK5_ARATH	Serine/threonine-protein kinase BSK5 OS=Arabidopsis thaliana OX=3702 GN=BSK5 PE=1 SV=1
HU05G00607	2432	1.13	2.81	Up	2.1173	0.000874	0.041952	-	XP_010677671.1	PREDICTED: uncharacterized protein LOC104893269 [Beta vulgaris subsp. vulgaris]	GO:0015074;GO:0003676	DNA integration;nucleic acid binding	-	-	-	-	-	-	-	-	-
HU02G02695	1058	0	3.225	Up	8.63534	0.000107	0.007975	-	XP_021857541.1	glycine-rich RNA-binding protein 1-like isoform X2 [Spinacia oleracea]	-	-	-	-	-	-	-	-	-	-	-
HU05G01506	1206	15.99	52.335	Up	1.81335	3.16e-05	0.002954	-	KMT18284.1	hypothetical protein BVRB_2g024470 [Beta vulgaris subsp. vulgaris]	-	-	-	-	-	-	-	-	-	-	-
HU01G02414	531	7.28	25.015	Up	2.7367	0.000164	0.011285	GASA6	AGM38075.1	putative gibberellin-regulated GAST1-like protein [Stenocereus gummosus]	-	-	-	-	-	-	-	-	-	sp|Q6NMQ7|GASA6_ARATH	Gibberellin-regulated protein 6 OS=Arabidopsis thaliana OX=3702 GN=GASA6 PE=3 SV=1
HU01G00996	853	0.01	3.6	Up	8.39545	5.23e-06	0.000639	EARLI1	XP_034888131.1	14 kDa proline-rich protein DC2.15-like [Populus alba]	GO:0008289	lipid binding	-	-	-	-	-	-	-	sp|Q39176|ERLI1_ARATH	Lipid transfer protein EARLI 1 OS=Arabidopsis thaliana OX=3702 GN=EARLI1 PE=1 SV=1
HU05G00583	321	99.645	230.94	Up	1.75421	0.000296	0.017891	HTH	KAE9450630.1	hypothetical protein C3L33_17485, partial [Rhododendron williamsianum]	GO:0016614;GO:0050660;GO:0016829	oxidoreductase activity, acting on CH-OH group of donors;flavin adenine dinucleotide binding;lyase activity	K00108	betA,CHDH	http://www.genome.jp/dbget-bin/www_bget?ko:K00108	Glycine, serine and threonine metabolism	ko00260	-	-	sp|Q9S746|HTH_ARATH	Protein HOTHEAD OS=Arabidopsis thaliana OX=3702 GN=HTH PE=1 SV=1
HU07G01019	3990	0.12	3.5	Up	5.05422	2.75e-18	4.68e-15	RGI5	XP_021863858.1	probable LRR receptor-like serine/threonine-protein kinase At1g34110 [Spinacia oleracea]	GO:0005886;GO:0016021;GO:0004675;GO:0004672;GO:0009755;GO:0032440;GO:0005524	plasma membrane;integral component of membrane;transmembrane receptor protein serine/threonine kinase activity;protein kinase activity;hormone-mediated signaling pathway;2-alkenal reductase [NAD(P)+] activity;ATP binding	-	-	-	-	-	-	-	sp|C0LGF5|RGI5_ARATH	LRR receptor-like serine/threonine-protein kinase RGI5 OS=Arabidopsis thaliana OX=3702 GN=RGI5 PE=1 SV=2
HU05G00494	2289	7.68	19.135	Up	1.42636	0.000136	0.009729	SKU5	XP_021855932.1	monocopper oxidase-like protein SKU5 [Spinacia oleracea]	GO:0005507;GO:0016491	copper ion binding;oxidoreductase activity	-	-	-	-	-	-	-	sp|Q9SU40|SKU5_ARATH	Monocopper oxidase-like protein SKU5 OS=Arabidopsis thaliana OX=3702 GN=SKU5 PE=1 SV=1
HU09G01367	729	4.725	57.68	Up	3.74373	3.99e-05	0.0036	ATL78	XP_021728105.1	RING-H2 finger protein ATL78-like [Chenopodium quinoa]	-	-	K19040	ATL76S	http://www.genome.jp/dbget-bin/www_bget?ko:K19040	-	-	-	-	sp|Q6NQG7|ATL78_ARATH	RING-H2 finger protein ATL78 OS=Arabidopsis thaliana OX=3702 GN=ATL78 PE=2 SV=1
HU06G00941	1394	42.92	419.245	Up	3.35088	0.000579	0.030644	EXPA10	XP_013461515.1	expansin-A8 [Medicago truncatula]	GO:0005618;GO:0016020;GO:0009664;GO:0005576	cell wall;membrane;plant-type cell wall organization;extracellular region	K20628	exlX	http://www.genome.jp/dbget-bin/www_bget?ko:K20628	-	-	-	-	sp|Q9LDR9|EXP10_ARATH	Expansin-A10 OS=Arabidopsis thaliana OX=3702 GN=EXPA10 PE=2 SV=1
HU01G01134	1540	43.385	251.48	Up	2.62698	4.12e-18	6.59e-15	-	XP_021733350.1	protein E6-like [Chenopodium quinoa]	-	-	-	-	-	-	-	-	-	-	-
HU01G01667	1886	24.475	64.29	Up	1.21242	5.83e-05	0.004873	TIG	XP_010675799.1	PREDICTED: trigger factor-like protein TIG, Chloroplastic [Beta vulgaris subsp. vulgaris]	GO:0009570;GO:0003729;GO:0015031;GO:0061077;GO:0009941;GO:0044183;GO:0006457;GO:0051083;GO:0003755;GO:0043022;GO:0043335	chloroplast stroma;mRNA binding;protein transport;chaperone-mediated protein folding;chloroplast envelope;protein folding chaperone;protein folding;'de novo' cotranslational protein folding;peptidyl-prolyl cis-trans isomerase activity;ribosome binding;protein unfolding	K03545	tig	http://www.genome.jp/dbget-bin/www_bget?ko:K03545	-	-	-	-	sp|Q8S9L5|TIG_ARATH	Trigger factor-like protein TIG, Chloroplastic OS=Arabidopsis thaliana OX=3702 GN=TIG PE=1 SV=1
HU08G00460	3805	2.68	9.055	Up	1.85245	9.95e-07	0.000158	ABCB13	XP_021755311.1;KAE9620967.1;KMS99775.1	ABC transporter B family member 13-like [Chenopodium quinoa];putative xenobiotic-transporting ATPase [Lupinus albus];hypothetical protein BVRB_1g020690 [Beta vulgaris subsp. vulgaris]	GO:0016021;GO:0042626;GO:0005524	integral component of membrane;ATPase-coupled transmembrane transporter activity;ATP binding	K05658	ABCB1,CD243	http://www.genome.jp/dbget-bin/www_bget?ko:K05658	ABC transporters	ko02010	-	-	sp|Q9C7F8|AB13B_ARATH	ABC transporter B family member 13 OS=Arabidopsis thaliana OX=3702 GN=ABCB13 PE=3 SV=1
novel.7825	735	0.42	15.84	Up	5.51983	3.56e-06	0.000465	-	-	-	-	-	-	-	-	-	-	-	-	-	-
HU03G00208	503	1.02	13.23	Up	4.02544	6.52e-06	0.000773	SAUR21	XP_010691632.1	PREDICTED: auxin-responsive protein SAUR21 [Beta vulgaris subsp. vulgaris]	GO:0009733	response to auxin	K14488	SAUR	http://www.genome.jp/dbget-bin/www_bget?ko:K14488	Plant hormone signal transduction	ko04075	-	-	sp|Q9FJF9|SAU21_ARATH	Auxin-responsive protein SAUR21 OS=Arabidopsis thaliana OX=3702 GN=SAUR21 PE=2 SV=1
HU06G01529	1728	2.8	8.465	Up	1.70087	0.000816	0.03985	GCL1	XP_021758503.1	lanC-like protein GCL1 [Chenopodium quinoa]	GO:0005975;GO:0005886	carbohydrate metabolic process;plasma membrane	-	-	-	-	-	KOG2787	Lanthionine synthetase C-like protein 1	sp|Q9FJN7|GCL1_ARATH	LanC-like protein GCL1 OS=Arabidopsis thaliana OX=3702 GN=GCL1 PE=2 SV=1
HU04G02018	1737	0.9	4.65	Up	2.39885	0.000246	0.015621	UGT74G1	OMO72413.1;XP_010679006.1	UDP-glucuronosyl/UDP-glucosyltransferase [Corchorus olitorius];PREDICTED: UDP-glycosyltransferase 74G1 [Beta vulgaris subsp. vulgaris]	GO:0080043;GO:0008194;GO:0080044	quercetin 3-O-glucosyltransferase activity;UDP-glycosyltransferase activity;quercetin 7-O-glucosyltransferase activity	K13691	SGT1	http://www.genome.jp/dbget-bin/www_bget?ko:K13691	-	-	-	-	sp|Q6VAA6|U74G1_STERE	UDP-glycosyltransferase 74G1 OS=Stevia rebaudiana OX=55670 GN=UGT74G1 PE=1 SV=1
HU09G02099	1332	211.9	557.345	Up	1.50784	9.08e-07	0.000146	At1g60710	KNA23288.1	hypothetical protein SOVF_026230 [Spinacia oleracea]	GO:0047834	D-threo-aldose 1-dehydrogenase activity	-	-	-	-	-	-	-	sp|Q93ZN2|ALKR4_ARATH;sp|O22707|ALKR3_ARATH	Probable aldo-keto reductase 4 OS=Arabidopsis thaliana OX=3702 GN=At1g60710 PE=2 SV=1;Probable aldo-keto reductase 3 OS=Arabidopsis thaliana OX=3702 GN=At1g60690 PE=3 SV=1
HU10G00155	774	0.67	17.545	Up	4.82121	0.000798	0.039293	-	XP_021746659.1	uncharacterized protein LOC110712503 [Chenopodium quinoa]	GO:0106307;GO:0004722;GO:0006470;GO:0046872;GO:0106306	protein threonine phosphatase activity;protein serine/threonine phosphatase activity;protein dephosphorylation;metal ion binding;protein serine phosphatase activity	-	-	-	-	-	-	-	-	-
HU09G01615	2301	8.13	19.975	Up	1.36309	0.000554	0.029562	PBL17	XP_021844078.1	probable serine/threonine-protein kinase PBL17 [Spinacia oleracea]	GO:0004674;GO:0005524	protein serine/threonine kinase activity;ATP binding	-	-	-	-	-	-	-	sp|Q8H1E3|PBL17_ARATH	Probable serine/threonine-protein kinase PBL17 OS=Arabidopsis thaliana OX=3702 GN=PBL17 PE=1 SV=1
HU08G00451	1801	47.645	331.94	Up	2.90087	4.54e-06	0.000574	PORA	XP_010675628.1	PREDICTED: protochlorophyllide reductase, chloroplastic [Beta vulgaris subsp. vulgaris]	GO:0015995;GO:0016630;GO:0015979;GO:0009507	chlorophyll biosynthetic process;protochlorophyllide reductase activity;photosynthesis;chloroplast	K00218	por	http://www.genome.jp/dbget-bin/www_bget?ko:K00218	Porphyrin and chlorophyll metabolism	ko00860	KOG1208	Dehydrogenases with different specificities (related to short-chain alcohol dehydrogenases)	sp|Q41249|PORA_CUCSA	Protochlorophyllide reductase, chloroplastic OS=Cucumis sativus OX=3659 GN=PORA PE=2 SV=1
HU05G00553	3086	0.165	5.585	Up	4.91847	1.19e-16	1.56e-13	KINUA	XP_010676635.1	PREDICTED: kinesin-like protein KIN-UA isoform X1 [Beta vulgaris subsp. vulgaris]	GO:0005874;GO:0005524;GO:0048364;GO:0007018;GO:1990939;GO:0008017;GO:0032886	microtubule;ATP binding;root development;microtubule-based movement;microtubule motor activity;microtubule binding;regulation of microtubule-based process	-	-	-	-	-	KOG0240	Kinesin (SMY1 subfamily)	sp|Q9FZ06|KINUA_ARATH	Kinesin-like protein KIN-UA OS=Arabidopsis thaliana OX=3702 GN=KINUA PE=1 SV=1
HU05G01007	3809	1.395	6.395	Up	2.25344	2.72e-10	1.12e-07	-	KNA18230.1;XP_021854595.1	hypothetical protein SOVF_072490 [Spinacia oleracea];muscle M-line assembly protein unc-89-like isoform X2 [Spinacia oleracea]	GO:0016021	integral component of membrane	-	-	-	-	-	-	-	-	-
novel.14630	909	0.205	4.775	Up	4.68545	4.78e-06	0.000596	-	-	-	-	-	-	-	-	-	-	-	-	-	-
HU03G02110	1298	11.8	30.105	Up	1.44594	0.000562	0.029919	CYP28	XP_010687764.1	PREDICTED: peptidyl-prolyl cis-trans isomerase CYP28, chloroplastic [Beta vulgaris subsp. vulgaris]	GO:0009507;GO:0003755;GO:0031977	chloroplast;peptidyl-prolyl cis-trans isomerase activity;thylakoid lumen	K03768	PPIB,ppiB	http://www.genome.jp/dbget-bin/www_bget?ko:K03768	-	-	KOG0865	Cyclophilin type peptidyl-prolyl cis-trans isomerase	sp|O65220|CPY28_ARATH	Peptidyl-prolyl cis-trans isomerase CYP28, chloroplastic OS=Arabidopsis thaliana OX=3702 GN=CYP28 PE=1 SV=1
HU08G00350	779	1850.87	4089.59	Up	1.30311	0.000823	0.040143	MLP31	XP_019106343.1	PREDICTED: MLP-like protein 43 [Beta vulgaris subsp. vulgaris]	-	-	-	-	-	-	-	-	-	sp|Q941R6|MLP31_ARATH	MLP-like protein 31 OS=Arabidopsis thaliana OX=3702 GN=MLP31 PE=2 SV=2
HU07G01704	1766	13.9	38.885	Up	1.5638	9.84e-06	0.001105	PUB9	XP_010690013.1	PREDICTED: U-box domain-containing protein 9 [Beta vulgaris subsp. vulgaris]	GO:0005737;GO:0004842;GO:0005634	cytoplasm;ubiquitin-protein transferase activity;nucleus	-	-	-	-	-	-	-	sp|Q9SRT0|PUB9_ARATH	U-box domain-containing protein 9 OS=Arabidopsis thaliana OX=3702 GN=PUB9 PE=1 SV=1
HU05G00358	1020	13.885	58.555	Up	2.23691	0.000284	0.017277	EXLB1	XP_010677136.1;XP_021768045.1	PREDICTED: expansin-like B1 [Beta vulgaris subsp. vulgaris];expansin-like B1 [Chenopodium quinoa]	GO:0005576;GO:0019953	extracellular region;sexual reproduction	-	-	-	-	-	-	-	sp|O23547|EXLB1_ARATH	Expansin-like B1 OS=Arabidopsis thaliana OX=3702 GN=EXLB1 PE=2 SV=2
HU11G01418	732	133.435	296.31	Up	1.35525	0.000238	0.015188	-	-	-	-	-	-	-	-	-	-	-	-	-	-
HU05G02186	2097	686.485	2456.89	Up	1.92849	4.28e-07	7.75e-05	PUMP5	XP_021855983.1;XP_017406644.1;XP_006353182.1	mitochondrial uncoupling protein 5-like [Spinacia oleracea];PREDICTED: mitochondrial uncoupling protein 5 [Vigna angularis];PREDICTED: mitochondrial uncoupling protein 5-like [Solanum tuberosum]	GO:0015729;GO:0015117;GO:0015116;GO:0015141;GO:0035435;GO:0031966;GO:0015140;GO:0015709;GO:0071423;GO:0006839;GO:0055085;GO:0071422;GO:0015297;GO:0015131;GO:0016021;GO:0008272	oxaloacetate transport;thiosulfate transmembrane transporter activity;sulfate transmembrane transporter activity;succinate transmembrane transporter activity;phosphate ion transmembrane transport;mitochondrial membrane;malate transmembrane transporter activity;thiosulfate transport;malate transmembrane transport;mitochondrial transport;transmembrane transport;succinate transmembrane transport;ant…	K15104	SLC25A11,OGC	http://www.genome.jp/dbget-bin/www_bget?ko:K15104	-	-	KOG0759	Mitochondrial oxoglutarate/malate carrier proteins	sp|Q9SJY5|PUMP5_ARATH	Mitochondrial uncoupling protein 5 OS=Arabidopsis thaliana OX=3702 GN=PUMP5 PE=2 SV=1
HU05G01671	1374	2.905	13.245	Up	2.29395	5.91e-05	0.004928	KCS5	XP_021755134.1	3-ketoacyl-CoA synthase 5-like [Chenopodium quinoa]	GO:0102756;GO:0102337;GO:0102338;GO:0006633;GO:0016021;GO:0102336	very-long-chain 3-ketoacyl-CoA synthase activity;3-oxo-cerotoyl-CoA synthase activity;3-oxo-lignoceronyl-CoA synthase activity;fatty acid biosynthetic process;integral component of membrane;3-oxo-arachidoyl-CoA synthase activity	K15397	KCS	http://www.genome.jp/dbget-bin/www_bget?ko:K15397	Fatty acid elongation;Plant-pathogen interaction	ko00062,ko04626	-	-	sp|Q9C6L5|KCS5_ARATH	3-ketoacyl-CoA synthase 5 OS=Arabidopsis thaliana OX=3702 GN=KCS5 PE=2 SV=1
novel.23390	556	181.895	407.94	Up	1.4101	0.000676	0.034347	DVL5	XP_010695825.1	PREDICTED: uncharacterized protein LOC104908402 [Beta vulgaris subsp. vulgaris]	-	-	-	-	-	-	-	-	-	sp|Q6X5T8|DVL5_ARATH	Small polypeptide DEVIL 5 OS=Arabidopsis thaliana OX=3702 GN=DVL5 PE=2 SV=1
novel.4287	967	0	8.25	Up	9.87003	8.58e-08	2.01e-05	CXE1	XP_019107972.1	PREDICTED: carboxylesterase 1-like [Beta vulgaris subsp. vulgaris]	GO:0016787	hydrolase activity	-	-	-	-	-	-	-	sp|Q0ZPV7|CXE1_ACTER	Carboxylesterase 1 OS=Actinidia eriantha OX=165200 GN=CXE1 PE=1 SV=1
novel.4777	805	21.795	58.945	Up	1.57969	0.001089	0.049729	-	-	-	-	-	-	-	-	-	-	-	-	-	-
HU11G00858	636	0	14.775	Up	9.72343	5.34e-09	1.65e-06	-	XP_021760777.1	umecyanin-like [Chenopodium quinoa]	GO:0016021;GO:0009055	integral component of membrane;electron transfer activity	-	-	-	-	-	-	-	sp|P42849|UMEC_ARMRU	Umecyanin OS=Armoracia rusticana OX=3704 PE=1 SV=1
HU04G01313	1835	39.095	47.455	Up	1.04296	0.000377	0.021706	PPA1	XP_022156816.1	soluble inorganic pyrophosphatase 1 [Momordica charantia]	GO:0006796;GO:0004427;GO:0005737;GO:0005829;GO:0000287	phosphate-containing compound metabolic process;inorganic diphosphatase activity;cytoplasm;cytosol;magnesium ion binding	K01507	ppa	http://www.genome.jp/dbget-bin/www_bget?ko:K01507	Oxidative phosphorylation	ko00190	KOG1626	Inorganic pyrophosphatase/Nucleosome remodeling factor, subunit NURF38	sp|Q93V56|IPYR1_ARATH	Soluble inorganic pyrophosphatase 1 OS=Arabidopsis thaliana OX=3702 GN=PPA1 PE=1 SV=1
novel.18042	500	0	5.36	Up	7.59042	0.000369	0.021408	-	-	-	-	-	-	-	-	-	-	-	-	-	-
HU02G03383	3124	7.905	30.855	Up	2.01323	8.29e-06	0.000959	ufaA1	XP_021848401.1	uncharacterized protein LOC110788065 [Spinacia oleracea]	GO:0008168;GO:0016491	methyltransferase activity;oxidoreductase activity	K00574	cfa	http://www.genome.jp/dbget-bin/www_bget?ko:K00574	-	-	-	-	sp|O53732|UFAA1_MYCTU	Tuberculostearic acid methyltransferase UfaA1 OS=Mycobacterium tuberculosis (strain ATCC 25618 / H37Rv) OX=83332 GN=ufaA1 PE=1 SV=3
HU07G01531	2597	9.01	52.66	Up	2.62176	4.52e-07	8.07e-05	DF1	XP_010680658.1	PREDICTED: trihelix transcription factor GT-2 [Beta vulgaris subsp. vulgaris]	GO:0005634	nucleus	-	-	-	-	-	-	-	sp|Q9C6K3|DF1_ARATH	Trihelix transcription factor DF1 OS=Arabidopsis thaliana OX=3702 GN=DF1 PE=4 SV=1
HU04G01909	1694	5.465	15.64	Up	1.59831	3.86e-05	0.003507	GA2OX2	XP_010679464.1	PREDICTED: gibberellin 2-beta-dioxygenase 2 [Beta vulgaris subsp. vulgaris]	GO:0046872;GO:0016491	metal ion binding;oxidoreductase activity	K04125	GA2ox	http://www.genome.jp/dbget-bin/www_bget?ko:K04125	Diterpenoid biosynthesis	ko00904	-	-	sp|Q9XHM5|G2OX2_PEA	Gibberellin 2-beta-dioxygenase 2 OS=Pisum sativum OX=3888 GN=GA2OX2 PE=2 SV=1
novel.4742	2181	0	1.48	Up	8.84662	4.73e-07	8.3e-05	-	-	-	-	-	-	-	-	-	-	-	-	-	-
HU11G01778	1559	4.305	10.58	Up	1.38875	0.000849	0.041073	GPAT4	XP_021767093.1	glycerol-3-phosphate 2-O-acyltransferase 4-like isoform X1 [Chenopodium quinoa]	GO:0016746;GO:0016021	acyltransferase activity;integral component of membrane	K13508	GPAT	http://www.genome.jp/dbget-bin/www_bget?ko:K13508	Glycerolipid metabolism;Glycerophospholipid metabolism	ko00561,ko00564	-	-	sp|Q9LMM0|GPAT4_ARATH	Glycerol-3-phosphate 2-O-acyltransferase 4 OS=Arabidopsis thaliana OX=3702 GN=GPAT4 PE=1 SV=1
HU01G01159	1000	4.04	11.7	Up	1.66605	0.001021	0.047042	-	XP_015080989.1	serine/arginine repetitive matrix protein 1-like [Solanum pennellii]	-	-	-	-	-	-	-	-	-	-	-
HU11G00978	2283	18.05	54.57	Up	1.66132	0.000273	0.016871	KCS11	XP_021742972.1	3-ketoacyl-CoA synthase 11-like [Chenopodium quinoa]	GO:0016021;GO:0102336;GO:0102337;GO:0102338;GO:0006633;GO:0102756	integral component of membrane;3-oxo-arachidoyl-CoA synthase activity;3-oxo-cerotoyl-CoA synthase activity;3-oxo-lignoceronyl-CoA synthase activity;fatty acid biosynthetic process;very-long-chain 3-ketoacyl-CoA synthase activity	K15397	KCS	http://www.genome.jp/dbget-bin/www_bget?ko:K15397	Fatty acid elongation;Plant-pathogen interaction	ko00062,ko04626	-	-	sp|O48780|KCS11_ARATH	3-ketoacyl-CoA synthase 11 OS=Arabidopsis thaliana OX=3702 GN=KCS11 PE=1 SV=1
HU09G01719	2191	23.61	82.22	Up	1.8597	0.001073	0.049076	At3g07010	XP_021738240.1	probable pectate lyase 8 [Chenopodium quinoa]	GO:0030570;GO:0045490;GO:0046872;GO:0005618	pectate lyase activity;pectin catabolic process;metal ion binding;cell wall	K01728	pel	http://www.genome.jp/dbget-bin/www_bget?ko:K01728	Pentose and glucuronate interconversions	ko00040	-	-	sp|Q9M8Z8|PLY8_ARATH	Probable pectate lyase 8 OS=Arabidopsis thaliana OX=3702 GN=At3g07010 PE=2 SV=1
HU02G01885	2354	0.005	1.545	Up	9.02034	1.68e-07	3.55e-05	FLACCA	XP_021730170.1	molybdenum cofactor sulfurase [Chenopodium quinoa]	GO:0003824	catalytic activity	-	-	-	-	-	-	-	sp|Q8LGM7|MOCOS_SOLLC	Molybdenum cofactor sulfurase OS=Solanum lycopersicum OX=4081 GN=FLACCA PE=2 SV=1
novel.23836	1707	0.035	3.565	Up	7.22504	2.62e-07	5.19e-05	At1g65750	CCA66009.1	hypothetical protein [Beta vulgaris subsp. vulgaris]	GO:0004523;GO:0003964;GO:0003676	RNA-DNA hybrid ribonuclease activity;RNA-directed DNA polymerase activity;nucleic acid binding	-	-	-	-	-	-	-	sp|P0C2F6|RNHX1_ARATH	Putative ribonuclease H protein At1g65750 OS=Arabidopsis thaliana OX=3702 GN=At1g65750 PE=3 SV=1
novel.23436	2368	1.165	6.44	Up	2.54192	0.000722	0.036167	-	XP_021722975.1	uncharacterized protein LOC110690448 [Chenopodium quinoa]	GO:0016021	integral component of membrane	-	-	-	-	-	-	-	-	-
HU05G00658	1203	62.45	198.425	Up	1.79094	7.62e-06	0.000896	PIP1-3	BAI94500.1	plasma membrane intrinsic protein [Dianthus caryophyllus]	GO:0016021;GO:0015267	integral component of membrane;channel activity	K09872	PIP	http://www.genome.jp/dbget-bin/www_bget?ko:K09872	-	-	-	-	sp|Q08733|PIP13_ARATH	Aquaporin PIP1-3 OS=Arabidopsis thaliana OX=3702 GN=PIP1-3 PE=1 SV=1
HU07G00235	3084	0	5.85	Up	11.389	9.38e-14	8.79e-11	FTIP7	XP_010682327.1	PREDICTED: FT-interacting protein 1 [Beta vulgaris subsp. vulgaris]	GO:0016021	integral component of membrane	-	-	-	-	-	-	-	sp|Q60EW9|FTIP7_ORYSJ	FT-interacting protein 7 OS=Oryza sativa subsp. japonica OX=39947 GN=FTIP7 PE=1 SV=1
HU08G02120	3052	3.65	10.31	Up	1.56877	2.15e-06	0.000311	SRF3	XP_021836095.1	protein STRUBBELIG-RECEPTOR FAMILY 3-like [Spinacia oleracea]	GO:0016021;GO:0004672;GO:0005524	integral component of membrane;protein kinase activity;ATP binding	-	-	-	-	-	-	-	sp|Q6R2K3|SRF3_ARATH	Protein STRUBBELIG-RECEPTOR FAMILY 3 OS=Arabidopsis thaliana OX=3702 GN=SRF3 PE=1 SV=1
HU05G00924	1664	0.03	1.755	Up	6.23655	2.02e-05	0.001999	At5g22100	XP_021846018.1	probable RNA 3&apos;-terminal phosphate cyclase-like protein [Spinacia oleracea]	GO:0042254;GO:0004521;GO:0005730;GO:0000479;GO:0003824;GO:0006396	ribosome biogenesis;endoribonuclease activity;nucleolus;endonucleolytic cleavage of tricistronic rRNA transcript (SSU-rRNA, 5.8S rRNA, LSU-rRNA);catalytic activity;RNA processing	K11108	RCL1	http://www.genome.jp/dbget-bin/www_bget?ko:K11108	Ribosome biogenesis in eukaryotes	ko03008	KOG3980	RNA 3'-terminal phosphate cyclase	sp|Q9C578|RCL1_ARATH	Probable RNA 3&apos;-terminal phosphate cyclase-like protein OS=Arabidopsis thaliana OX=3702 GN=At5g22100 PE=2 SV=1
HU09G01871	1260	0.165	4.03	Up	4.68039	3.95e-06	0.000506	MUCI21	XP_021724157.1	uncharacterized protein LOC110691527 [Chenopodium quinoa]	GO:0016757;GO:0016021;GO:0005794	glycosyltransferase activity;integral component of membrane;Golgi apparatus	-	-	-	-	-	-	-	sp|Q9SS43|MUC21_ARATH	Xylan glycosyltransferase MUCI21 OS=Arabidopsis thaliana OX=3702 GN=MUCI21 PE=1 SV=1
novel.4300	3807	0.085	1.725	Up	4.42612	9.9e-05	0.007471	-	XP_027096114.1	zinc finger BED domain-containing protein RICESLEEPER 2-like [Coffea arabica]	GO:0003677;GO:0046983;GO:0005634;GO:0046872	DNA binding;protein dimerization activity;nucleus;metal ion binding	-	-	-	-	-	-	-	sp|P08770|TRA1_MAIZE	Putative AC transposase OS=Zea mays OX=4577 PE=2 SV=2
novel.11654	865	0	26.905	Up	11.3291	1.99e-13	1.64e-10	-	-	-	-	-	-	-	-	-	-	-	-	-	-
HU05G01057	630	1.385	18.495	Up	3.97641	8.72e-09	2.58e-06	BASS1	XP_034899002.1	probable sodium/metabolite cotransporter BASS1, chloroplastic isoform X2 [Populus alba]	GO:0016021;GO:0009941	integral component of membrane;chloroplast envelope	K03453	TC.BASS	http://www.genome.jp/dbget-bin/www_bget?ko:K03453	-	-	-	-	sp|Q7XVB3|BASS1_ORYSJ	Probable sodium/metabolite cotransporter BASS1, chloroplastic OS=Oryza sativa subsp. japonica OX=39947 GN=BASS1 PE=2 SV=2
HU07G01593	3633	1.245	6.285	Up	2.40241	1.5e-08	4.29e-06	RGI1	XP_021767454.1	LRR receptor-like serine/threonine-protein kinase RCH1 [Chenopodium quinoa]	GO:0005524;GO:0004672;GO:0005886;GO:0016021;GO:0004674	ATP binding;protein kinase activity;plasma membrane;integral component of membrane;protein serine/threonine kinase activity	-	-	-	-	-	-	-	sp|Q9LHP4|RGI1_ARATH	LRR receptor-like serine/threonine-protein kinase RGI1 OS=Arabidopsis thaliana OX=3702 GN=RGI1 PE=1 SV=1
novel.14334	4383	1.025	4.555	Up	2.24926	0.0002	0.013227	CALS5	XP_019105682.1;XP_021713855.1;KNA09407.1	PREDICTED: callose synthase 5 [Beta vulgaris subsp. vulgaris];callose synthase 5-like isoform X2 [Chenopodium quinoa];hypothetical protein SOVF_153850 [Spinacia oleracea]	GO:0016021;GO:0005886;GO:0071555;GO:0046527;GO:0008360;GO:0006075;GO:0003843;GO:0000148	integral component of membrane;plasma membrane;cell wall organization;glucosyltransferase activity;regulation of cell shape;(1->3)-beta-D-glucan biosynthetic process;1,3-beta-D-glucan synthase activity;1,3-beta-D-glucan synthase complex	K11000	CALS	http://www.genome.jp/dbget-bin/www_bget?ko:K11000	-	-	-	-	sp|Q3B724|CALS5_ARATH	Callose synthase 5 OS=Arabidopsis thaliana OX=3702 GN=CALS5 PE=1 SV=1
HU06G00931	3112	10.97	36.855	Up	1.80988	7.1e-05	0.005807	POT2	AAK53759.1	potassium transporter HAK2p [Mesembryanthemum crystallinum]	GO:0005886;GO:0016021;GO:0006813;GO:0015079;GO:0016020	plasma membrane;integral component of membrane;potassium ion transport;potassium ion transmembrane transporter activity;membrane	K03549	kup	http://www.genome.jp/dbget-bin/www_bget?ko:K03549	-	-	-	-	sp|O22881|POT2_ARATH	Potassium transporter 2 OS=Arabidopsis thaliana OX=3702 GN=POT2 PE=1 SV=2
HU11G00644	1648	2.025	7.21	Up	1.8893	0.00038	0.021814	-	XP_021770894.1;XP_010670201.1;KDO72682.1	uncharacterized protein LOC110735066 [Chenopodium quinoa];PREDICTED: uncharacterized protein LOC104887287 [Beta vulgaris subsp. vulgaris];hypothetical protein CISIN_1g012903mg [Citrus sinensis]	-	-	-	-	-	-	-	-	-	-	-
HU11G01223	856	14.615	67.315	Up	2.31469	0.000815	0.03985	CML27	XP_021850866.1	calcium-binding allergen Ole e 8-like [Spinacia oleracea]	GO:0005509	calcium ion binding	K13448	CML	http://www.genome.jp/dbget-bin/www_bget?ko:K13448	Plant-pathogen interaction	ko04626	-	-	sp|Q9LE22|CML27_ARATH	Probable calcium-binding protein CML27 OS=Arabidopsis thaliana OX=3702 GN=CML27 PE=1 SV=1
HU04G01653	2859	3.34	17.085	Up	2.41555	5.53e-05	0.004667	NTL9	XP_010671302.1	PREDICTED: protein NTM1-like 9 isoform X1 [Beta vulgaris subsp. vulgaris]	GO:0003677;GO:0006355;GO:0016021;GO:0009819;GO:0045893	DNA binding;regulation of transcription, DNA-templated;integral component of membrane;drought recovery;positive regulation of transcription, DNA-templated	-	-	-	-	-	-	-	sp|F4JN35|NTL9_ARATH	Protein NTM1-like 9 OS=Arabidopsis thaliana OX=3702 GN=NTL9 PE=1 SV=1
HU02G01663	1911	3.775	20.05	Up	2.47545	3.82e-10	1.5e-07	At3g23880	XP_021729162.1	F-box/kelch-repeat protein At3g23880-like [Chenopodium quinoa]	-	-	-	-	-	-	-	-	-	sp|Q9LIR8|FBK67_ARATH	F-box/kelch-repeat protein At3g23880 OS=Arabidopsis thaliana OX=3702 GN=At3g23880 PE=2 SV=1
HU06G00947	3641	7.225	17.135	Up	1.30618	2.4e-05	0.002335	IRK	XP_021838190.1	probable LRR receptor-like serine/threonine-protein kinase IRK [Spinacia oleracea]	GO:0005524;GO:0016020;GO:0048364;GO:0004672;GO:0051302;GO:0005886;GO:0016021	ATP binding;membrane;root development;protein kinase activity;regulation of cell division;plasma membrane;integral component of membrane	-	-	-	-	-	-	-	sp|Q9LY03|IRK_ARATH	Probable LRR receptor-like serine/threonine-protein kinase IRK OS=Arabidopsis thaliana OX=3702 GN=IRK PE=1 SV=1
HU07G01653	1115	0.085	44.475	Up	9.54214	1.25e-21	6.81e-18	Sec23ip	XP_021720069.1	ankyrin repeat and SAM domain-containing protein 6-like isoform X1 [Chenopodium quinoa]	-	-	-	-	-	-	-	-	-	sp|Q6NZC7|S23IP_MOUSE	SEC23-interacting protein OS=Mus musculus OX=10090 GN=Sec23ip PE=1 SV=2
HU06G01064	2583	7.875	19.63	Up	1.39547	0.000524	0.028221	LNK2	KMT17077.1	hypothetical protein BVRB_2g041330 isoform B [Beta vulgaris subsp. vulgaris]	GO:0007623;GO:0006355	circadian rhythm;regulation of transcription, DNA-templated	-	-	-	-	-	-	-	sp|F4JCX9|LNK2_ARATH	Protein LNK2 OS=Arabidopsis thaliana OX=3702 GN=LNK2 PE=1 SV=1
HU07G00790	2415	0.065	2.03	Up	5.21828	1.99e-09	6.53e-07	GRDP2	XP_021743716.1	glycine-rich domain-containing protein 2-like isoform X1 [Chenopodium quinoa]	-	-	-	-	-	-	-	-	-	sp|Q9SZJ2|GRDP2_ARATH	Glycine-rich domain-containing protein 2 OS=Arabidopsis thaliana OX=3702 GN=GRDP2 PE=2 SV=1
HU05G02273	3295	4.915	12.485	Up	1.40796	9.39e-06	0.001068	HSL2	XP_021855408.1	LRR receptor-like serine/threonine-protein kinase HSL2 [Spinacia oleracea]	GO:0005524;GO:0016021;GO:0004672	ATP binding;integral component of membrane;protein kinase activity	-	-	-	-	-	-	-	sp|C0LGX3|HSL2_ARATH	LRR receptor-like serine/threonine-protein kinase HSL2 OS=Arabidopsis thaliana OX=3702 GN=HSL2 PE=1 SV=1
HU03G01612	1524	1.175	5.065	Up	2.19755	8.73e-05	0.006791	AMT1-2	XP_021859316.1	ammonium transporter 1 member 1-like [Spinacia oleracea]	GO:0005887;GO:0072488;GO:0016021;GO:0008519	integral component of plasma membrane;ammonium transmembrane transport;integral component of membrane;ammonium transmembrane transporter activity	K03320	amt,AMT,MEP	http://www.genome.jp/dbget-bin/www_bget?ko:K03320	-	-	KOG0682	Ammonia permease	sp|O04161|AMT12_SOLLC	Ammonium transporter 1 member 2 OS=Solanum lycopersicum OX=4081 GN=AMT1-2 PE=2 SV=1
HU06G00220	861	7.89	54.905	Up	2.97566	1.56e-11	8.85e-09	UGT71A15	XP_021841626.1	anthocyanidin 3-O-glucosyltransferase 2-like [Spinacia oleracea]	GO:0008194;GO:0016021	UDP-glycosyltransferase activity;integral component of membrane	-	-	-	-	-	-	-	sp|D3THI6|U7A15_MALDO	UDP-glycosyltransferase 71A15 OS=Malus domestica OX=3750 GN=UGT71A15 PE=1 SV=1
HU10G01623	1412	3.235	44.955	Up	3.18659	3.71e-13	2.88e-10	WLIM2B	XP_010690195.1	PREDICTED: LIM domain-containing protein WLIM2b [Beta vulgaris subsp. vulgaris]	GO:0005886;GO:0051015;GO:0051017;GO:0015629;GO:0046872	plasma membrane;actin filament binding;actin filament bundle assembly;actin cytoskeleton;metal ion binding	K09377	CSRP	http://www.genome.jp/dbget-bin/www_bget?ko:K09377	-	-	-	-	sp|Q9M047|WLI2B_ARATH	LIM domain-containing protein WLIM2b OS=Arabidopsis thaliana OX=3702 GN=WLIM2B PE=1 SV=1
HU08G01493	3467	1.23	6.255	Up	2.37758	1.07e-05	0.001175	FH11	XP_010674037.1	PREDICTED: formin-like protein 11 [Beta vulgaris subsp. vulgaris]	GO:0016021	integral component of membrane	-	-	-	-	-	-	-	sp|Q9MA60|FH11_ARATH	Formin-like protein 11 OS=Arabidopsis thaliana OX=3702 GN=FH11 PE=2 SV=1
HU09G01645	914	2.8	12.225	Up	2.26864	4.11e-05	0.003681	LBD1	XP_021744341.1	LOB domain-containing protein 1-like [Chenopodium quinoa]	-	-	-	-	-	-	-	-	-	sp|Q9LQR0|LBD1_ARATH	LOB domain-containing protein 1 OS=Arabidopsis thaliana OX=3702 GN=LBD1 PE=2 SV=1
HU05G01235	1805	0.02	3.5	Up	7.31822	4.22e-09	1.33e-06	ZOX1	XP_019104229.1	PREDICTED: zeatin O-glucosyltransferase-like [Beta vulgaris subsp. vulgaris]	-	-	K13495	CISZOG	http://www.genome.jp/dbget-bin/www_bget?ko:K13495	Zeatin biosynthesis	ko00908	-	-	sp|P56725|ZOX_PHAVU	Zeatin O-xylosyltransferase OS=Phaseolus vulgaris OX=3885 GN=ZOX1 PE=2 SV=1
HU02G01164	1771	5.915	13.515	Up	1.23549	0.000625	0.032429	ANT	RVX22674.1;XP_034676720.1	AP2-like ethylene-responsive transcription factor ANT [Vitis vinifera];AP2-like ethylene-responsive transcription factor ANT [Vitis riparia]	GO:0003700;GO:0003677;GO:0005634;GO:0006952	DNA-binding transcription factor activity;DNA binding;nucleus;defense response	K09285	OVM,ANT	http://www.genome.jp/dbget-bin/www_bget?ko:K09285	-	-	-	-	sp|Q38914|ANT_ARATH;sp|Q84Z02|CRL5_ORYSJ	AP2-like ethylene-responsive transcription factor ANT OS=Arabidopsis thaliana OX=3702 GN=ANT PE=1 SV=2;AP2-like ethylene-responsive transcription factor CRL5 OS=Oryza sativa subsp. japonica OX=39947 GN=CRL5 PE=2 SV=1
HU05G00795	1878	9.77	27.515	Up	1.57594	1.81e-06	0.000272	BACOVA_02659	XP_010677827.1	PREDICTED: uncharacterized protein LOC104893418 [Beta vulgaris subsp. vulgaris]	GO:0005576;GO:0005975;GO:0009251;GO:0004553;GO:0008422	extracellular region;carbohydrate metabolic process;glucan catabolic process;hydrolase activity, hydrolyzing O-glycosyl compounds;beta-glucosidase activity	K05349	bglX	http://www.genome.jp/dbget-bin/www_bget?ko:K05349	Phenylpropanoid biosynthesis;Starch and sucrose metabolism;Cyanoamino acid metabolism	ko00940,ko00500,ko00460	-	-	sp|A7LXU3|BGH3B_BACO1	Beta-glucosidase BoGH3B OS=Bacteroides ovatus (strain ATCC 8483 / DSM 1896 / JCM 5824 / NCTC 11153) OX=411476 GN=BACOVA_02659 PE=1 SV=1
HU08G01555	1328	17.355	184.355	Up	3.49787	2.8e-16	3.45e-13	LTL1	XP_030956568.1	GDSL esterase/lipase At5g33370-like [Quercus lobata]	GO:0016788	hydrolase activity, acting on ester bonds	-	-	-	-	-	-	-	sp|Q9M8Y5|LTL1_ARATH	GDSL esterase/lipase LTL1 OS=Arabidopsis thaliana OX=3702 GN=LTL1 PE=2 SV=1
novel.16329	1194	0.125	6.925	Up	5.97191	0.000536	0.028693	Os03g0733400	XP_021748266.1	zinc finger BED domain-containing protein DAYSLEEPER-like [Chenopodium quinoa]	GO:0046983;GO:0046872;GO:0005634;GO:0003677	protein dimerization activity;metal ion binding;nucleus;DNA binding	-	-	-	-	-	-	-	sp|Q6AVI0|RSLE2_ORYSJ	Zinc finger BED domain-containing protein RICESLEEPER 2 OS=Oryza sativa subsp. japonica OX=39947 GN=Os03g0733400 PE=2 SV=1
novel.4555	1051	49.66	126.93	Up	1.62331	0.000641	0.032915	-	-	-	-	-	-	-	-	-	-	-	-	-	-
HU02G03321	3004	9.585	37.615	Up	2.04966	3.92e-08	1e-05	ufaA1	XP_021848401.1	uncharacterized protein LOC110788065 [Spinacia oleracea]	GO:0016491;GO:0008168	oxidoreductase activity;methyltransferase activity	K00574	cfa	http://www.genome.jp/dbget-bin/www_bget?ko:K00574	-	-	-	-	sp|O53732|UFAA1_MYCTU	Tuberculostearic acid methyltransferase UfaA1 OS=Mycobacterium tuberculosis (strain ATCC 25618 / H37Rv) OX=83332 GN=ufaA1 PE=1 SV=3
HU05G00539	3625	3.395	8.68	Up	1.4092	0.000416	0.023457	-	XP_021844542.1;KNA15595.1	uncharacterized protein LOC110784395 isoform X2 [Spinacia oleracea];hypothetical protein SOVF_096860 [Spinacia oleracea]	-	-	-	-	-	-	-	-	-	-	-
HU05G00584	1317	37.955	97.395	Up	1.46024	0.000417	0.023457	HTH	XP_010676567.1	PREDICTED: protein HOTHEAD isoform X2 [Beta vulgaris subsp. vulgaris]	GO:0050660;GO:0016614	flavin adenine dinucleotide binding;oxidoreductase activity, acting on CH-OH group of donors	-	-	-	-	-	-	-	sp|Q9S746|HTH_ARATH	Protein HOTHEAD OS=Arabidopsis thaliana OX=3702 GN=HTH PE=1 SV=1
novel.21249	2231	0.31	3.49	Up	3.71853	6.93e-07	0.000116	At2g26030	XP_035547747.1	F-box/LRR-repeat protein At3g03360-like [Juglans regia]	-	-	-	-	-	-	-	-	-	sp|Q8H1M0|FDL16_ARATH;sp|Q9LJF9|FDL44_ARATH	F-box/FBD/LRR-repeat protein At2g26030 OS=Arabidopsis thaliana OX=3702 GN=At2g26030 PE=2 SV=2;F-box/FBD/LRR-repeat protein At3g26920 OS=Arabidopsis thaliana OX=3702 GN=At3g26920 PE=2 SV=3
novel.4960	606	2128.57	5435.97	Up	1.58771	2.04e-08	5.48e-06	AMP1	P25403.4	RecName: Full=Antimicrobial peptide 1; AltName: Full=MJ-AMP1; Short=AMP1; Flags: Precursor [Mirabilis jalapa]	GO:0042742;GO:0031640;GO:0050832;GO:0005576	defense response to bacterium;killing of cells of other organism;defense response to fungus;extracellular region	-	-	-	-	-	-	-	sp|P25403|AMP1_MIRJA	Antimicrobial peptide 1 (Fragment) OS=Mirabilis jalapa OX=3538 GN=AMP1 PE=1 SV=4
HU02G02511	1015	0.355	4.285	Up	3.69975	0.000322	0.019201	OFP13	XP_021766563.1	transcription repressor OFP13-like [Chenopodium quinoa]	GO:0005634;GO:0045892	nucleus;negative regulation of transcription, DNA-templated	-	-	-	-	-	-	-	sp|Q9FMC8|OPF13_ARATH	Transcription repressor OFP13 OS=Arabidopsis thaliana OX=3702 GN=OFP13 PE=1 SV=1
novel.15526	2044	1.88	8.095	Up	2.19919	5.83e-07	0.000101	-	XP_021767279.1	vegetative cell wall protein gp1-like [Chenopodium quinoa]	-	-	-	-	-	-	-	-	-	-	-
HU05G01416	2364	0.37	10.895	Up	4.99548	7.39e-19	1.67e-15	-	XP_010693058.1	PREDICTED: peptide-N4-(N-acetyl-beta-glucosaminyl)asparagine amidase A [Beta vulgaris subsp. vulgaris]	GO:0000224;GO:0005773	peptide-N4-(N-acetyl-beta-glucosaminyl)asparagine amidase activity;vacuole	-	-	-	-	-	-	-	sp|P81898|PNAA_PRUDU	Peptide-N4-(N-acetyl-beta-glucosaminyl)asparagine amidase A OS=Prunus dulcis OX=3755 PE=1 SV=2
HU07G01804	1018	1.475	7.525	Up	2.47158	0.000183	0.012341	-	XP_021720265.1	uncharacterized protein LOC110687926 [Chenopodium quinoa]	-	-	-	-	-	-	-	-	-	-	-
HU03G00383	2314	1.705	0.05	Down	-4.96906	0.000359	0.021024	NFD4	XP_010690391.1	PREDICTED: protein NUCLEAR FUSION DEFECTIVE 4 [Beta vulgaris subsp. vulgaris]	GO:0016021	integral component of membrane	-	-	-	-	-	-	-	sp|F4I9E1|NFD4_ARATH	Protein NUCLEAR FUSION DEFECTIVE 4 OS=Arabidopsis thaliana OX=3702 GN=NFD4 PE=3 SV=1
HU06G00301	1292	823.055	329.09	Down	-1.20271	0.000636	0.032705	XTH6	KVI08908.1;XP_021718449.1	Concanavalin A-like lectin/glucanase superfamily [Cynara cardunculus var. scolymus];probable xyloglucan endotransglucosylase/hydrolase protein 6 [Chenopodium quinoa]	GO:0010411;GO:0016762;GO:0004553;GO:0042546;GO:0005618;GO:0030246;GO:0006073;GO:0048046;GO:0071555	xyloglucan metabolic process;xyloglucan:xyloglucosyl transferase activity;hydrolase activity, hydrolyzing O-glycosyl compounds;cell wall biogenesis;cell wall;carbohydrate binding;cellular glucan metabolic process;apoplast;cell wall organization	K08235	E2.4.1.207	http://www.genome.jp/dbget-bin/www_bget?ko:K08235	-	-	-	-	sp|Q8LF99|XTH6_ARATH;sp|Q8LER3|XTH7_ARATH	Probable xyloglucan endotransglucosylase/hydrolase protein 6 OS=Arabidopsis thaliana OX=3702 GN=XTH6 PE=2 SV=2;Probable xyloglucan endotransglucosylase/hydrolase protein 7 OS=Arabidopsis thaliana OX=3702 GN=XTH7 PE=2 SV=2
HU10G00380	1301	45.975	16.79	Down	-1.33825	0.000127	0.009207	NAP2	XP_021864198.1	NAC transcription factor 29-like [Spinacia oleracea]	GO:0003677;GO:0006355	DNA binding;regulation of transcription, DNA-templated	-	-	-	-	-	-	-	sp|K4BNG7|NAP2_SOLLC	NAC domain-containing protein 2 OS=Solanum lycopersicum OX=4081 GN=NAP2 PE=2 SV=1
novel.23636	286	148.05	0	Down	-8.43249	6.96e-07	0.000116	-	-	-	-	-	-	-	-	-	-	-	-	-	-
HU06G00926	1683	10.83	2.65	Down	-1.93303	3.04e-05	0.002849	LSF2	XP_010695880.1	PREDICTED: phosphoglucan phosphatase LSF2, chloroplastic [Beta vulgaris subsp. vulgaris]	GO:0046838;GO:0008138;GO:0009507;GO:0050308;GO:0005983;GO:2001070	phosphorylated carbohydrate dephosphorylation;protein tyrosine/serine/threonine phosphatase activity;chloroplast;sugar-phosphatase activity;starch catabolic process;starch binding	-	-	-	-	-	-	-	sp|Q9SRK5|LSF2_ARATH	Phosphoglucan phosphatase LSF2, chloroplastic OS=Arabidopsis thaliana OX=3702 GN=LSF2 PE=1 SV=1
HU05G00508	853	52.655	6.79	Down	-2.75782	0.000196	0.013021	LTPG9	XP_021768406.1	lipid transfer-like protein VAS [Chenopodium quinoa]	GO:0031225;GO:0005886	anchored component of membrane;plasma membrane	-	-	-	-	-	-	-	sp|Q1PFD8|LTPG9_ARATH	Non-specific lipid transfer protein GPI-anchored 9 OS=Arabidopsis thaliana OX=3702 GN=LTPG9 PE=2 SV=1
HU10G01901	1271	60.335	11.335	Down	-2.24608	0.000613	0.031965	GA2OX8	AUS89380.1	gibberellin 2-oxidase 7 [Sesuvium portulacastrum]	GO:0051213;GO:0046872;GO:0016491	dioxygenase activity;metal ion binding;oxidoreductase activity	K04125	GA2ox	http://www.genome.jp/dbget-bin/www_bget?ko:K04125	Diterpenoid biosynthesis	ko00904	-	-	sp|O49561|G2OX8_ARATH	Gibberellin 2-beta-dioxygenase 8 OS=Arabidopsis thaliana OX=3702 GN=GA2OX8 PE=1 SV=2
HU04G00058	853	60.29	3.6	Down	-3.8737	1.49e-09	5.14e-07	EARLI1	XP_034888131.1	14 kDa proline-rich protein DC2.15-like [Populus alba]	GO:0008289	lipid binding	-	-	-	-	-	-	-	sp|Q39176|ERLI1_ARATH	Lipid transfer protein EARLI 1 OS=Arabidopsis thaliana OX=3702 GN=EARLI1 PE=1 SV=1
HU06G01014	1273	110.49	41.235	Down	-1.31987	2.6e-05	0.00249	APX5	XP_021727596.1	L-ascorbate peroxidase 5, peroxisomal-like [Chenopodium quinoa]	-	-	K00434	E1.11.1.11	http://www.genome.jp/dbget-bin/www_bget?ko:K00434	Ascorbate and aldarate metabolism;Glutathione metabolism	ko00053,ko00480	-	-	sp|Q7XZP5|APX5_ARATH	L-ascorbate peroxidase 5, peroxisomal OS=Arabidopsis thaliana OX=3702 GN=APX5 PE=1 SV=2
novel.20684	2318	3.375	0.04	Down	-6.80807	0.000198	0.0131	-	-	-	-	-	-	-	-	-	-	-	-	-	-
HU05G02219	2456	4.73	0	Down	-9.94093	1.72e-10	7.79e-08	WAKL14	XP_021847807.1	wall-associated receptor kinase-like 14 [Spinacia oleracea]	GO:0005886;GO:0004674;GO:0016021;GO:0006468;GO:0004672;GO:0007166;GO:0005524	plasma membrane;protein serine/threonine kinase activity;integral component of membrane;protein phosphorylation;protein kinase activity;cell surface receptor signaling pathway;ATP binding	-	-	-	-	-	-	-	sp|Q8RY67|WAKLO_ARATH	Wall-associated receptor kinase-like 14 OS=Arabidopsis thaliana OX=3702 GN=WAKL14 PE=2 SV=2
HU02G01021	2753	46.9	17.23	Down	-1.37071	3e-06	0.000404	GID1B	XP_010684717.1	PREDICTED: gibberellin receptor GID1B [Beta vulgaris subsp. vulgaris]	GO:0009536;GO:0016787	plastid;hydrolase activity	K14493	GID1	http://www.genome.jp/dbget-bin/www_bget?ko:K14493	Plant hormone signal transduction	ko04075	-	-	sp|Q9LYC1|GID1B_ARATH	Gibberellin receptor GID1B OS=Arabidopsis thaliana OX=3702 GN=GID1B PE=1 SV=1
novel.8772	2114	21.145	1.89	Down	-3.41627	8.94e-11	4.26e-08	CYP76B10	XP_010676619.1	PREDICTED: geraniol 8-hydroxylase-like [Beta vulgaris subsp. vulgaris]	GO:0004497;GO:0020037;GO:0016705;GO:0005506	monooxygenase activity;heme binding;oxidoreductase activity, acting on paired donors, with incorporation or reduction of molecular oxygen;iron ion binding	-	-	-	-	-	-	-	sp|D1MI46|C76BA_SWEMU	Geraniol 8-hydroxylase OS=Swertia mussotii OX=137888 GN=CYP76B10 PE=1 SV=1
HU05G01384	1442	150.55	49.055	Down	-1.54379	2.41e-05	0.002335	-	XP_021769282.1	alpha-soluble NSF attachment protein 2-like [Chenopodium quinoa]	GO:0005483;GO:0005774;GO:0016192;GO:0035494;GO:0006886;GO:0016020;GO:0031201;GO:0019905	soluble NSF attachment protein activity;vacuolar membrane;vesicle-mediated transport;SNARE complex disassembly;intracellular protein transport;membrane;SNARE complex;syntaxin binding	K15296	NAPA,SNAPA,SEC17	http://www.genome.jp/dbget-bin/www_bget?ko:K15296	-	-	KOG1586	Protein required for fusion of vesicles in vesicular transport, alpha-SNAP	sp|P93798|SNAA_VITVI	Alpha-soluble NSF attachment protein OS=Vitis vinifera OX=29760 PE=2 SV=1
novel.20573	2016	31.35	0.045	Down	-9.87862	0.000203	0.013317	-	XP_021835668.1	uncharacterized protein LOC110775367 [Spinacia oleracea]	-	-	-	-	-	-	-	-	-	sp|P10978|POLX_TOBAC	Retrovirus-related Pol polyprotein from transposon TNT 1-94 OS=Nicotiana tabacum OX=4097 PE=2 SV=1
HU05G00890	1692	6.465	1.05	Down	-2.66713	0.000425	0.023752	RRA3	XP_021866847.1;XP_010671345.1	arabinosyltransferase RRA3-like [Spinacia oleracea];PREDICTED: arabinosyltransferase RRA2 [Beta vulgaris subsp. vulgaris]	GO:0016021;GO:0080147;GO:0071555;GO:0016757;GO:0000139	integral component of membrane;root hair cell development;cell wall organization;glycosyltransferase activity;Golgi membrane	K20783	RRA	http://www.genome.jp/dbget-bin/www_bget?ko:K20783	Other types of O-glycan biosynthesis	ko00514	-	-	sp|Q9LN62|RRA3_ARATH	Arabinosyltransferase RRA3 OS=Arabidopsis thaliana OX=3702 GN=RRA3 PE=2 SV=1
HU01G00236	683	71.26	13.22	Down	-2.19555	0.000196	0.013021	-	-	-	-	-	-	-	-	-	-	-	-	-	-
HU09G00262	1170	127.225	0.26	Down	-8.8648	1.35e-24	1.83e-20	RPL10A	XP_010686007.1	PREDICTED: 60S ribosomal protein L10a [Beta vulgaris subsp. vulgaris]	GO:0015934;GO:0003723;GO:0003735;GO:0006412	large ribosomal subunit;RNA binding;structural constituent of ribosome;translation	K02865	RP-L10Ae,RPL10A	http://www.genome.jp/dbget-bin/www_bget?ko:K02865	Ribosome	ko03010	KOG1570	60S ribosomal protein L10A	sp|B8B9K6|R10A_ORYSI	60S ribosomal protein L10a OS=Oryza sativa subsp. indica OX=39946 GN=RPL10A PE=3 SV=1
novel.8384	692	5.04	0	Down	-7.47102	8.7e-05	0.006791	-	-	-	-	-	-	-	-	-	-	-	-	-	-
HU01G00989	3480	6.485	1.5	Down	-2.06414	0.000192	0.01288	PPC1	AVN87068.1	phosphoenolpyruvate carboxylase 1 [Hylocereus undatus]	GO:0048046;GO:0009507;GO:0015977;GO:0005737;GO:0008964;GO:0005829;GO:0048366;GO:0006099	apoplast;chloroplast;carbon fixation;cytoplasm;phosphoenolpyruvate carboxylase activity;cytosol;leaf development;tricarboxylic acid cycle	K01595	ppc	http://www.genome.jp/dbget-bin/www_bget?ko:K01595	Pyruvate metabolism;Carbon fixation in photosynthetic organisms	ko00620,ko00710	-	-	sp|Q9MAH0|CAPP1_ARATH;sp|P29194|CAPP2_SORBI	Phosphoenolpyruvate carboxylase 1 OS=Arabidopsis thaliana OX=3702 GN=PPC1 PE=1 SV=1;Phosphoenolpyruvate carboxylase 2 OS=Sorghum bicolor OX=4558 PE=3 SV=1
HU01G01209	1835	2.995	0.28	Down	-3.36454	9.24e-05	0.007088	BEBT1	XP_021724396.1;XP_021724397.1	benzyl alcohol O-benzoyltransferase-like [Chenopodium quinoa];benzyl alcohol O-benzoyltransferase-like [Chenopodium quinoa]	GO:0016747	acyltransferase activity, transferring groups other than amino-acyl groups	-	-	-	-	-	-	-	sp|Q6E593|BEBT1_PETHY	Benzyl alcohol O-benzoyltransferase OS=Petunia hybrida OX=4102 GN=BEBT1 PE=1 SV=1
HU03G02709	1084	48.795	17.475	Down	-1.3547	2.42e-05	0.002337	APS1	XP_021860433.1	acid phosphatase 1-like [Spinacia oleracea]	GO:0003993;GO:0045735	acid phosphatase activity;nutrient reservoir activity	-	-	-	-	-	-	-	sp|P27061|PPA1_SOLLC	Acid phosphatase 1 OS=Solanum lycopersicum OX=4081 GN=APS1 PE=2 SV=1
HU02G02811	2011	9.095	2.065	Down	-2.0551	1.87e-06	0.000279	CYP704C1	XP_019107742.1;XP_010692306.1	PREDICTED: cytochrome P450 704C1 isoform X2 [Beta vulgaris subsp. vulgaris];PREDICTED: cytochrome P450 704C1 isoform X1 [Beta vulgaris subsp. vulgaris]	GO:0005506;GO:0004497;GO:0020037;GO:0016705;GO:0016021	iron ion binding;monooxygenase activity;heme binding;oxidoreductase activity, acting on paired donors, with incorporation or reduction of molecular oxygen;integral component of membrane	-	-	-	-	-	-	-	sp|Q50EK3|C04C1_PINTA	Cytochrome P450 704C1 OS=Pinus taeda OX=3352 GN=CYP704C1 PE=2 SV=1
HU02G01801	938	13.73	3.23	Down	-1.95036	0.000203	0.013317	CYB561A	XP_021730102.1	transmembrane ascorbate ferrireductase 1-like [Chenopodium quinoa]	GO:0046872;GO:0016021;GO:0016491	metal ion binding;integral component of membrane;oxidoreductase activity	K08360	CYB561	http://www.genome.jp/dbget-bin/www_bget?ko:K08360	-	-	-	-	sp|Q8L856|ACFR1_ARATH	Transmembrane ascorbate ferrireductase 1 OS=Arabidopsis thaliana OX=3702 GN=CYB561A PE=1 SV=1
novel.13708	687	11.465	0	Down	-8.68917	5.85e-07	0.000101	-	-	-	-	-	-	-	-	-	-	-	-	-	-
HU03G01011	1077	70.26	30.23	Down	-1.08862	0.000546	0.029203	CYP19-3	XP_010694773.1	PREDICTED: peptidyl-prolyl cis-trans isomerase CYP19-3 [Beta vulgaris subsp. vulgaris]	GO:0005739;GO:0016018;GO:0006457;GO:0003755;GO:0000413;GO:0046686;GO:0005794;GO:0005737;GO:0043231	mitochondrion;cyclosporin A binding;protein folding;peptidyl-prolyl cis-trans isomerase activity;protein peptidyl-prolyl isomerization;response to cadmium ion;Golgi apparatus;cytoplasm;intracellular membrane-bounded organelle	K01802	E5.2.1.8	http://www.genome.jp/dbget-bin/www_bget?ko:K01802	-	-	-	-	sp|Q38867|CP19C_ARATH	Peptidyl-prolyl cis-trans isomerase CYP19-3 OS=Arabidopsis thaliana OX=3702 GN=CYP19-3 PE=2 SV=2
HU09G00180	1657	14.175	2.875	Down	-2.20609	1.51e-07	3.31e-05	CBR1	XP_034688591.1;XP_021610928.1	NADH--cytochrome b5 reductase 1-like [Vitis riparia];NADH--cytochrome b5 reductase 1-like [Manihot esculenta]	GO:0016021;GO:0022900;GO:0004128	integral component of membrane;electron transport chain;cytochrome-b5 reductase activity, acting on NAD(P)H	K00326	E1.6.2.2	http://www.genome.jp/dbget-bin/www_bget?ko:K00326	Amino sugar and nucleotide sugar metabolism	ko00520	KOG0534	NADH-cytochrome b-5 reductase	sp|Q9ZNT1|NB5R1_ARATH	NADH--cytochrome b5 reductase 1 OS=Arabidopsis thaliana OX=3702 GN=CBR1 PE=1 SV=1
HU09G00154	4299	1.39	0	Down	-9.04388	7.32e-07	0.000121	IDM1	XP_021720653.1	uncharacterized protein LOC110688241 isoform X1 [Chenopodium quinoa]	GO:0046872;GO:0008080	metal ion binding;N-acetyltransferase activity	-	-	-	-	-	-	-	sp|F4IXE7|IDM1_ARATH	Increased DNA methylation 1 OS=Arabidopsis thaliana OX=3702 GN=IDM1 PE=1 SV=1
novel.14482	4352	0.475	0.02	Down	-4.50999	0.000415	0.023416	-	OMO58188.1	Integrase, catalytic core [Corchorus capsularis]	GO:0016021;GO:0006865;GO:0003964;GO:0008270;GO:0003676;GO:0015074	integral component of membrane;amino acid transport;RNA-directed DNA polymerase activity;zinc ion binding;nucleic acid binding;DNA integration	K04079	HSP90A,htpG	http://www.genome.jp/dbget-bin/www_bget?ko:K04079	Protein processing in endoplasmic reticulum;Plant-pathogen interaction	ko04141,ko04626	-	-	sp|P10978|POLX_TOBAC	Retrovirus-related Pol polyprotein from transposon TNT 1-94 OS=Nicotiana tabacum OX=4097 PE=2 SV=1
HU02G02837	1343	8.925	0.205	Down	-5.33922	5.94e-10	2.27e-07	ABR1	XP_021728129.1	ethylene-responsive transcription factor ERF110-like [Chenopodium quinoa]	GO:0003677;GO:0005634;GO:0003700	DNA binding;nucleus;DNA-binding transcription factor activity	-	-	-	-	-	-	-	sp|Q9FGF8|ABR1_ARATH	Ethylene-responsive transcription factor ABR1 OS=Arabidopsis thaliana OX=3702 GN=ABR1 PE=2 SV=1
HU10G01630	2121	35.69	8.56	Down	-1.83662	0.000232	0.014942	VIT_19s0014g04930	XP_010674144.1;KNA11925.1	PREDICTED: probable sesquiterpene synthase, partial [Beta vulgaris subsp. vulgaris];hypothetical protein SOVF_130630 [Spinacia oleracea]	GO:0010333;GO:0000287;GO:0016021	terpene synthase activity;magnesium ion binding;integral component of membrane	K15803	GERD	http://www.genome.jp/dbget-bin/www_bget?ko:K15803	Sesquiterpenoid and triterpenoid biosynthesis	ko00909	-	-	sp|Q6Q3H3|TPSGD_VITVI;sp|A0A167V661|TPS8_CAMSI;sp|B9SCB6|TPS2_RICCO	(-)-germacrene D synthase OS=Vitis vinifera OX=29760 GN=VIT_19s0014g04930 PE=1 SV=1;Valerianol synthase TPS8 OS=Camellia sinensis OX=4442 GN=TPS8 PE=1 SV=2;Probable terpene synthase 2 OS=Ricinus communis OX=3988 GN=TPS2 PE=3 SV=1
HU03G00326	1512	44.9	20.18	Down	-1.04729	0.000608	0.031912	AOMI	KNA12403.1;XP_011092423.1	hypothetical protein SOVF_126320 [Spinacia oleracea];ubiquinol oxidase, mitochondrial [Sesamum indicum]	GO:0102721;GO:0009916;GO:0070469;GO:0046872;GO:0005739;GO:0016021;GO:0010230	ubiquinol:oxygen oxidoreductase activity;alternative oxidase activity;respirasome;metal ion binding;mitochondrion;integral component of membrane;alternative respiration	K17893	AOX1,AOX2	http://www.genome.jp/dbget-bin/www_bget?ko:K17893	-	-	-	-	sp|Q40294|AOX1_MANIN	Ubiquinol oxidase, mitochondrial OS=Mangifera indica OX=29780 GN=AOMI 1 PE=1 SV=2
HU10G00940	1009	10.255	2.715	Down	-1.78014	0.000586	0.030934	RABA4D	XP_021740908.1	ras-related protein RABA4d-like [Chenopodium quinoa]	GO:0005768;GO:0090404;GO:0019900;GO:0005525;GO:0070382;GO:0005794;GO:0080092;GO:0045177;GO:0009860;GO:0003924	endosome;pollen tube tip;kinase binding;GTP binding;exocytic vesicle;Golgi apparatus;regulation of pollen tube growth;apical part of cell;pollen tube growth;GTPase activity	K07904	RAB11A	http://www.genome.jp/dbget-bin/www_bget?ko:K07904	Endocytosis	ko04144	-	-	sp|Q9LH50|RAA4D_ARATH	Ras-related protein RABA4d OS=Arabidopsis thaliana OX=3702 GN=RABA4D PE=1 SV=1
HU02G01899	1855	50.735	21.05	Down	-1.18645	4.78e-05	0.004193	GMT1	KNA21978.1	hypothetical protein SOVF_038450 [Spinacia oleracea]	GO:0016757;GO:0016021;GO:0006486	glycosyltransferase activity;integral component of membrane;protein glycosylation	-	-	-	-	-	KOG2264	Exostosin EXT1L	sp|Q9LY62|GMT1_ARATH	Glycosylinositol phosphorylceramide mannosyl transferase 1 OS=Arabidopsis thaliana OX=3702 GN=GMT1 PE=1 SV=1
novel.2262	560	2095.21	702.3	Down	-1.30162	2.1e-06	0.000309	-	KMT10452.1	hypothetical protein BVRB_5g115790 [Beta vulgaris subsp. vulgaris]	GO:0006952	defense response	-	-	-	-	-	-	-	sp|A3FPF2|DEF_NELNU	Defensin-like protein OS=Nelumbo nucifera OX=4432 PE=3 SV=1
HU02G00213	2054	33.33	8.325	Down	-1.86573	8.61e-06	0.000991	ALDH2B7	XP_010682578.1;XP_021842756.1	PREDICTED: aldehyde dehydrogenase family 2 member B7, mitochondrial-like [Beta vulgaris subsp. vulgaris];aldehyde dehydrogenase family 2 member B7, mitochondrial-like [Spinacia oleracea]	GO:0016620;GO:0004029	oxidoreductase activity, acting on the aldehyde or oxo group of donors, NAD or NADP as acceptor;aldehyde dehydrogenase (NAD+) activity	K00128	ALDH	http://www.genome.jp/dbget-bin/www_bget?ko:K00128	Arginine and proline metabolism;Histidine metabolism;Lysine degradation;Tryptophan metabolism;Valine, leucine and isoleucine degradation;Ascorbate and aldarate metabolism;Glycolysis / Gluconeogenesis;Pyruvate metabolism;Fatty acid degradation;Glycerolipid metabolism;Pantothenate and CoA biosynthesis;beta-Alanine metabolism;Limonene and pinene degradation	ko00330,ko00340,ko00310,ko00380,ko00280,ko00053,ko00010,ko00620,ko00071,ko00561,ko00770,ko00410,ko00903	KOG2450	Aldehyde dehydrogenase	sp|Q8S528|AL2B7_ARATH	Aldehyde dehydrogenase family 2 member B7, mitochondrial OS=Arabidopsis thaliana OX=3702 GN=ALDH2B7 PE=1 SV=2
novel.18772	1428	285.71	75.77	Down	-1.80354	0.000571	0.030287	VIT_06s0061g00120	XP_021761211.1;XP_021751517.1	glucan endo-1,3-beta-glucosidase-like [Chenopodium quinoa];glucan endo-1,3-beta-glucosidase-like [Chenopodium quinoa]	-	-	-	-	-	-	-	-	-	sp|A7PQW3|E13B_VITVI	Glucan endo-1,3-beta-glucosidase OS=Vitis vinifera OX=29760 GN=VIT_06s0061g00120 PE=1 SV=2
HU07G00895	724	445.98	64.275	Down	-2.59403	1.11e-07	2.55e-05	-	XP_010692871.1	PREDICTED: basic blue protein [Beta vulgaris subsp. vulgaris]	GO:0009055	electron transfer activity	-	-	-	-	-	-	-	sp|P60496|BABL_LILLO	Chemocyanin OS=Lilium longiflorum OX=4690 PE=1 SV=1
HU11G01392	1089	95.025	18.4	Down	-2.24488	0.000158	0.010984	UGT85A23	XP_010676253.1	PREDICTED: 7-deoxyloganetin glucosyltransferase [Beta vulgaris subsp. vulgaris]	GO:0080044;GO:0080043	quercetin 7-O-glucosyltransferase activity;quercetin 3-O-glucosyltransferase activity	-	-	-	-	-	-	-	sp|F8WLS6|UGT6_CATRO	7-deoxyloganetin glucosyltransferase OS=Catharanthus roseus OX=4058 GN=UGT85A23 PE=1 SV=1
HU01G01680	2175	14.02	4.735	Down	-1.48569	0.000334	0.019749	-	XP_021759015.1;KMT12803.1	uncharacterized protein LOC110723912 isoform X2 [Chenopodium quinoa];hypothetical protein BVRB_4g088970 isoform A [Beta vulgaris subsp. vulgaris]	GO:0016021	integral component of membrane	-	-	-	-	-	-	-	-	-
HU09G00145	1239	10.765	0	Down	-9.88677	1.33e-09	4.76e-07	BOB1	XP_021729092.1	protein BOBBER 1-like [Chenopodium quinoa]	-	-	-	-	-	-	-	KOG2265	Nuclear distribution protein NUDC	sp|Q9LV09|BOB1_ARATH	Protein BOBBER 1 OS=Arabidopsis thaliana OX=3702 GN=BOB1 PE=1 SV=1
HU08G01232	2448	43.9	11.1	Down	-1.90152	0.00016	0.011109	SCL3	XP_021751490.1	scarecrow-like protein 3 [Chenopodium quinoa]	GO:0043565;GO:0009739;GO:0003700;GO:0005634;GO:0006355	sequence-specific DNA binding;response to gibberellin;DNA-binding transcription factor activity;nucleus;regulation of transcription, DNA-templated	-	-	-	-	-	-	-	sp|Q9LPR8|SCL3_ARATH	Scarecrow-like protein 3 OS=Arabidopsis thaliana OX=3702 GN=SCL3 PE=1 SV=1
HU10G00173	2874	93.245	27.71	Down	-1.67397	5.64e-05	0.004744	maoI	XP_021853658.1	uncharacterized protein LOC110793123 [Spinacia oleracea]	GO:0052596;GO:0052594;GO:0048038;GO:0009308;GO:0005507;GO:0052595;GO:0052593;GO:0008131	phenethylamine:oxygen oxidoreductase (deaminating) activity;aminoacetone:oxygen oxidoreductase(deaminating) activity;quinone binding;amine metabolic process;copper ion binding;aliphatic-amine oxidase activity;tryptamine:oxygen oxidoreductase (deaminating) activity;primary amine oxidase activity	K00276	AOC3,AOC2,tynA	http://www.genome.jp/dbget-bin/www_bget?ko:K00276	Glycine, serine and threonine metabolism;Phenylalanine metabolism;Tyrosine metabolism;Isoquinoline alkaloid biosynthesis;Tropane, piperidine and pyridine alkaloid biosynthesis;beta-Alanine metabolism	ko00260,ko00360,ko00350,ko00950,ko00960,ko00410	-	-	sp|Q07121|AMO1_ARTS1	Primary amine oxidase OS=Arthrobacter sp. (strain P1) OX=47915 GN=maoI PE=1 SV=1
HU06G02073	1210	7.58	0.66	Down	-3.45968	0.000978	0.045711	-	XP_021732964.1	slit homolog 2 protein-like [Chenopodium quinoa]	GO:0016021	integral component of membrane	-	-	-	-	-	-	-	-	-
HU11G01616	908	18.385	2.79	Down	-2.54578	0.000213	0.013879	SAUR32	XP_021845232.1	auxin-responsive protein SAUR32-like [Spinacia oleracea]	GO:0009733	response to auxin	K14488	SAUR	http://www.genome.jp/dbget-bin/www_bget?ko:K14488	Plant hormone signal transduction	ko04075	-	-	sp|Q9ZUZ3|SAU32_ARATH	Auxin-responsive protein SAUR32 OS=Arabidopsis thaliana OX=3702 GN=SAUR32 PE=2 SV=1
HU09G01130	674	77.15	1.59	Down	-5.30596	1.08e-05	0.001182	IWF1&apos;	XP_021766670.1	non-specific lipid-transfer protein-like [Chenopodium quinoa]	GO:0008289;GO:0006869	lipid binding;lipid transport	-	-	-	-	-	-	-	sp|Q43748|NLTP_BETVU	Non-specific lipid-transfer protein OS=Beta vulgaris OX=161934 GN=IWF1&apos; PE=3 SV=1
HU06G00950	1966	2.1	0.105	Down	-4.31436	7.27e-05	0.005898	GLY1	XP_010670063.1	PREDICTED: glycerol-3-phosphate dehydrogenase [NAD(+)] 2, chloroplastic isoform X1 [Beta vulgaris subsp. vulgaris]	GO:0005975;GO:0051287;GO:0004367;GO:0000160;GO:0009331;GO:0046168	carbohydrate metabolic process;NAD binding;glycerol-3-phosphate dehydrogenase [NAD+] activity;phosphorelay signal transduction system;glycerol-3-phosphate dehydrogenase complex;glycerol-3-phosphate catabolic process	K00006	GPD1	http://www.genome.jp/dbget-bin/www_bget?ko:K00006	Glycerophospholipid metabolism	ko00564	KOG2711	Glycerol-3-phosphate dehydrogenase/dihydroxyacetone 3-phosphate reductase	sp|Q949Q0|GPDA2_ARATH	Glycerol-3-phosphate dehydrogenase [NAD(+)] 2, chloroplastic OS=Arabidopsis thaliana OX=3702 GN=GLY1 PE=1 SV=1
HU06G01968	1682	61.11	9.375	Down	-2.99705	1.35e-11	7.8e-09	CBSDUF1	XP_021750322.1	DUF21 domain-containing protein At4g14240-like [Chenopodium quinoa]	GO:0016021	integral component of membrane	K16302	CNNM	http://www.genome.jp/dbget-bin/www_bget?ko:K16302	-	-	KOG2118	Predicted membrane protein, contains two CBS domains	sp|Q67XQ0|Y4424_ARATH	DUF21 domain-containing protein At4g14240 OS=Arabidopsis thaliana OX=3702 GN=CBSDUF1 PE=1 SV=1
novel.14314	536	10.99	0	Down	-7.85945	1.34e-05	0.001418	-	-	-	-	-	-	-	-	-	-	-	-	-	-
HU05G01943	919	67.885	19.505	Down	-1.6447	8.68e-06	0.000995	-	XP_010679552.1	PREDICTED: uncharacterized protein LOC104894892 isoform X2 [Beta vulgaris subsp. vulgaris]	-	-	-	-	-	-	-	-	-	-	-
HU10G00936	1332	16.605	0.395	Down	-5.40275	7.31e-11	3.54e-08	PGIP1	XP_010672718.1	PREDICTED: polygalacturonase inhibitor 1 [Beta vulgaris subsp. vulgaris]	GO:0005886	plasma membrane	-	-	-	-	-	-	-	sp|Q9M5J9|PGIP1_ARATH	Polygalacturonase inhibitor 1 OS=Arabidopsis thaliana OX=3702 GN=PGIP1 PE=1 SV=1
HU08G00590	1052	66.875	25.13	Down	-1.29185	0.0001	0.007528	MORF3	XP_010689774.1	PREDICTED: multiple organellar RNA editing factor 3, mitochondrial [Beta vulgaris subsp. vulgaris]	GO:0080156;GO:0046983;GO:0050897;GO:0016554;GO:0005739;GO:0006397	mitochondrial mRNA modification;protein dimerization activity;cobalt ion binding;cytidine to uridine editing;mitochondrion;mRNA processing	-	-	-	-	-	-	-	sp|Q84JZ6|MORF3_ARATH	Multiple organellar RNA editing factor 3, mitochondrial OS=Arabidopsis thaliana OX=3702 GN=MORF3 PE=1 SV=1
HU03G00883	918	5.975	0.215	Down	-4.62433	0.00094	0.044509	BZIP06	XP_021758275.1	basic leucine zipper 34-like [Chenopodium quinoa]	GO:0003700	DNA-binding transcription factor activity	-	-	-	-	-	-	-	sp|Q5JMK6|BZP06_ORYSJ	Basic leucine zipper 6 OS=Oryza sativa subsp. japonica OX=39947 GN=BZIP06 PE=2 SV=1
HU01G02798	1220	1.84	0	Down	-7.28662	0.000487	0.026693	BZIP11	XP_010671337.1	PREDICTED: bZIP transcription factor 11 [Beta vulgaris subsp. vulgaris]	GO:0045893;GO:0000976;GO:0003700;GO:0005634	positive regulation of transcription, DNA-templated;transcription cis-regulatory region binding;DNA-binding transcription factor activity;nucleus	-	-	-	-	-	-	-	sp|O65683|BZP11_ARATH	bZIP transcription factor 11 OS=Arabidopsis thaliana OX=3702 GN=BZIP11 PE=1 SV=1
HU02G01597	1708	29.195	6.465	Down	-2.08174	0.000966	0.045422	At2g29380	XP_010685683.1	PREDICTED: probable protein phosphatase 2C 24 [Beta vulgaris subsp. vulgaris]	GO:0005829;GO:0106307;GO:0046872;GO:0005634;GO:0106306	cytosol;protein threonine phosphatase activity;metal ion binding;nucleus;protein serine phosphatase activity	K14497	PP2C	http://www.genome.jp/dbget-bin/www_bget?ko:K14497	MAPK signaling pathway - plant;Plant hormone signal transduction	ko04016,ko04075	-	-	sp|Q9ZW21|P2C24_ARATH	Probable protein phosphatase 2C 24 OS=Arabidopsis thaliana OX=3702 GN=At2g29380 PE=1 SV=1
HU06G01143	1444	11.015	0	Down	-10.2243	4.35e-11	2.19e-08	-	AAB38498.1	porin [Mesembryanthemum crystallinum]	GO:0005741;GO:0008308	mitochondrial outer membrane;voltage-gated anion channel activity	K15040	VDAC2	http://www.genome.jp/dbget-bin/www_bget?ko:K15040	-	-	KOG3126	Porin/voltage-dependent anion-selective channel protein	sp|P42055|VDAC1_SOLTU	Mitochondrial outer membrane protein porin of 34 kDa OS=Solanum tuberosum OX=4113 PE=1 SV=2
HU05G00292	2456	20.67	1.95	Down	-3.37151	1.06e-05	0.001175	NPF7.3	XP_010677273.1	PREDICTED: protein NRT1/ PTR FAMILY 7.3 [Beta vulgaris subsp. vulgaris]	GO:0022857;GO:0016021	transmembrane transporter activity;integral component of membrane	K14638	SLC15A3_4,PHT	http://www.genome.jp/dbget-bin/www_bget?ko:K14638	-	-	-	-	sp|Q9LQL2|PTR14_ARATH	Protein NRT1/ PTR FAMILY 7.3 OS=Arabidopsis thaliana OX=3702 GN=NPF7.3 PE=1 SV=2
HU07G00897	1416	1.315	0	Down	-7.07916	0.000421	0.023622	F3H-2	XP_010670556.1	PREDICTED: protein DOWNY MILDEW RESISTANCE 6 [Beta vulgaris subsp. vulgaris]	GO:0051213;GO:0046872;GO:0016491	dioxygenase activity;metal ion binding;oxidoreductase activity	K24028	DMR6,DLO	http://www.genome.jp/dbget-bin/www_bget?ko:K24028	-	-	-	-	sp|Q8W2X5|FL3H2_ORYSJ	Flavanone 3-dioxygenase 2 OS=Oryza sativa subsp. japonica OX=39947 GN=F3H-2 PE=1 SV=1
novel.501	935	3.51	0	Down	-7.6839	0.000271	0.016871	-	XP_021725943.1	jasmonate-induced protein homolog [Chenopodium quinoa]	-	-	-	-	-	-	-	-	-	-	-
HU03G01464	1895	24.58	10.75	Down	-1.10918	0.000383	0.021902	ICP55	XP_019104531.1	PREDICTED: probable Xaa-Pro aminopeptidase 3 isoform X1 [Beta vulgaris subsp. vulgaris]	GO:0005739;GO:0070006;GO:0004177;GO:0050821;GO:0030145;GO:0008233	mitochondrion;metalloaminopeptidase activity;aminopeptidase activity;protein stabilization;manganese ion binding;peptidase activity	K01262	pepP	http://www.genome.jp/dbget-bin/www_bget?ko:K01262	-	-	KOG2414	Putative Xaa-Pro aminopeptidase	sp|F4HZG9|ICP55_ARATH	Intermediate cleaving peptidase 55, mitochondrial OS=Arabidopsis thaliana OX=3702 GN=ICP55 PE=1 SV=1
novel.20285	3270	1.295	0	Down	-8.55634	1.07e-06	0.000166	-	-	-	-	-	-	-	-	-	-	-	-	-	-
HU03G01863	1431	2.815	0.025	Down	-6.81376	0.0001	0.007528	-	XP_010677586.1	PREDICTED: uncharacterized protein LOC104893191 [Beta vulgaris subsp. vulgaris]	-	-	-	-	-	-	-	-	-	-	-
HU10G01957	1912	29.215	1.765	Down	-5.2936	1.88e-17	2.69e-14	SS3	KJB57744.1;XP_010686837.1;RXH99400.1;XP_021837616.1;PNY12821.1	hypothetical protein B456_009G178700 [Gossypium raimondii];PREDICTED: starch synthase 3, chloroplastic/amyloplastic [Beta vulgaris subsp. vulgaris];hypothetical protein DVH24_011725 [Malus domestica];starch synthase 3, chloroplastic/amyloplastic [Spinacia oleracea];soluble starch synthase 3 chloroplastic/amyloplastic-like, partial [Trifolium pratense]	GO:0010021;GO:0042802;GO:0004373;GO:0009501;GO:0016757;GO:2001070;GO:0009011;GO:0009507;GO:0019252;GO:0033201	amylopectin biosynthetic process;identical protein binding;glycogen (starch) synthase activity;amyloplast;glycosyltransferase activity;starch binding;starch synthase activity;chloroplast;starch biosynthetic process;alpha-1,4-glucan synthase activity	K00703	glgA	http://www.genome.jp/dbget-bin/www_bget?ko:K00703	Starch and sucrose metabolism	ko00500	-	-	sp|F4IAG2|SSY3_ARATH;sp|Q43846|SSY3_SOLTU	Starch synthase 3, chloroplastic/amyloplastic OS=Arabidopsis thaliana OX=3702 GN=SS3 PE=1 SV=1;Soluble starch synthase 3, chloroplastic/amyloplastic OS=Solanum tuberosum OX=4113 GN=SS3 PE=1 SV=1
HU06G00525	1277	12.2	1.775	Down	-2.68681	8.93e-05	0.00691	-	XP_010691710.1	PREDICTED: uncharacterized protein DDB_G0271670 [Beta vulgaris subsp. vulgaris]	-	-	-	-	-	-	-	-	-	-	-
novel.14157	1078	11.065	0.035	Down	-8.21842	1.46e-07	3.22e-05	-	-	-	-	-	-	-	-	-	-	-	-	-	-
HU09G00019	2149	18.52	0.485	Down	-5.301	4.6e-07	8.16e-05	SE2	XP_010671341.1	PREDICTED: acidic endochitinase SE2 [Beta vulgaris subsp. vulgaris]	GO:0005615;GO:0005975;GO:0004553;GO:0004568;GO:0000272;GO:0006032	extracellular space;carbohydrate metabolic process;hydrolase activity, hydrolyzing O-glycosyl compounds;chitinase activity;polysaccharide catabolic process;chitin catabolic process	K01183	E3.2.1.14	http://www.genome.jp/dbget-bin/www_bget?ko:K01183	Amino sugar and nucleotide sugar metabolism	ko00520	KOG4701	Chitinase	sp|P36910|CHIE_BETVU	Acidic endochitinase SE2 OS=Beta vulgaris OX=161934 GN=SE2 PE=1 SV=1
HU02G01138	987	27.675	5.22	Down	-2.47603	7.28e-08	1.75e-05	SOFL5	XP_021851246.1	lateral signaling target protein 2 homolog [Spinacia oleracea]	GO:0009691	cytokinin biosynthetic process	-	-	-	-	-	-	-	sp|Q8L9K4|SOFL5_ARATH	Protein SOB FIVE-LIKE 5 OS=Arabidopsis thaliana OX=3702 GN=SOFL5 PE=2 SV=1
novel.17749	2497	19.41	0.44	Down	-5.43858	1.02e-06	0.000161	RE1	PWA55115.1;PWA81885.1	hypothetical protein CTI12_AA430010 [Artemisia annua];Cysteine-rich RLK (receptor-like protein kinase) 8 [Artemisia annua]	GO:0009507;GO:0015074;GO:0003676;GO:0008270;GO:0003964;GO:0016301	chloroplast;DNA integration;nucleic acid binding;zinc ion binding;RNA-directed DNA polymerase activity;kinase activity	K13217	PRPF39,PRP39	http://www.genome.jp/dbget-bin/www_bget?ko:K13217	-	-	-	-	sp|P10978|POLX_TOBAC;sp|Q94HW2|POLR1_ARATH	Retrovirus-related Pol polyprotein from transposon TNT 1-94 OS=Nicotiana tabacum OX=4097 PE=2 SV=1;Retrovirus-related Pol polyprotein from transposon RE1 OS=Arabidopsis thaliana OX=3702 GN=RE1 PE=2 SV=1
HU03G02656	1429	53.15	3.595	Down	-3.96085	8.76e-19	1.83e-15	At5g57670	XP_010688473.1;XP_021864586.1	PREDICTED: probable receptor-like serine/threonine-protein kinase At5g57670 [Beta vulgaris subsp. vulgaris];probable receptor-like serine/threonine-protein kinase At5g57670 [Spinacia oleracea]	GO:0004674;GO:0106311;GO:0106310;GO:0005524	protein serine/threonine kinase activity;protein serine/threonine kinase activity;protein serine kinase activity;ATP binding	-	-	-	-	-	-	-	sp|Q5XF57|Y5576_ARATH	Probable receptor-like serine/threonine-protein kinase At5g57670 OS=Arabidopsis thaliana OX=3702 GN=At5g57670 PE=2 SV=1
HU04G01748	1103	157.615	15.585	Down	-3.26316	2.07e-05	0.002041	ATHB-12	XP_021763384.1	homeobox-leucine zipper protein ATHB-12-like [Chenopodium quinoa]	GO:0045893;GO:0000981;GO:0043565;GO:0003677;GO:0005634	positive regulation of transcription, DNA-templated;DNA-binding transcription factor activity, RNA polymerase II-specific;sequence-specific DNA binding;DNA binding;nucleus	K09338	HD-ZIP	http://www.genome.jp/dbget-bin/www_bget?ko:K09338	-	-	-	-	sp|Q9M276|ATB12_ARATH	Homeobox-leucine zipper protein ATHB-12 OS=Arabidopsis thaliana OX=3702 GN=ATHB-12 PE=1 SV=1
HU06G02306	2241	3.14	0.34	Down	-3.14331	8.12e-05	0.006452	PHT1-4	XP_010671037.1	PREDICTED: probable inorganic phosphate transporter 1-4 [Beta vulgaris subsp. vulgaris]	GO:0015293;GO:0016021;GO:0005315;GO:0006817	symporter activity;integral component of membrane;inorganic phosphate transmembrane transporter activity;phosphate ion transport	K08176	PHO84	http://www.genome.jp/dbget-bin/www_bget?ko:K08176	-	-	-	-	sp|Q01MW8|PHT14_ORYSI	Probable inorganic phosphate transporter 1-4 OS=Oryza sativa subsp. indica OX=39946 GN=PHT1-4 PE=2 SV=2
HU01G02797	1526	109.335	7.2	Down	-3.85503	1.68e-07	3.55e-05	COMT1	XP_021762861.1	caffeic acid 3-O-methyltransferase-like [Chenopodium quinoa]	GO:0046983;GO:0030755;GO:0005737;GO:0009809;GO:0030744;GO:0008171;GO:0009506;GO:0005886;GO:0033799;GO:0005634;GO:0051555;GO:0047763;GO:0032259	protein dimerization activity;quercetin 3-O-methyltransferase activity;cytoplasm;lignin biosynthetic process;luteolin O-methyltransferase activity;O-methyltransferase activity;plasmodesma;plasma membrane;myricetin 3'-O-methyltransferase activity;nucleus;flavonol biosynthetic process;caffeate O-methyltransferase activity;methylation	K13066	COMT	http://www.genome.jp/dbget-bin/www_bget?ko:K13066	Tryptophan metabolism;Phenylpropanoid biosynthesis	ko00380,ko00940	-	-	sp|Q43609|COMT1_PRUDU	Caffeic acid 3-O-methyltransferase OS=Prunus dulcis OX=3755 GN=COMT1 PE=2 SV=1
HU11G00729	1712	42.715	14.925	Down	-1.44351	2.29e-06	0.000323	CXP;2-2	XP_010687643.1	PREDICTED: serine carboxypeptidase II-2 [Beta vulgaris subsp. vulgaris]	GO:0005576;GO:0004185;GO:0004180	extracellular region;serine-type carboxypeptidase activity;carboxypeptidase activity	K16297	SCPL-II	http://www.genome.jp/dbget-bin/www_bget?ko:K16297	-	-	-	-	sp|P55748|CBP22_HORVU	Serine carboxypeptidase II-2 (Fragment) OS=Hordeum vulgare OX=4513 GN=CXP;2-2 PE=1 SV=1
HU11G01807	3595	4.89	0.88	Down	-2.41599	3.05e-07	5.92e-05	FTIP3	XP_010672179.1	PREDICTED: FT-interacting protein 1 [Beta vulgaris subsp. vulgaris]	GO:0016021	integral component of membrane	-	-	-	-	-	-	-	sp|Q9M2R0|FTIP3_ARATH	FT-interacting protein 3 OS=Arabidopsis thaliana OX=3702 GN=FTIP3 PE=1 SV=1
HU09G00444	1344	25.9	0	Down	-11.3177	1.95e-13	1.64e-10	MARCHF2	XP_010681681.1	PREDICTED: uncharacterized protein LOC104896612 [Beta vulgaris subsp. vulgaris]	GO:0016567;GO:0016021;GO:0008270;GO:0016020;GO:0004842	protein ubiquitination;integral component of membrane;zinc ion binding;membrane;ubiquitin-protein transferase activity	-	-	-	-	-	KOG1609	Protein involved in mRNA turnover and stability	sp|Q99M02|MARH2_MOUSE	E3 ubiquitin-protein ligase MARCHF2 OS=Mus musculus OX=10090 GN=MARCHF2 PE=2 SV=1
HU07G00742	1653	598.555	265.73	Down	-1.0859	0.000355	0.020839	RD19B	XP_022769095.1	cysteine protease RD19A-like [Durio zibethinus]	GO:0008234	cysteine-type peptidase activity	K01373	CTSF	http://www.genome.jp/dbget-bin/www_bget?ko:K01373	Plant-pathogen interaction	ko04626	KOG1543	Cysteine proteinase Cathepsin L	sp|P43295|RD19B_ARATH	Probable cysteine protease RD19B OS=Arabidopsis thaliana OX=3702 GN=RD19B PE=2 SV=2
HU05G01276	1294	134.1	40.775	Down	-1.62441	4.27e-05	0.003807	-	XP_021750653.1	annexin-like protein RJ4 [Chenopodium quinoa]	GO:0005544;GO:0005509;GO:0005737	calcium-dependent phospholipid binding;calcium ion binding;cytoplasm	K17098	ANNAT	http://www.genome.jp/dbget-bin/www_bget?ko:K17098	-	-	-	-	sp|P51074|ANX4_FRAAN	Annexin-like protein RJ4 OS=Fragaria ananassa OX=3747 PE=2 SV=2
HU10G01990	673	12.375	0.85	Down	-3.81938	3.81e-05	0.003486	RBCX1	XP_021854203.1	chaperonin-like RBCX protein 1, chloroplastic [Spinacia oleracea]	GO:0015979;GO:0044183;GO:0015977;GO:0110102	photosynthesis;protein folding chaperone;carbon fixation;ribulose bisphosphate carboxylase complex assembly	-	-	-	-	-	-	-	sp|Q94AU9|RBCX1_ARATH	Chaperonin-like RBCX protein 1, chloroplastic OS=Arabidopsis thaliana OX=3702 GN=RBCX1 PE=1 SV=1
HU05G02049	2577	22.355	6	Down	-1.81426	4.74e-06	0.000596	tm-1	XP_021865822.1	uncharacterized protein LOC110804530 [Spinacia oleracea]	GO:0003824	catalytic activity	-	-	-	-	-	-	-	sp|A7M6E8|TM1S_SOLLC	ToMV susceptible protein tm-1(GCR26) OS=Solanum lycopersicum OX=4081 GN=tm-1 PE=1 SV=1
HU09G00296	1188	3.67	0.32	Down	-3.38118	0.000281	0.017198	OsI_021818	XP_021722100.1	serine/threonine-protein kinase D6PKL2-like [Chenopodium quinoa]	GO:0006468;GO:0004672;GO:0016301;GO:0005886;GO:0004674;GO:0005737;GO:0005524;GO:0009630;GO:0005634;GO:0009638	protein phosphorylation;protein kinase activity;kinase activity;plasma membrane;protein serine/threonine kinase activity;cytoplasm;ATP binding;gravitropism;nucleus;phototropism	K08286	E2.7.11.-	http://www.genome.jp/dbget-bin/www_bget?ko:K08286	-	-	-	-	sp|A2YBX5|G11A_ORYSI	Protein kinase G11A OS=Oryza sativa subsp. indica OX=39946 GN=OsI_021818 PE=2 SV=1
novel.23919	5899	2.8	0.425	Down	-2.5984	0.000909	0.04319	-	XP_010686599.1	PREDICTED: uncharacterized protein LOC104900782 [Beta vulgaris subsp. vulgaris]	-	-	-	-	-	-	-	-	-	-	-
novel.14143	769	3.165	0	Down	-7.10787	0.000392	0.022266	-	-	-	-	-	-	-	-	-	-	-	-	-	-
HU03G01536	1983	99.33	13.73	Down	-2.78179	1.1e-05	0.001197	CRT3	XP_021772305.1;XP_021734354.1	calreticulin-3-like [Chenopodium quinoa];calreticulin-3-like [Chenopodium quinoa]	GO:0030246;GO:0051082;GO:0005783;GO:0005788;GO:0005789;GO:0030968;GO:0006457;GO:0005509	carbohydrate binding;unfolded protein binding;endoplasmic reticulum;endoplasmic reticulum lumen;endoplasmic reticulum membrane;endoplasmic reticulum unfolded protein response;protein folding;calcium ion binding	K08057	CALR	http://www.genome.jp/dbget-bin/www_bget?ko:K08057	Phagosome;Protein processing in endoplasmic reticulum	ko04145,ko04141	KOG0674	Calreticulin	sp|O04153|CALR3_ARATH	Calreticulin-3 OS=Arabidopsis thaliana OX=3702 GN=CRT3 PE=1 SV=2
HU02G01332	1430	342.645	61.175	Down	-2.35568	0.000236	0.015177	At5g42250	XP_010667181.1	PREDICTED: alcohol dehydrogenase-like 7 [Beta vulgaris subsp. vulgaris]	GO:0046294;GO:0004024;GO:0008270;GO:0016491;GO:0051903;GO:0005829	formaldehyde catabolic process;alcohol dehydrogenase activity, zinc-dependent;zinc ion binding;oxidoreductase activity;S-(hydroxymethyl)glutathione dehydrogenase activity;cytosol	K00121	frmA,ADH5,adhC	http://www.genome.jp/dbget-bin/www_bget?ko:K00121	Tyrosine metabolism;Glycolysis / Gluconeogenesis;Pyruvate metabolism;Fatty acid degradation	ko00350,ko00010,ko00620,ko00071	KOG0022	Alcohol dehydrogenase, class III	sp|Q9FH04|ADHL7_ARATH	Alcohol dehydrogenase-like 7 OS=Arabidopsis thaliana OX=3702 GN=At5g42250 PE=2 SV=1
HU11G00617	3535	180.11	23.035	Down	-2.86155	0.000842	0.040924	PMA4	XP_010688454.1	PREDICTED: plasma membrane ATPase 4 [Beta vulgaris subsp. vulgaris]	GO:0016887;GO:1902600;GO:0120029;GO:0005524;GO:0016021;GO:0005886;GO:0051453;GO:0008553	ATP hydrolysis activity;proton transmembrane transport;proton export across plasma membrane;ATP binding;integral component of membrane;plasma membrane;regulation of intracellular pH;P-type proton-exporting transporter activity	K01535	PMA1,PMA2	http://www.genome.jp/dbget-bin/www_bget?ko:K01535	Oxidative phosphorylation	ko00190	-	-	sp|Q03194|PMA4_NICPL	Plasma membrane ATPase 4 OS=Nicotiana plumbaginifolia OX=4092 GN=PMA4 PE=2 SV=1
HU10G00933	1164	13.89	0.495	Down	-4.7806	0.00017	0.011561	PGIP1	XP_010672718.1	PREDICTED: polygalacturonase inhibitor 1 [Beta vulgaris subsp. vulgaris]	GO:0005886	plasma membrane	-	-	-	-	-	-	-	sp|Q9M5J9|PGIP1_ARATH	Polygalacturonase inhibitor 1 OS=Arabidopsis thaliana OX=3702 GN=PGIP1 PE=1 SV=1
HU06G01611	2350	6.065	2.37	Down	-1.43147	0.000593	0.031145	BXL4	XP_021751056.1;XP_010687471.1	beta-xylosidase/alpha-L-arabinofuranosidase 2-like [Chenopodium quinoa];PREDICTED: beta-xylosidase/alpha-L-arabinofuranosidase 2 [Beta vulgaris subsp. vulgaris]	GO:0009505;GO:0045493;GO:0046556;GO:0005576;GO:0005975;GO:0031222;GO:0009044;GO:0004553	plant-type cell wall;xylan catabolic process;alpha-L-arabinofuranosidase activity;extracellular region;carbohydrate metabolic process;arabinan catabolic process;xylan 1,4-beta-xylosidase activity;hydrolase activity, hydrolyzing O-glycosyl compounds	K15920	XYL4	http://www.genome.jp/dbget-bin/www_bget?ko:K15920	Amino sugar and nucleotide sugar metabolism	ko00520	-	-	sp|Q9FLG1|BXL4_ARATH	Beta-D-xylosidase 4 OS=Arabidopsis thaliana OX=3702 GN=BXL4 PE=1 SV=1
HU08G01081	1686	84.275	29.045	Down	-1.42353	4.29e-05	0.003807	WDL2	XP_010675113.1	PREDICTED: protein WVD2-like 1 isoform X1 [Beta vulgaris subsp. vulgaris]	GO:0005737;GO:0005874	cytoplasm;microtubule	-	-	-	-	-	-	-	sp|Q9ASW8|WDL2_ARATH	Protein WVD2-like 2 OS=Arabidopsis thaliana OX=3702 GN=WDL2 PE=2 SV=1
HU08G00703	2793	14.56	3.46	Down	-2.00845	1.52e-07	3.31e-05	LETM1	XP_010672485.1	PREDICTED: LETM1 and EF-hand domain-containing protein 1, mitochondrial [Beta vulgaris subsp. vulgaris]	GO:0016021;GO:0006875;GO:0005509;GO:0015297;GO:0006816;GO:0005743;GO:0043022	integral component of membrane;cellular metal ion homeostasis;calcium ion binding;antiporter activity;calcium ion transport;mitochondrial inner membrane;ribosome binding	K17800	LETM1,MDM38	http://www.genome.jp/dbget-bin/www_bget?ko:K17800	-	-	KOG1043	Ca2+-binding transmembrane protein LETM1/MRS7	sp|Q5ZK33|LETM1_CHICK	Mitochondrial proton/calcium exchanger protein OS=Gallus gallus OX=9031 GN=LETM1 PE=2 SV=1
HU05G01413	1683	2.63	0.04	Down	-5.93603	0.000214	0.01395	mipp1	XP_010692944.1	PREDICTED: multiple inositol polyphosphate phosphatase 1 isoform X1 [Beta vulgaris subsp. vulgaris]	GO:0003993;GO:0052745;GO:0005783;GO:0005774;GO:0016791	acid phosphatase activity;inositol phosphate phosphatase activity;endoplasmic reticulum;vacuolar membrane;phosphatase activity	K03103	MINPP1	http://www.genome.jp/dbget-bin/www_bget?ko:K03103	Glycolysis / Gluconeogenesis;Inositol phosphate metabolism	ko00010,ko00562	-	-	sp|Q54ND5|MINP1_DICDI	Multiple inositol polyphosphate phosphatase 1 OS=Dictyostelium discoideum OX=44689 GN=mipp1 PE=1 SV=1
HU06G01186	1995	0.735	0	Down	-6.88794	0.000897	0.042806	PCMP-E40	XP_007215675.1	pentatricopeptide repeat-containing protein At5g15300 [Prunus persica]	-	-	-	-	-	-	-	-	-	sp|Q9LXF2|PP385_ARATH	Pentatricopeptide repeat-containing protein At5g15300 OS=Arabidopsis thaliana OX=3702 GN=PCMP-E40 PE=2 SV=2
novel.25571	783	13.37	1.18	Down	-3.42375	0.000236	0.015177	CRK7	XP_021719324.1	putative receptor-like protein kinase At4g00960 [Chenopodium quinoa]	-	-	-	-	-	-	-	-	-	sp|Q8L7G3|CRK7_ARATH	Cysteine-rich receptor-like protein kinase 7 OS=Arabidopsis thaliana OX=3702 GN=CRK7 PE=2 SV=1
novel.5084	1057	23.265	0.59	Down	-5.24756	2.42e-07	4.84e-05	-	XP_021857541.1	glycine-rich RNA-binding protein 1-like isoform X2 [Spinacia oleracea]	-	-	-	-	-	-	-	-	-	-	-
HU10G01956	1537	131.995	0.365	Down	-8.49867	1.09e-19	2.7e-16	ATPC	KZV14195.1	hypothetical protein F511_44237 [Dorcoceras hygrometricum]	GO:0046933;GO:0045261	proton-transporting ATP synthase activity, rotational mechanism;proton-transporting ATP synthase complex, catalytic core F(1)	K02115	ATPF1G,atpG	http://www.genome.jp/dbget-bin/www_bget?ko:K02115	Oxidative phosphorylation;Photosynthesis	ko00190,ko00195	KOG1531	F0F1-type ATP synthase, gamma subunit	sp|P05435|ATPG_SPIOL	ATP synthase gamma chain, chloroplastic OS=Spinacia oleracea OX=3562 GN=ATPC PE=1 SV=2
novel.23517	1395	2.105	0.025	Down	-6.3372	0.000276	0.017022	-	-	-	-	-	-	-	-	-	-	-	-	-	-
HU10G00937	1140	6.815	0.065	Down	-6.633	2.83e-07	5.53e-05	pgip	XP_010672718.1	PREDICTED: polygalacturonase inhibitor 1 [Beta vulgaris subsp. vulgaris]	GO:0005886	plasma membrane	-	-	-	-	-	-	-	sp|A7PW81|PGIP_VITVI	Polygalacturonase inhibitor OS=Vitis vinifera OX=29760 GN=pgip PE=1 SV=1
HU06G00986	1470	1.635	0	Down	-7.55584	0.000796	0.039231	CXE17	XP_010670562.1	PREDICTED: probable carboxylesterase 17 [Beta vulgaris subsp. vulgaris]	GO:0016787	hydrolase activity	-	-	-	-	-	-	-	sp|Q9LFR7|CXE17_ARATH	Probable carboxylesterase 17 OS=Arabidopsis thaliana OX=3702 GN=CXE17 PE=1 SV=1
HU01G01696	3414	4.165	1.125	Down	-1.82372	2.81e-05	0.002658	SBE3	XP_021852743.1	1,4-alpha-glucan-branching enzyme 3, chloroplastic/amyloplastic [Spinacia oleracea]	GO:0102752;GO:0009791;GO:0009501;GO:0005975;GO:0005978;GO:0003844;GO:0005737;GO:0009507;GO:0043169;GO:0019252;GO:0004553	1,4-alpha-glucan branching enzyme activity (using a glucosylated glycogenin as primer for glycogen synthesis);post-embryonic development;amyloplast;carbohydrate metabolic process;glycogen biosynthetic process;1,4-alpha-glucan branching enzyme activity;cytoplasm;chloroplast;cation binding;starch biosynthetic process;hydrolase activity, hydrolyzing O-glycosyl compounds	K00700	GBE1,glgB	http://www.genome.jp/dbget-bin/www_bget?ko:K00700	Starch and sucrose metabolism	ko00500	-	-	sp|D2WL32|GLGB3_ARATH	1,4-alpha-glucan-branching enzyme 3, chloroplastic/amyloplastic OS=Arabidopsis thaliana OX=3702 GN=SBE3 PE=1 SV=1
novel.1296	911	5.2	0	Down	-8.217	2.22e-06	0.000314	-	KAF5745501.1	hypothetical protein HS088_TW07G01088 [Tripterygium wilfordii]	-	-	-	-	-	-	-	-	-	-	-
HU10G01904	1035	34.5	0.28	Down	-7.00031	4.8e-07	8.35e-05	GA2OX8	AUS89380.1	gibberellin 2-oxidase 7 [Sesuvium portulacastrum]	GO:0016491;GO:0051213;GO:0046872	oxidoreductase activity;dioxygenase activity;metal ion binding	-	-	-	-	-	-	-	sp|O49561|G2OX8_ARATH	Gibberellin 2-beta-dioxygenase 8 OS=Arabidopsis thaliana OX=3702 GN=GA2OX8 PE=1 SV=2
HU06G01629	1713	33.47	2.27	Down	-3.34818	5e-20	2.27e-16	CLPR1	XP_021725367.1	ATP-dependent Clp protease proteolytic subunit-related protein 1, chloroplastic-like [Chenopodium quinoa]	GO:0004252;GO:0006515;GO:0009840;GO:0009658;GO:0003723;GO:0051117;GO:0009368;GO:0006364;GO:0009534;GO:0004176;GO:0009941	serine-type endopeptidase activity;protein quality control for misfolded or incompletely synthesized proteins;chloroplastic endopeptidase Clp complex;chloroplast organization;RNA binding;ATPase binding;endopeptidase Clp complex;rRNA processing;chloroplast thylakoid;ATP-dependent peptidase activity;chloroplast envelope	K01358	clpP,CLPP	http://www.genome.jp/dbget-bin/www_bget?ko:K01358	-	-	-	-	sp|Q9XJ35|CLPR1_ARATH	ATP-dependent Clp protease proteolytic subunit-related protein 1, chloroplastic OS=Arabidopsis thaliana OX=3702 GN=CLPR1 PE=1 SV=1
HU10G01426	2666	55.25	25.105	Down	-1.06613	0.000148	0.010445	RH53	XP_021724607.1	DEAD-box ATP-dependent RNA helicase 53-like [Chenopodium quinoa]	GO:0000373;GO:0005634;GO:0004386;GO:0016787;GO:0006364;GO:0005737;GO:0003676;GO:0005524	Group II intron splicing;nucleus;helicase activity;hydrolase activity;rRNA processing;cytoplasm;nucleic acid binding;ATP binding	-	-	-	-	-	KOG0331	ATP-dependent RNA helicase	sp|Q9LUW5|RH53_ARATH	DEAD-box ATP-dependent RNA helicase 53, mitochondrial OS=Arabidopsis thaliana OX=3702 GN=RH53 PE=1 SV=1
HU09G00470	1012	73.02	0.105	Down	-9.76457	4.21e-16	4.77e-13	RABF1	XP_010667706.1	PREDICTED: ras-related protein RABF1 isoform X2 [Beta vulgaris subsp. vulgaris]	GO:0003924;GO:0005829;GO:0045022;GO:0012505;GO:0005769;GO:0006886;GO:0005525;GO:0010009	GTPase activity;cytosol;early endosome to late endosome transport;endomembrane system;early endosome;intracellular protein transport;GTP binding;cytoplasmic side of endosome membrane	K07888	RAB5B	http://www.genome.jp/dbget-bin/www_bget?ko:K07888	Endocytosis;Phagosome	ko04144,ko04145	KOG0092	GTPase Rab5/YPT51 and related small G protein superfamily GTPases	sp|Q9CB01|RABF1_ARATH	Ras-related protein RABF1 OS=Arabidopsis thaliana OX=3702 GN=RABF1 PE=1 SV=1
HU07G01984	2214	7.76	1.255	Down	-2.55068	3.55e-05	0.003261	6-FEH	XP_021716466.1	fructan 6-exohydrolase-like [Chenopodium quinoa]	GO:0005975;GO:0004553	carbohydrate metabolic process;hydrolase activity, hydrolyzing O-glycosyl compounds	K01193	INV,sacA	http://www.genome.jp/dbget-bin/www_bget?ko:K01193	Galactose metabolism;Starch and sucrose metabolism	ko00052,ko00500	KOG0228	Beta-fructofuranosidase (invertase)	sp|Q70XE6|6FEH_BETVU	Fructan 6-exohydrolase OS=Beta vulgaris OX=161934 GN=6-FEH PE=1 SV=1
HU02G01468	1263	9.61	2.11	Down	-2.06965	0.000218	0.014151	NAKR3	XP_015874278.1	protein SODIUM POTASSIUM ROOT DEFECTIVE 2-like [Ziziphus jujuba]	GO:0046872	metal ion binding	-	-	-	-	-	-	-	sp|Q8RXH8|NAKR3_ARATH	Protein SODIUM POTASSIUM ROOT DEFECTIVE 3 OS=Arabidopsis thaliana OX=3702 GN=NAKR3 PE=2 SV=1
HU06G01646	1399	16.78	2.77	Down	-2.51239	0.001048	0.048182	EP3	XP_010687451.1	PREDICTED: endochitinase EP3 [Beta vulgaris subsp. vulgaris]	GO:0008061;GO:0004568;GO:0006032;GO:0005975;GO:0016998	chitin binding;chitinase activity;chitin catabolic process;carbohydrate metabolic process;cell wall macromolecule catabolic process	K01183	E3.2.1.14	http://www.genome.jp/dbget-bin/www_bget?ko:K01183	Amino sugar and nucleotide sugar metabolism	ko00520	-	-	sp|Q9M2U5|CHI5_ARATH	Endochitinase EP3 OS=Arabidopsis thaliana OX=3702 GN=EP3 PE=1 SV=1
HU05G02029	2551	10.68	0.015	Down	-9.70806	1.68e-09	5.62e-07	atad3-a	XP_028058085.1	ATPase family AAA domain-containing protein 3-A-like [Camellia sinensis]	GO:0005739;GO:0008270;GO:0005524;GO:0016887;GO:0007005	mitochondrion;zinc ion binding;ATP binding;ATP hydrolysis activity;mitochondrion organization	K17681	ATAD3A_B	http://www.genome.jp/dbget-bin/www_bget?ko:K17681	-	-	-	-	sp|Q58E76|ATD3A_XENLA	ATPase family AAA domain-containing protein 3-A OS=Xenopus laevis OX=8355 GN=atad3-a PE=2 SV=1
HU02G01409	1728	25.56	6.18	Down	-1.94109	3.59e-06	0.000466	RITF1	XP_031270122.1	uncharacterized protein LOC116128542 [Pistacia vera]	-	-	-	-	-	-	-	-	-	sp|Q1G3Q4|RITF1_ARATH	Protein RGF1 INDUCIBLE TRANSCRIPTION FACTOR 1 OS=Arabidopsis thaliana OX=3702 GN=RITF1 PE=1 SV=1
HU06G00603	2092	56.345	7.83	Down	-2.81361	0.000563	0.029919	POX2	XP_010691926.1	PREDICTED: proline dehydrogenase 2, mitochondrial-like [Beta vulgaris subsp. vulgaris]	GO:0071949;GO:0010133;GO:0006562;GO:0004657;GO:0005739	FAD binding;proline catabolic process to glutamate;proline catabolic process;proline dehydrogenase activity;mitochondrion	K00318	PRODH,fadM,putB	http://www.genome.jp/dbget-bin/www_bget?ko:K00318	Arginine and proline metabolism	ko00330	KOG0186	Proline oxidase	sp|Q6NKX1|PROD2_ARATH	Proline dehydrogenase 2, mitochondrial OS=Arabidopsis thaliana OX=3702 GN=POX2 PE=2 SV=1
novel.14415	567	15.71	0	Down	-8.59319	1.48e-06	0.000226	-	-	-	-	-	-	-	-	-	-	-	-	-	-
HU08G01923	1447	58.375	20.425	Down	-1.41408	1.1e-05	0.001196	PAP	XP_021837938.1	plastid-lipid-associated protein, chloroplastic-like [Spinacia oleracea]	GO:0009507	chloroplast	-	-	-	-	-	-	-	sp|Q9ZWQ8|PAP_CITUN	Plastid-lipid-associated protein, chloroplastic OS=Citrus unshiu OX=55188 GN=PAP PE=2 SV=1
HU03G02449	4630	48.48	11.55	Down	-2.00486	0.00083	0.040416	ARF19	XP_010687537.1;XP_010687536.1	PREDICTED: auxin response factor 7 isoform X2 [Beta vulgaris subsp. vulgaris];PREDICTED: auxin response factor 7 isoform X1 [Beta vulgaris subsp. vulgaris]	GO:0009734;GO:0003677;GO:0006355;GO:0005634	auxin-activated signaling pathway;DNA binding;regulation of transcription, DNA-templated;nucleus	K14486	K14486,ARF	http://www.genome.jp/dbget-bin/www_bget?ko:K14486	Plant hormone signal transduction	ko04075	-	-	sp|Q8RYC8|ARFS_ARATH	Auxin response factor 19 OS=Arabidopsis thaliana OX=3702 GN=ARF19 PE=1 SV=2
HU03G01857	1504	51.45	4.78	Down	-3.30607	0.000854	0.041208	At2g42690	XP_021775866.1	phospholipase A1-IIdelta-like isoform X7 [Chenopodium quinoa]	GO:0008970;GO:0016042	phospholipase A1 activity;lipid catabolic process	-	-	-	-	-	-	-	sp|Q9SJI7|PLA20_ARATH	Phospholipase A1-IIdelta OS=Arabidopsis thaliana OX=3702 GN=At2g42690 PE=1 SV=1
HU06G02071	1965	5.85	0.475	Down	-3.52345	8.36e-05	0.006601	SULTR3;1	XP_021717020.1	sulfate transporter 3.1-like [Chenopodium quinoa]	GO:0009507;GO:0008271;GO:0016021	chloroplast;secondary active sulfate transmembrane transporter activity;integral component of membrane	K17471	SULTR3	http://www.genome.jp/dbget-bin/www_bget?ko:K17471	-	-	-	-	sp|Q9SV13|SUT31_ARATH	Sulfate transporter 3.1 OS=Arabidopsis thaliana OX=3702 GN=SULTR3;1 PE=2 SV=1
HU04G01891	1323	57	14.95	Down	-1.84686	0.00036	0.021024	WRKY48	XP_021770038.1	probable WRKY transcription factor 23 [Chenopodium quinoa]	GO:0005634;GO:0003700;GO:0043565	nucleus;DNA-binding transcription factor activity;sequence-specific DNA binding	-	-	-	-	-	-	-	sp|Q9FGZ4|WRK48_ARATH	Probable WRKY transcription factor 48 OS=Arabidopsis thaliana OX=3702 GN=WRKY48 PE=2 SV=1
HU01G02268	1121	5.95	1.2	Down	-2.56227	1.78e-05	0.001794	-	XP_021731616.1	probable serine/threonine-protein kinase MARK-A [Chenopodium quinoa]	-	-	-	-	-	-	-	-	-	-	-
HU05G01244	1252	3.865	0.19	Down	-4.13648	0.000362	0.021063	P4H6	XP_021737889.1	probable prolyl 4-hydroxylase 7 isoform X2 [Chenopodium quinoa]	GO:0005506;GO:0005789;GO:0018401;GO:0016021;GO:0031418;GO:0004656;GO:0005783	iron ion binding;endoplasmic reticulum membrane;peptidyl-proline hydroxylation to 4-hydroxy-L-proline;integral component of membrane;L-ascorbic acid binding;procollagen-proline 4-dioxygenase activity;endoplasmic reticulum	K00472	P4HA	http://www.genome.jp/dbget-bin/www_bget?ko:K00472	Arginine and proline metabolism	ko00330	-	-	sp|F4J0A8|P4H6_ARATH;sp|Q8L970|P4H7_ARATH	Probable prolyl 4-hydroxylase 6 OS=Arabidopsis thaliana OX=3702 GN=P4H6 PE=2 SV=1;Probable prolyl 4-hydroxylase 7 OS=Arabidopsis thaliana OX=3702 GN=P4H7 PE=2 SV=1
HU07G01629	1967	55.81	8.145	Down	-2.70323	1.24e-12	8.87e-10	TPS8	KNA11925.1	hypothetical protein SOVF_130630 [Spinacia oleracea]	GO:0016829;GO:0052577;GO:0000287;GO:0010333;GO:0016114;GO:0005737;GO:0034004	lyase activity;germacrene-D synthase activity;magnesium ion binding;terpene synthase activity;terpenoid biosynthetic process;cytoplasm;germacradienol synthase activity	K15803	GERD	http://www.genome.jp/dbget-bin/www_bget?ko:K15803	Sesquiterpenoid and triterpenoid biosynthesis	ko00909	-	-	sp|B5A435|STPS1_SANAL;sp|A0A167V661|TPS8_CAMSI	Sesquiterpene synthase OS=Santalum album OX=35974 PE=1 SV=1;Valerianol synthase TPS8 OS=Camellia sinensis OX=4442 GN=TPS8 PE=1 SV=2
novel.9317	647	43.61	0.075	Down	-8.98693	3.38e-09	1.08e-06	-	-	-	-	-	-	-	-	-	-	-	-	-	-
novel.11157	634	6.645	0	Down	-7.72558	0.000511	0.027648	-	KAF9673740.1	hypothetical protein SADUNF_Sadunf10G0055500 [Salix dunnii]	-	-	-	-	-	-	-	-	-	-	-
HU01G00994	1016	66.695	1.06	Down	-5.81986	2.97e-16	3.51e-13	-	XP_010676150.1	PREDICTED: 14 kDa proline-rich protein DC2.15 [Beta vulgaris subsp. vulgaris]	-	-	-	-	-	-	-	-	-	sp|P14009|14KD_DAUCA	14 kDa proline-rich protein DC2.15 OS=Daucus carota OX=4039 PE=2 SV=1
novel.5080	1075	10.245	0.49	Down	-4.39651	0.00074	0.036867	-	XP_021857541.1	glycine-rich RNA-binding protein 1-like isoform X2 [Spinacia oleracea]	-	-	-	-	-	-	-	-	-	-	-
HU05G01381	1617	6.915	1.105	Down	-2.56207	2.36e-06	0.000326	AVT6C	XP_021855843.1	amino acid transporter AVT6C-like [Spinacia oleracea]	GO:0009734;GO:0015171;GO:0015293;GO:0006865;GO:0003333;GO:0016021	auxin-activated signaling pathway;amino acid transmembrane transporter activity;symporter activity;amino acid transport;amino acid transmembrane transport;integral component of membrane	-	-	-	-	-	-	-	sp|Q9LYM2|AVT6C_ARATH	Amino acid transporter AVT6C OS=Arabidopsis thaliana OX=3702 GN=AVT6C PE=2 SV=1
novel.265	1325	143.64	35.345	Down	-1.89785	7.95e-05	0.006354	EGS2	AYU58896.1	phenylcoumaran benzylic ether reductase-like protein, partial [Ariocarpus retusus]	-	-	K23050	PCBER1	http://www.genome.jp/dbget-bin/www_bget?ko:K23050	-	-	-	-	sp|B2WSN0|EGS2_CLABR;sp|B6VRE8|TP7_TOBAC	Eugenol synthase 2 OS=Clarkia breweri OX=36903 GN=EGS2 PE=1 SV=1;Phenylcoumaran benzylic ether reductase TP7 OS=Nicotiana tabacum OX=4097 GN=TP7 PE=1 SV=1
HU04G01892	1201	7.58	1.305	Down	-2.48479	0.000319	0.019121	BHLH160	XP_021770034.1;XP_021770033.1	transcription factor bHLH160-like isoform X2 [Chenopodium quinoa];transcription factor bHLH160-like isoform X1 [Chenopodium quinoa]	GO:0090575;GO:0046983;GO:0005634;GO:0006357;GO:0000977;GO:0000981;GO:0003700	RNA polymerase II transcription regulator complex;protein dimerization activity;nucleus;regulation of transcription by RNA polymerase II;RNA polymerase II transcription regulatory region sequence-specific DNA binding;DNA-binding transcription factor activity, RNA polymerase II-specific;DNA-binding transcription factor activity	-	-	-	-	-	-	-	sp|F4I8F9|BH160_ARATH	Transcription factor bHLH160 OS=Arabidopsis thaliana OX=3702 GN=BHLH160 PE=3 SV=1
HU06G01437	2535	28.51	12.895	Down	-1.05539	0.000278	0.017125	CCT1	XP_010682202.1	PREDICTED: T-complex protein 1 subunit alpha [Beta vulgaris subsp. vulgaris]	GO:0016887;GO:0005524;GO:0005832;GO:0051082;GO:0006457	ATP hydrolysis activity;ATP binding;chaperonin-containing T-complex;unfolded protein binding;protein folding	K09493	CCT1,TCP1	http://www.genome.jp/dbget-bin/www_bget?ko:K09493	-	-	KOG0360	Chaperonin complex component, TCP-1 alpha subunit (CCT1)	sp|P28769|TCPA_ARATH	T-complex protein 1 subunit alpha OS=Arabidopsis thaliana OX=3702 GN=CCT1 PE=1 SV=1
HU06G02609	2065	31.51	10.67	Down	-1.44789	0.000122	0.008863	SPMS	XP_010671486.1	PREDICTED: spermine synthase isoform X1 [Beta vulgaris subsp. vulgaris]	GO:0006596;GO:0016740	polyamine biosynthetic process;transferase activity	K00797	speE,SRM,SPE3	http://www.genome.jp/dbget-bin/www_bget?ko:K00797	Arginine and proline metabolism;Cysteine and methionine metabolism;Glutathione metabolism	ko00330,ko00270,ko00480	KOG1562	Spermidine synthase	sp|Q94BN2|SPSY_ARATH	Spermine synthase OS=Arabidopsis thaliana OX=3702 GN=SPMS PE=1 SV=1
HU09G00002	714	25.41	1.045	Down	-4.47596	2.92e-11	1.55e-08	COMT1	XP_021762861.1	caffeic acid 3-O-methyltransferase-like [Chenopodium quinoa]	GO:0019438;GO:0008757;GO:0032259;GO:0046983;GO:0008171	aromatic compound biosynthetic process;S-adenosylmethionine-dependent methyltransferase activity;methylation;protein dimerization activity;O-methyltransferase activity	K13066	COMT	http://www.genome.jp/dbget-bin/www_bget?ko:K13066	Tryptophan metabolism;Phenylpropanoid biosynthesis	ko00380,ko00940	-	-	sp|Q43609|COMT1_PRUDU	Caffeic acid 3-O-methyltransferase OS=Prunus dulcis OX=3755 GN=COMT1 PE=2 SV=1
HU04G00054	944	43.63	0.545	Down	-6.20908	1.79e-13	1.56e-10	-	KMS94755.1	hypothetical protein BVRB_015590 [Beta vulgaris subsp. vulgaris]	GO:0008289	lipid binding	-	-	-	-	-	-	-	sp|P14009|14KD_DAUCA	14 kDa proline-rich protein DC2.15 OS=Daucus carota OX=4039 PE=2 SV=1
HU06G01113	3934	22.725	2.775	Down	-2.98871	6.37e-09	1.95e-06	Os07g0682400	XP_010670370.1	PREDICTED: zinc finger CCCH domain-containing protein 53 [Beta vulgaris subsp. vulgaris]	-	-	-	-	-	-	-	-	-	sp|Q0D3J9|C3H53_ORYSJ	Zinc finger CCCH domain-containing protein 53 OS=Oryza sativa subsp. japonica OX=39947 GN=Os07g0682400 PE=2 SV=1
HU08G00199	1217	19.075	1.185	Down	-3.85999	3.28e-07	6.18e-05	-	XP_021758932.1	uncharacterized protein LOC110723847 [Chenopodium quinoa]	-	-	-	-	-	-	-	-	-	-	-
HU05G00027	1520	102.895	26.355	Down	-1.87745	1.15e-06	0.000177	NRP-B	XP_010667908.1	PREDICTED: B2 protein [Beta vulgaris subsp. vulgaris]	-	-	-	-	-	-	-	-	-	sp|C6TAQ0|NRPB_SOYBN	DCD domain-containing protein NRP-B OS=Glycine max OX=3847 GN=NRP-B PE=2 SV=1
HU08G01046	1475	12.745	1.325	Down	-3.14043	0.000133	0.009551	LSH1	XP_010694503.1	PREDICTED: protein G1-like1 [Beta vulgaris subsp. vulgaris]	GO:0009416;GO:0005634;GO:0009299	response to light stimulus;nucleus;mRNA transcription	-	-	-	-	-	-	-	sp|Q6NNI3|LSH1_ARATH	Protein LIGHT-DEPENDENT SHORT HYPOCOTYLS 1 OS=Arabidopsis thaliana OX=3702 GN=LSH1 PE=1 SV=1
novel.7462	2614	2.875	0.565	Down	-2.30148	8.63e-05	0.006753	RE1	XP_021639034.1	uncharacterized protein LOC110634371 [Hevea brasiliensis]	-	-	-	-	-	-	-	-	-	sp|Q94HW2|POLR1_ARATH	Retrovirus-related Pol polyprotein from transposon RE1 OS=Arabidopsis thaliana OX=3702 GN=RE1 PE=2 SV=1
HU02G02682	1129	24.64	2.165	Down	-3.53092	4.71e-07	8.3e-05	-	XP_021857541.1	glycine-rich RNA-binding protein 1-like isoform X2 [Spinacia oleracea]	-	-	-	-	-	-	-	-	-	-	-
HU05G01771	2088	10.035	0.93	Down	-3.33402	5.47e-05	0.004634	BA13	XP_021737040.1	cytochrome P450 85A-like [Chenopodium quinoa]	GO:0016021;GO:0016132;GO:0016491;GO:0004497;GO:0020037;GO:0016705;GO:0007275;GO:0016125;GO:0010268;GO:0005506	integral component of membrane;brassinosteroid biosynthetic process;oxidoreductase activity;monooxygenase activity;heme binding;oxidoreductase activity, acting on paired donors, with incorporation or reduction of molecular oxygen;multicellular organism development;sterol metabolic process;brassinosteroid homeostasis;iron ion binding	K09590	CYP85A1,BR6OX1	http://www.genome.jp/dbget-bin/www_bget?ko:K09590	Brassinosteroid biosynthesis	ko00905	-	-	sp|Q69F95|C85A_PHAVU	Cytochrome P450 85A OS=Phaseolus vulgaris OX=3885 GN=BA13 PE=3 SV=2
HU08G00806	2737	26.695	8.145	Down	-1.64235	0.000524	0.028221	SULTR4;1	XP_021739622.1	probable sulfate transporter 4.2 [Chenopodium quinoa]	GO:0015301;GO:0005887;GO:0008271;GO:0015293;GO:0016021	anion:anion antiporter activity;integral component of plasma membrane;secondary active sulfate transmembrane transporter activity;symporter activity;integral component of membrane	K18059	SULTR4	http://www.genome.jp/dbget-bin/www_bget?ko:K18059	-	-	-	-	sp|Q9FY46|SUT41_ARATH;sp|Q8GYH8|SUT42_ARATH	Sulfate transporter 4.1, chloroplastic OS=Arabidopsis thaliana OX=3702 GN=SULTR4;1 PE=1 SV=1;Probable sulfate transporter 4.2 OS=Arabidopsis thaliana OX=3702 GN=SULTR4;2 PE=2 SV=2
HU04G01575	1951	23.365	9.545	Down	-1.21187	0.00074	0.036867	NAC100	AUS89420.1	NAC domain protein 6 [Sesuvium portulacastrum]	GO:0003677;GO:0006355	DNA binding;regulation of transcription, DNA-templated	-	-	-	-	-	-	-	sp|Q9FLJ2|NC100_ARATH	NAC domain-containing protein 100 OS=Arabidopsis thaliana OX=3702 GN=NAC100 PE=2 SV=1
HU11G01000	818	57.24	16.025	Down	-1.66318	2.6e-05	0.00249	HIPP24	XP_021729477.1	heavy metal-associated isoprenylated plant protein 24-like [Chenopodium quinoa]	GO:0046872	metal ion binding	-	-	-	-	-	-	-	sp|O81464|HIP24_ARATH	Heavy metal-associated isoprenylated plant protein 24 OS=Arabidopsis thaliana OX=3702 GN=HIPP24 PE=1 SV=1
HU01G01591	2371	8.675	1.125	Down	-2.84364	8.75e-05	0.006791	CSLE6	XP_021739696.1	cellulose synthase-like protein E1 [Chenopodium quinoa]	GO:0005802;GO:0009833;GO:0030244;GO:0051753;GO:0016760;GO:0016021;GO:0005886	trans-Golgi network;plant-type primary cell wall biogenesis;cellulose biosynthetic process;mannan synthase activity;cellulose synthase (UDP-forming) activity;integral component of membrane;plasma membrane	-	-	-	-	-	-	-	sp|Q651X6|CSLE6_ORYSJ	Cellulose synthase-like protein E6 OS=Oryza sativa subsp. japonica OX=39947 GN=CSLE6 PE=2 SV=1
HU01G00993	1116	213.86	43.97	Down	-2.14717	7.2e-09	2.17e-06	EARLI1	XP_010676150.1	PREDICTED: 14 kDa proline-rich protein DC2.15 [Beta vulgaris subsp. vulgaris]	-	-	-	-	-	-	-	-	-	sp|Q39176|ERLI1_ARATH	Lipid transfer protein EARLI 1 OS=Arabidopsis thaliana OX=3702 GN=EARLI1 PE=1 SV=1
HU06G01217	2303	2.2	0.255	Down	-3.04594	0.000184	0.012402	-	XP_010693380.1	PREDICTED: uncharacterized protein LOC104906340 [Beta vulgaris subsp. vulgaris]	GO:0005516	calmodulin binding	-	-	-	-	-	-	-	-	-
HU09G01782	1392	4.88	0.995	Down	-2.21178	0.000377	0.021706	HAT14	XP_021835736.1	homeobox-leucine zipper protein HOX11-like [Spinacia oleracea]	GO:0043565;GO:0000981;GO:0005634	sequence-specific DNA binding;DNA-binding transcription factor activity, RNA polymerase II-specific;nucleus	K09338	HD-ZIP	http://www.genome.jp/dbget-bin/www_bget?ko:K09338	-	-	-	-	sp|P46665|HAT14_ARATH	Homeobox-leucine zipper protein HAT14 OS=Arabidopsis thaliana OX=3702 GN=HAT14 PE=2 SV=3
HU09G00940	1087	84.705	38.365	Down	-1.01789	0.000452	0.025035	CHI	XP_021755848.1	chalcone--flavonone isomerase-like isoform X1 [Chenopodium quinoa]	GO:0045430;GO:0009813	chalcone isomerase activity;flavonoid biosynthetic process	K01859	E5.5.1.6	http://www.genome.jp/dbget-bin/www_bget?ko:K01859	Flavonoid biosynthesis	ko00941	-	-	sp|Q45QI7|CFI_CAMSI	Chalcone--flavanone isomerase OS=Camellia sinensis OX=4442 GN=CHI PE=2 SV=2
HU09G00156	2070	15.765	0.04	Down	-8.99113	2.65e-10	1.12e-07	NDA2	XP_010685531.1	PREDICTED: internal alternative NAD(P)H-ubiquinone oxidoreductase A1, mitochondrial [Beta vulgaris subsp. vulgaris]	GO:0016491	oxidoreductase activity	K17871	ndh1	http://www.genome.jp/dbget-bin/www_bget?ko:K17871	-	-	KOG2495	NADH-dehydrogenase (ubiquinone)	sp|O80874|NDA2_ARATH	Internal alternative NAD(P)H-ubiquinone oxidoreductase A2, mitochondrial OS=Arabidopsis thaliana OX=3702 GN=NDA2 PE=1 SV=1
HU09G00355	1160	49.29	1.24	Down	-5.15867	2.06e-05	0.002036	-	KMT08309.1	hypothetical protein BVRB_6g141760 [Beta vulgaris subsp. vulgaris]	-	-	-	-	-	-	-	-	-	-	-
HU01G00240	1213	39.63	2.765	Down	-3.68651	5.04e-05	0.004377	-	-	-	-	-	-	-	-	-	-	-	-	-	-
HU02G01706	1254	30.53	5.92	Down	-2.25481	4.32e-07	7.78e-05	-	XP_010671561.1	PREDICTED: acidic endochitinase [Beta vulgaris subsp. vulgaris]	GO:0005975;GO:0005576;GO:0004568	carbohydrate metabolic process;extracellular region;chitinase activity	K01183	E3.2.1.14	http://www.genome.jp/dbget-bin/www_bget?ko:K01183	Amino sugar and nucleotide sugar metabolism	ko00520	-	-	sp|P23472|CHLY_HEVBR	Hevamine-A OS=Hevea brasiliensis OX=3981 PE=1 SV=2
novel.487	2791	1.89	0.06	Down	-4.85927	0.000481	0.026387	-	-	-	-	-	-	-	-	-	-	-	-	-	-
HU09G00420	1592	12.14	0.355	Down	-5.10031	4.56e-12	2.95e-09	ORRM1	XP_021718247.1	organelle RRM domain-containing protein 1, chloroplastic-like [Chenopodium quinoa]	GO:0003723;GO:0080156;GO:0005739;GO:0006397;GO:0016554	RNA binding;mitochondrial mRNA modification;mitochondrion;mRNA processing;cytidine to uridine editing	-	-	-	-	-	-	-	sp|Q8L440|ORRM1_ARATH	Organelle RRM domain-containing protein 1, chloroplastic OS=Arabidopsis thaliana OX=3702 GN=ORRM1 PE=1 SV=1
HU09G00371	890	77.35	15.09	Down	-1.92802	1.73e-05	0.001771	kxd1	XP_021739972.1	kxDL motif-containing protein 1-like [Chenopodium quinoa]	GO:0032418;GO:0099078	lysosome localization;BORC complex	K20818	KXD1,BORCS4	http://www.genome.jp/dbget-bin/www_bget?ko:K20818	-	-	-	-	sp|Q6DBR9|KXDL1_DANRE	KxDL motif-containing protein 1 OS=Danio rerio OX=7955 GN=kxd1 PE=2 SV=1
HU04G01326	1496	77.385	9.94	Down	-2.82884	0.000268	0.016799	SWEET14	XP_021846236.1	bidirectional sugar transporter N3-like [Spinacia oleracea]	GO:0008643;GO:0051119;GO:0005886;GO:0016021	carbohydrate transport;sugar transmembrane transporter activity;plasma membrane;integral component of membrane	K15382	SLC50A,SWEET	http://www.genome.jp/dbget-bin/www_bget?ko:K15382	-	-	-	-	sp|B8BKP4|SWT14_ORYSI	Bidirectional sugar transporter SWEET14 OS=Oryza sativa subsp. indica OX=39946 GN=SWEET14 PE=2 SV=1
HU11G01457	1315	56.94	4.345	Down	-3.64027	1.4e-07	3.12e-05	chi1	XP_021860442.1	basic endochitinase [Spinacia oleracea]	GO:0016998;GO:0005975;GO:0006032;GO:0008061;GO:0004568	cell wall macromolecule catabolic process;carbohydrate metabolic process;chitin catabolic process;chitin binding;chitinase activity	K20547	CHIB	http://www.genome.jp/dbget-bin/www_bget?ko:K20547	MAPK signaling pathway - plant;Amino sugar and nucleotide sugar metabolism	ko04016,ko00520	-	-	sp|P93680|CHIT_PERAE	Endochitinase OS=Persea americana OX=3435 GN=chi1 PE=1 SV=2
HU09G01085	2747	10.33	3.71	Down	-1.40185	0.000341	0.020131	LYK3	XP_021850694.1	lysM domain receptor-like kinase 3 [Spinacia oleracea]	-	-	K13429	CERK1	http://www.genome.jp/dbget-bin/www_bget?ko:K13429	Plant-pathogen interaction	ko04626	-	-	sp|Q6UD73|LYK3_MEDTR	LysM domain receptor-like kinase 3 OS=Medicago truncatula OX=3880 GN=LYK3 PE=1 SV=1
HU06G01241	1513	3.87	0.025	Down	-7.3666	4.78e-06	0.000596	At5g39250	OMO85902.1	hypothetical protein COLO4_21402 [Corchorus olitorius]	-	-	-	-	-	-	-	-	-	sp|Q9FL82|FB270_ARATH	F-box protein At5g39250 OS=Arabidopsis thaliana OX=3702 GN=At5g39250 PE=2 SV=1
novel.23339	495	7.96	0	Down	-7.151	0.000635	0.032705	-	-	-	-	-	-	-	-	-	-	-	-	-	-
novel.21452	726	194.495	30.335	Down	-2.50909	2.14e-10	9.4e-08	-	KMT15378.1	hypothetical protein BVRB_3g060820 [Beta vulgaris subsp. vulgaris]	-	-	-	-	-	-	-	-	-	-	-
HU09G01250	1730	1.875	0	Down	-8.48351	0.000814	0.03985	ABC1K8	PPD70102.1;TQE09326.1	hypothetical protein GOBAR_DD33022 [Gossypium barbadense];hypothetical protein C1H46_005062 [Malus baccata]	GO:1901031;GO:0046467;GO:0016021;GO:0055072;GO:0004672	regulation of response to reactive oxygen species;membrane lipid biosynthetic process;integral component of membrane;iron ion homeostasis;protein kinase activity	-	-	-	-	-	-	-	sp|Q93Y08|AB1K8_ARATH	Protein ACTIVITY OF BC1 COMPLEX KINASE 8, chloroplastic OS=Arabidopsis thaliana OX=3702 GN=ABC1K8 PE=2 SV=1
novel.14242	2068	3.54	0.395	Down	-2.91457	0.001052	0.048279	-	XP_021838979.1;VFQ62651.1	uncharacterized protein LOC110778730 [Spinacia oleracea];unnamed protein product [Cuscuta campestris]	-	-	-	-	-	-	-	-	-	-	-
HU09G01167	1222	9.475	0.04	Down	-8.25138	0.000215	0.01395	TAP2	XP_010683439.1;XP_010683438.1	PREDICTED: acetyltransferase NSI isoform X2 [Beta vulgaris subsp. vulgaris];PREDICTED: acetyltransferase NSI isoform X1 [Beta vulgaris subsp. vulgaris]	GO:0008080	N-acetyltransferase activity	K22450	SNAT	http://www.genome.jp/dbget-bin/www_bget?ko:K22450	Tryptophan metabolism	ko00380	-	-	sp|A0A0R0IHP4|TAP2_SOYBN	Probable acetyltransferase TAP2 OS=Glycine max OX=3847 GN=TAP2 PE=1 SV=2
HU03G00121	1006	101.58	21.85	Down	-2.07476	4.19e-05	0.003746	PHOS32	XP_010690860.1	PREDICTED: universal stress protein PHOS32 [Beta vulgaris subsp. vulgaris]	-	-	-	-	-	-	-	-	-	sp|Q8VYN9|PHO32_ARATH	Universal stress protein PHOS32 OS=Arabidopsis thaliana OX=3702 GN=PHOS32 PE=1 SV=1
HU08G01689	2153	42.55	6.665	Down	-2.62581	7.86e-07	0.000129	DTC	XP_031401660.1	mitochondrial dicarboxylate/tricarboxylate transporter DTC-like [Punica granatum]	GO:0016021	integral component of membrane	K15104	SLC25A11,OGC	http://www.genome.jp/dbget-bin/www_bget?ko:K15104	-	-	KOG0759	Mitochondrial oxoglutarate/malate carrier proteins	sp|Q9C5M0|DTC_ARATH	Mitochondrial dicarboxylate/tricarboxylate transporter DTC OS=Arabidopsis thaliana OX=3702 GN=DTC PE=1 SV=1
HU02G01791	1430	18.425	1.485	Down	-3.53501	3.34e-11	1.75e-08	COMT1	XP_021844176.1	caffeic acid 3-O-methyltransferase-like [Spinacia oleracea]	GO:0030755;GO:0030744;GO:0009809;GO:0005886;GO:0009506;GO:0047763;GO:0019438;GO:0046983;GO:0008171;GO:0005737;GO:0008757;GO:0051555;GO:0032259;GO:0033799;GO:0005634	quercetin 3-O-methyltransferase activity;luteolin O-methyltransferase activity;lignin biosynthetic process;plasma membrane;plasmodesma;caffeate O-methyltransferase activity;aromatic compound biosynthetic process;protein dimerization activity;O-methyltransferase activity;cytoplasm;S-adenosylmethionine-dependent methyltransferase activity;flavonol biosynthetic process;methylation;myricetin 3'-O-met…	K13066	COMT	http://www.genome.jp/dbget-bin/www_bget?ko:K13066	Tryptophan metabolism;Phenylpropanoid biosynthesis	ko00380,ko00940	-	-	sp|Q43609|COMT1_PRUDU	Caffeic acid 3-O-methyltransferase OS=Prunus dulcis OX=3755 GN=COMT1 PE=2 SV=1
HU08G01890	1423	119.05	23.11	Down	-2.2289	0.000361	0.021024	At4g18970	XP_010687162.1	PREDICTED: GDSL esterase/lipase At5g45670 [Beta vulgaris subsp. vulgaris]	GO:0016788	hydrolase activity, acting on ester bonds	-	-	-	-	-	-	-	sp|Q93YW8|GDL65_ARATH	GDSL esterase/lipase At4g18970 OS=Arabidopsis thaliana OX=3702 GN=At4g18970 PE=2 SV=1
HU10G01687	4033	5.805	0.135	Down	-5.53776	8.76e-20	2.6e-16	UBC24	XP_021726453.1	probable ubiquitin-conjugating enzyme E2 24 isoform X1 [Chenopodium quinoa]	GO:0061631	ubiquitin conjugating enzyme activity	K10581	UBE2O	http://www.genome.jp/dbget-bin/www_bget?ko:K10581	Ubiquitin mediated proteolysis	ko04120	KOG0895	Ubiquitin-conjugating enzyme	sp|Q8VY10|UBC24_ARATH	Probable ubiquitin-conjugating enzyme E2 24 OS=Arabidopsis thaliana OX=3702 GN=UBC24 PE=1 SV=1
HU09G01329	1461	33.805	2.905	Down	-3.46603	1.28e-07	2.87e-05	RD22	XP_021716270.1	LOW QUALITY PROTEIN: BURP domain protein RD22-like [Chenopodium quinoa]	-	-	-	-	-	-	-	-	-	sp|Q08298|RD22_ARATH	BURP domain protein RD22 OS=Arabidopsis thaliana OX=3702 GN=RD22 PE=2 SV=1
HU05G01380	665	231.8	32.405	Down	-2.60979	2.87e-10	1.16e-07	RPS21	XP_008805749.1	40S ribosomal protein S21 [Phoenix dactylifera]	GO:0006412;GO:0003735;GO:0005840	translation;structural constituent of ribosome;ribosome	K02971	RP-S21e,RPS21	http://www.genome.jp/dbget-bin/www_bget?ko:K02971	Ribosome	ko03010	KOG3486	40S ribosomal protein S21	sp|P35687|RS21_ORYSJ	40S ribosomal protein S21 OS=Oryza sativa subsp. japonica OX=39947 GN=RPS21 PE=3 SV=1
HU09G00081	1945	9.38	1.44	Down	-2.28362	0.000781	0.03866	KN	XP_021775021.1	syntaxin-related protein KNOLLE-like [Chenopodium quinoa]	GO:0016192;GO:0012505;GO:0000149;GO:0005484;GO:0006887;GO:0005886;GO:0016021;GO:0006906;GO:0031201;GO:0048278;GO:0006886	vesicle-mediated transport;endomembrane system;SNARE binding;SNAP receptor activity;exocytosis;plasma membrane;integral component of membrane;vesicle fusion;SNARE complex;vesicle docking;intracellular protein transport	K08486	STX1B_2_3	http://www.genome.jp/dbget-bin/www_bget?ko:K08486	SNARE interactions in vesicular transport	ko04130	-	-	sp|Q42374|SY111_ARATH	Syntaxin-related protein KNOLLE OS=Arabidopsis thaliana OX=3702 GN=KN PE=1 SV=1
novel.12296	1168	6.415	1.08	Down	-2.46276	0.00085	0.041073	ILA	TKS17862.1	hypothetical protein D5086_0000009280, partial [Populus alba]	GO:0019887;GO:0043022;GO:0033674;GO:0009682;GO:0005634;GO:0019901;GO:0006417;GO:0005829	protein kinase regulator activity;ribosome binding;positive regulation of kinase activity;induced systemic resistance;nucleus;protein kinase binding;regulation of translation;cytosol	-	-	-	-	-	-	-	sp|F4I893|ILA_ARATH	Protein ILITYHIA OS=Arabidopsis thaliana OX=3702 GN=ILA PE=1 SV=1
HU03G00390	2028	105.05	30.955	Down	-1.6939	6.93e-06	0.000819	AAP2	XP_002278086.1	PREDICTED: amino acid permease 3 [Vitis vinifera]	GO:0009734;GO:0006865;GO:0016021;GO:0005886;GO:0015293	auxin-activated signaling pathway;amino acid transport;integral component of membrane;plasma membrane;symporter activity	K24917	AAP	http://www.genome.jp/dbget-bin/www_bget?ko:K24917	-	-	-	-	sp|Q38967|AAP2_ARATH	Amino acid permease 2 OS=Arabidopsis thaliana OX=3702 GN=AAP2 PE=1 SV=1
novel.6275	3753	1.165	0.095	Down	-3.56693	0.000315	0.018959	XA21	XP_019107575.1	PREDICTED: probable LRR receptor-like serine/threonine-protein kinase At3g47570 isoform X2 [Beta vulgaris subsp. vulgaris]	GO:0005524;GO:0016021;GO:0004672	ATP binding;integral component of membrane;protein kinase activity	-	-	-	-	-	-	-	sp|Q2R2D5|XA21_ORYSJ	Receptor kinase-like protein Xa21 OS=Oryza sativa subsp. japonica OX=39947 GN=XA21 PE=1 SV=1
HU10G00748	972	270.94	74.08	Down	-1.73377	6.11e-07	0.000104	MAO1B	XP_010677605.1	PREDICTED: 1-aminocyclopropane-1-carboxylate oxidase 5 [Beta vulgaris subsp. vulgaris]	GO:0046872;GO:0051213;GO:0016491	metal ion binding;dioxygenase activity;oxidoreductase activity	K05933	E1.14.17.4	http://www.genome.jp/dbget-bin/www_bget?ko:K05933	Cysteine and methionine metabolism	ko00270	-	-	sp|Q9FR99|ACCO_MUSAC	1-aminocyclopropane-1-carboxylate oxidase OS=Musa acuminata OX=4641 GN=MAO1B PE=3 SV=1
HU11G01059	1114	413.505	80.695	Down	-2.19899	0.000393	0.022301	-	-	-	-	-	-	-	-	-	-	-	-	-	-
HU06G01666	2131	28.83	9.765	Down	-1.47816	0.000273	0.016871	-	XP_010687332.1	PREDICTED: uncharacterized protein LOC104901445 [Beta vulgaris subsp. vulgaris]	-	-	-	-	-	-	-	-	-	-	-
novel.22945	1511	8.225	0.035	Down	-7.15013	3.12e-08	8.15e-06	Os03g0733400	XP_021860272.1;KMS99584.1	zinc finger BED domain-containing protein RICESLEEPER 2-like [Spinacia oleracea];hypothetical protein BVRB_1g022320 [Beta vulgaris subsp. vulgaris]	GO:0046872;GO:0003677	metal ion binding;DNA binding	-	-	-	-	-	-	-	sp|Q6AVI0|RSLE2_ORYSJ	Zinc finger BED domain-containing protein RICESLEEPER 2 OS=Oryza sativa subsp. japonica OX=39947 GN=Os03g0733400 PE=2 SV=1
HU08G00077	1638	19.865	1.865	Down	-3.27474	0.000374	0.021675	SesquiTPS1	XP_019105806.1	PREDICTED: valencene synthase-like isoform X1 [Beta vulgaris subsp. vulgaris]	-	-	K15803	GERD	http://www.genome.jp/dbget-bin/www_bget?ko:K15803	Sesquiterpenoid and triterpenoid biosynthesis	ko00909	-	-	sp|F6M8H4|SAST_SANAL	Probable sesquiterpene synthase OS=Santalum album OX=35974 GN=SesquiTPS1 PE=3 SV=1
HU07G00135	1410	428.22	107.585	Down	-1.91338	9.82e-05	0.007433	HOX6	ACZ05048.1	putative homeobox protein 12 [Phytolacca acinosa]	GO:0043565;GO:0000981;GO:0005634	sequence-specific DNA binding;DNA-binding transcription factor activity, RNA polymerase II-specific;nucleus	K09338	HD-ZIP	http://www.genome.jp/dbget-bin/www_bget?ko:K09338	-	-	-	-	sp|Q9XH35|HOX6_ORYSI	Homeobox-leucine zipper protein HOX6 OS=Oryza sativa subsp. indica OX=39946 GN=HOX6 PE=2 SV=2
HU09G01216	1857	15.965	0.785	Down	-4.22391	0.00059	0.031083	AVT3C	XP_021851493.1	amino acid transporter AVT3C-like [Spinacia oleracea]	GO:0015171;GO:0009734;GO:0015293;GO:0005774;GO:0003333;GO:0006865;GO:0016021	amino acid transmembrane transporter activity;auxin-activated signaling pathway;symporter activity;vacuolar membrane;amino acid transmembrane transport;amino acid transport;integral component of membrane	K14209	SLC36A,PAT	http://www.genome.jp/dbget-bin/www_bget?ko:K14209	-	-	KOG1304	Amino acid transporters	sp|Q9SVG0|AVT3C_ARATH	Amino acid transporter AVT3C OS=Arabidopsis thaliana OX=3702 GN=AVT3C PE=1 SV=1
novel.14101	4231	2.025	0.145	Down	-3.75516	1.38e-09	4.85e-07	-	XP_010682911.1	PREDICTED: uncharacterized protein LOC104897672 [Beta vulgaris subsp. vulgaris]	-	-	-	-	-	-	-	-	-	-	-
HU09G00361	1582	33.59	8.63	Down	-1.88405	3.36e-05	0.003107	-	XP_021723801.1	uncharacterized protein LOC110691192 [Chenopodium quinoa]	GO:0016021	integral component of membrane	-	-	-	-	-	-	-	-	-
HU06G01144	1592	9.36	0.785	Down	-3.55074	2.58e-10	1.11e-07	NAGK	XP_021717493.1	uncharacterized protein LOC110685313 [Chenopodium quinoa]	GO:0034618;GO:0009534;GO:0006526;GO:0003991;GO:0005759;GO:0005524;GO:0005737	arginine binding;chloroplast thylakoid;arginine biosynthetic process;acetylglutamate kinase activity;mitochondrial matrix;ATP binding;cytoplasm	K00930	argB	http://www.genome.jp/dbget-bin/www_bget?ko:K00930	Arginine biosynthesis	ko00220	KOG2436	Acetylglutamate kinase/acetylglutamate synthase	sp|Q9SCL7|NAGK_ARATH	Acetylglutamate kinase, chloroplastic OS=Arabidopsis thaliana OX=3702 GN=NAGK PE=1 SV=1
HU01G02186	1796	22.92	2.4	Down	-3.11329	2.17e-06	0.000311	HHT1	XP_021775822.1	omega-hydroxypalmitate O-feruloyl transferase-like [Chenopodium quinoa]	GO:0016747	acyltransferase activity, transferring groups other than amino-acyl groups	K15400	HHT1	http://www.genome.jp/dbget-bin/www_bget?ko:K15400	Cutin, suberine and wax biosynthesis	ko00073	-	-	sp|Q94CD1|HHT1_ARATH	Omega-hydroxypalmitate O-feruloyl transferase OS=Arabidopsis thaliana OX=3702 GN=HHT1 PE=1 SV=1
HU06G00615	1040	70.37	11.385	Down	-2.46574	1.94e-05	0.001947	COB	XP_031400913.1	protein COBRA-like [Punica granatum]	GO:0016021;GO:0046658;GO:0052324;GO:0031225;GO:0010215	integral component of membrane;anchored component of plasma membrane;plant-type cell wall cellulose biosynthetic process;anchored component of membrane;cellulose microfibril organization	-	-	-	-	-	-	-	sp|Q94KT8|COBRA_ARATH	Protein COBRA OS=Arabidopsis thaliana OX=3702 GN=COB PE=2 SV=1
HU03G01368	3160	14.3	5.98	Down	-1.17842	0.000662	0.033813	FPP3	XP_010674375.1	PREDICTED: filament-like plant protein 3 [Beta vulgaris subsp. vulgaris]	-	-	-	-	-	-	-	-	-	sp|Q9MA92|FPP3_ARATH	Filament-like plant protein 3 OS=Arabidopsis thaliana OX=3702 GN=FPP3 PE=1 SV=2
HU09G00519	1381	43.55	0.385	Down	-6.9712	6.01e-16	6.53e-13	MIEL1	XP_019102947.1;XP_010666396.1	PREDICTED: E3 ubiquitin-protein ligase MIEL1 isoform X2 [Beta vulgaris subsp. vulgaris];PREDICTED: E3 ubiquitin-protein ligase MIEL1 isoform X1 [Beta vulgaris subsp. vulgaris]	GO:0008270	zinc ion binding	K10144	RCHY1,PIRH2	http://www.genome.jp/dbget-bin/www_bget?ko:K10144	Ubiquitin mediated proteolysis	ko04120	KOG1940	Zn-finger protein	sp|Q8VZK0|MIEL1_ARATH	E3 ubiquitin-protein ligase MIEL1 OS=Arabidopsis thaliana OX=3702 GN=MIEL1 PE=1 SV=1
HU09G00424	1805	1.665	0	Down	-7.79917	0.000192	0.01288	At1g48650	XP_010681704.1;XP_021749282.1	PREDICTED: DExH-box ATP-dependent RNA helicase DExH5, mitochondrial [Beta vulgaris subsp. vulgaris];DExH-box ATP-dependent RNA helicase DExH5, mitochondrial-like isoform X1 [Chenopodium quinoa]	GO:0003724;GO:0005524;GO:0003723	RNA helicase activity;ATP binding;RNA binding	K14442	DHX36,RHAU	http://www.genome.jp/dbget-bin/www_bget?ko:K14442	RNA degradation	ko03018	KOG0920	ATP-dependent RNA helicase A	sp|F4HYJ7|DEXH3_ARATH	DExH-box ATP-dependent RNA helicase DExH3 OS=Arabidopsis thaliana OX=3702 GN=At1g48650 PE=3 SV=1
HU03G02896	1028	144.795	29.28	Down	-2.20084	1.45e-05	0.00152	-	KMT03171.1	hypothetical protein BVRB_8g197250 [Beta vulgaris subsp. vulgaris]	-	-	-	-	-	-	-	-	-	-	-
HU05G01449	1393	4.81	0.07	Down	-5.93818	0.000949	0.04474	JOX2	XP_021769194.1	probable 2-oxoglutarate-dependent dioxygenase At5g05600 [Chenopodium quinoa]	GO:0016491;GO:0046872;GO:0051213	oxidoreductase activity;metal ion binding;dioxygenase activity	-	-	-	-	-	-	-	sp|Q9FFF6|JOX2_ARATH	Jasmonate-induced oxygenase 2 OS=Arabidopsis thaliana OX=3702 GN=JOX2 PE=1 SV=1
HU11G01617	1452	85.975	25.89	Down	-1.62619	7.45e-07	0.000123	HOX6	XP_021767274.1	homeobox-leucine zipper protein ATHB-12-like [Chenopodium quinoa]	GO:0005634;GO:0045893;GO:0000981;GO:0043565	nucleus;positive regulation of transcription, DNA-templated;DNA-binding transcription factor activity, RNA polymerase II-specific;sequence-specific DNA binding	K09338	HD-ZIP	http://www.genome.jp/dbget-bin/www_bget?ko:K09338	-	-	-	-	sp|Q9XH35|HOX6_ORYSI	Homeobox-leucine zipper protein HOX6 OS=Oryza sativa subsp. indica OX=39946 GN=HOX6 PE=2 SV=2
HU06G02557	736	103.085	26.065	Down	-1.75704	2.13e-06	0.000311	HIPP39	XP_010671617.1	PREDICTED: heavy metal-associated isoprenylated plant protein 39 [Beta vulgaris subsp. vulgaris]	GO:0046872	metal ion binding	-	-	-	-	-	-	-	sp|O03982|HIP39_ARATH	Heavy metal-associated isoprenylated plant protein 39 OS=Arabidopsis thaliana OX=3702 GN=HIPP39 PE=2 SV=1
HU05G00744	1316	65.19	13.825	Down	-2.11708	1.97e-07	4.06e-05	-	VFQ80878.1	unnamed protein product [Cuscuta campestris]	-	-	-	-	-	-	-	-	-	-	-
HU06G01317	1822	156.07	62.415	Down	-1.23637	2e-05	0.001994	-	XP_021604980.1	isocitrate dehydrogenase [NADP]-like [Manihot esculenta]	GO:0006102;GO:0051287;GO:0000287;GO:0004450;GO:0006099	isocitrate metabolic process;NAD binding;magnesium ion binding;isocitrate dehydrogenase (NADP+) activity;tricarboxylic acid cycle	K00031	IDH1,IDH2,icd	http://www.genome.jp/dbget-bin/www_bget?ko:K00031	Peroxisome;Citrate cycle (TCA cycle);Glutathione metabolism	ko04146,ko00020,ko00480	KOG1526	NADP-dependent isocitrate dehydrogenase	sp|P50218|IDHC_TOBAC	Isocitrate dehydrogenase [NADP] OS=Nicotiana tabacum OX=4097 PE=2 SV=1
HU01G00307	1979	51.21	16.665	Down	-1.51358	0.000302	0.018217	At4g34480	XP_022896728.1	glucan endo-1,3-beta-D-glucosidase-like [Olea europaea var. sylvestris]	GO:0005975;GO:0042973;GO:0046658	carbohydrate metabolic process;glucan endo-1,3-beta-D-glucosidase activity;anchored component of plasma membrane	-	-	-	-	-	-	-	sp|Q9M069|E137_ARATH	Glucan endo-1,3-beta-glucosidase 7 OS=Arabidopsis thaliana OX=3702 GN=At4g34480 PE=1 SV=2
HU10G01081	1769	38.18	17.02	Down	-1.08031	0.000389	0.022155	At3g57050	XP_021744501.1;XP_010672993.1	cystathionine beta-lyase, chloroplastic-like [Chenopodium quinoa];PREDICTED: cystathionine beta-lyase, chloroplastic isoform X2 [Beta vulgaris subsp. vulgaris]	GO:0005737;GO:0071266;GO:0019343;GO:0016846;GO:0019346;GO:0030170;GO:0004121;GO:0004123	cytoplasm;'de novo' L-methionine biosynthetic process;cysteine biosynthetic process via cystathionine;carbon-sulfur lyase activity;transsulfuration;pyridoxal phosphate binding;cystathionine beta-lyase activity;cystathionine gamma-lyase activity	K01760	metC	http://www.genome.jp/dbget-bin/www_bget?ko:K01760	Cysteine and methionine metabolism;Selenocompound metabolism	ko00270,ko00450	KOG0053	Cystathionine beta-lyases/cystathionine gamma-synthases	sp|P53780|METC_ARATH	Cystathionine beta-lyase, chloroplastic OS=Arabidopsis thaliana OX=3702 GN=At3g57050 PE=1 SV=1
HU11G01481	1533	5.755	0.145	Down	-5.10309	1.17e-07	2.67e-05	crcB2	XP_021855709.1	uncharacterized protein LOC110795043 [Spinacia oleracea]	GO:0016021;GO:0005886	integral component of membrane;plasma membrane	K06199	crcB,FEX	http://www.genome.jp/dbget-bin/www_bget?ko:K06199	-	-	-	-	sp|Q929T6|CRCB2_LISIN	Putative fluoride ion transporter CrcB 2 OS=Listeria innocua serovar 6a (strain ATCC BAA-680 / CLIP 11262) OX=272626 GN=crcB2 PE=3 SV=1
HU09G00628	1570	17.56	1.795	Down	-3.22532	5.47e-06	0.000664	MGL	AFT91997.1	cystathionine gamma-synthase [Populus tomentosa]	GO:0005737;GO:0019343;GO:0016846;GO:0003824;GO:0019346;GO:0030170;GO:0004123	cytoplasm;cysteine biosynthetic process via cystathionine;carbon-sulfur lyase activity;catalytic activity;transsulfuration;pyridoxal phosphate binding;cystathionine gamma-lyase activity	K01761	E4.4.1.11	http://www.genome.jp/dbget-bin/www_bget?ko:K01761	Cysteine and methionine metabolism;Selenocompound metabolism	ko00270,ko00450	KOG0053	Cystathionine beta-lyases/cystathionine gamma-synthases	sp|Q9SGU9|MGL_ARATH	Methionine gamma-lyase OS=Arabidopsis thaliana OX=3702 GN=MGL PE=1 SV=1
HU02G01331	1614	32.865	10.765	Down	-1.50548	0.000161	0.011113	At5g42250	TXG51960.1;KNA13020.1;KNA13019.1;XP_028091055.1;XP_019102962.1	hypothetical protein EZV62_021129 [Acer yangbiense];hypothetical protein SOVF_120580 isoform B [Spinacia oleracea];hypothetical protein SOVF_120580 isoform A [Spinacia oleracea];alcohol dehydrogenase-like 7 [Camellia sinensis];PREDICTED: alcohol dehydrogenase-like 7 isoform X2 [Beta vulgaris subsp. vulgaris]	GO:0004024;GO:0008270;GO:0016491;GO:0016021;GO:0005829;GO:0051903;GO:0046294	alcohol dehydrogenase activity, zinc-dependent;zinc ion binding;oxidoreductase activity;integral component of membrane;cytosol;S-(hydroxymethyl)glutathione dehydrogenase activity;formaldehyde catabolic process	K00121	frmA,ADH5,adhC	http://www.genome.jp/dbget-bin/www_bget?ko:K00121	Tyrosine metabolism;Glycolysis / Gluconeogenesis;Pyruvate metabolism;Fatty acid degradation	ko00350,ko00010,ko00620,ko00071	KOG0022	Alcohol dehydrogenase, class III	sp|Q9FH04|ADHL7_ARATH	Alcohol dehydrogenase-like 7 OS=Arabidopsis thaliana OX=3702 GN=At5g42250 PE=2 SV=1
novel.9319	961	5.93	0.28	Down	-4.29986	0.000907	0.043167	-	-	-	-	-	-	-	-	-	-	-	-	-	-

## Sheet: CK-VS-S
Supplementary file S3: (CK-VS-S_DEGs). Number of differentially expressed genes identified in S. undatus under Salt (NaCl) stress treatment.
GeneID	Length	CK (FPKM)	S (FPKM)	Regulation	logFC	Pvalue	FDR	Gene_name	NR_ID	NR_annotation	GO_ID	GO_term	KO_ID	KO_gene	KO_Hyperlink	KEGG_Pathway	Pathway_ID	KOG_ID	KOG_annotation	Swiss-Prot_ID	Swiss-Prot_annotation
HU05G01527	852	1.325	9.125	Up	2.76897	0.000131	0.013681	-	XP_027111580.1	LOW QUALITY PROTEIN: pectinesterase-like [Coffea arabica]	GO:0004857;GO:0005618;GO:0045330;GO:0042545;GO:0030599;GO:0005576;GO:0045490;GO:0016021	enzyme inhibitor activity;cell wall;aspartyl esterase activity;cell wall modification;pectinesterase activity;extracellular region;pectin catabolic process;integral component of membrane	K01051	E3.1.1.11	http://www.genome.jp/dbget-bin/www_bget?ko:K01051	Pentose and glucuronate interconversions	ko00040	-	-	sp|P83947|PME1_FICPW	Pectinesterase/pectinesterase inhibitor OS=Ficus pumila var. awkeotsang OX=204231 PE=1 SV=1
HU02G02011	1556	0.04	20.795	Up	9.50414	1.18e-16	5.98e-13	WDL3	XP_021721773.1	protein WVD2-like 3 isoform X2 [Chenopodium quinoa]	GO:0005874;GO:0005737	microtubule;cytoplasm	-	-	-	-	-	-	-	sp|Q84WL6|WDL3_ARATH	Protein WVD2-like 3 OS=Arabidopsis thaliana OX=3702 GN=WDL3 PE=1 SV=1
novel.4494	579	0	5.825	Up	7.77475	8.83e-05	0.009869	-	-	-	-	-	-	-	-	-	-	-	-	-	-
HU09G00306	2947	2.05	15.305	Up	2.8256	0.000363	0.028899	BGAL1	XP_010686091.1	PREDICTED: beta-galactosidase 1 [Beta vulgaris subsp. vulgaris]	GO:0030246;GO:0005618;GO:0004565;GO:0005773;GO:0005975;GO:0048046	carbohydrate binding;cell wall;beta-galactosidase activity;vacuole;carbohydrate metabolic process;apoplast	-	-	-	-	-	-	-	sp|Q9SCW1|BGAL1_ARATH	Beta-galactosidase 1 OS=Arabidopsis thaliana OX=3702 GN=BGAL1 PE=2 SV=1
HU05G02284	2344	11.11	32.24	Up	1.45734	0.000127	0.013307	SS4	XP_010695524.1;KNA05720.1	PREDICTED: probable starch synthase 4, chloroplastic/amyloplastic isoform X2 [Beta vulgaris subsp. vulgaris];hypothetical protein SOVF_186690 isoform A [Spinacia oleracea]	GO:0009507;GO:0019252;GO:0016757	chloroplast;starch biosynthetic process;glycosyltransferase activity	K00703	glgA	http://www.genome.jp/dbget-bin/www_bget?ko:K00703	Starch and sucrose metabolism	ko00500	-	-	sp|Q0WVX5|SSY4_ARATH	Probable starch synthase 4, chloroplastic/amyloplastic OS=Arabidopsis thaliana OX=3702 GN=SS4 PE=1 SV=1
HU05G01056	693	2.535	13.625	Up	2.35168	0.000341	0.027786	BASS1	KDO43364.1	hypothetical protein CISIN_1g015189mg [Citrus sinensis]	GO:0009941;GO:0016021	chloroplast envelope;integral component of membrane	K03453	TC.BASS	http://www.genome.jp/dbget-bin/www_bget?ko:K03453	-	-	-	-	sp|Q93YR2|BASS1_ARATH	Probable sodium/metabolite cotransporter BASS1, chloroplastic OS=Arabidopsis thaliana OX=3702 GN=BASS1 PE=2 SV=1
HU11G00366	1897	3.26	15.29	Up	2.15834	4.42e-05	0.005924	RIPK	XP_010666301.1	PREDICTED: serine/threonine-protein kinase At5g01020 [Beta vulgaris subsp. vulgaris]	GO:0004672;GO:0005524	protein kinase activity;ATP binding	-	-	-	-	-	-	-	sp|Q9ZUF4|RIPK_ARATH	Serine/threonine-protein kinase RIPK OS=Arabidopsis thaliana OX=3702 GN=RIPK PE=1 SV=1
HU03G02488	1322	0.66	4.8	Up	2.8054	0.000312	0.026092	RBOHE	XP_021851714.1	respiratory burst oxidase homolog protein E [Spinacia oleracea]	GO:0004601;GO:0005509;GO:0005886;GO:0016021;GO:0016491;GO:0050664;GO:0016174;GO:0046872	peroxidase activity;calcium ion binding;plasma membrane;integral component of membrane;oxidoreductase activity;oxidoreductase activity, acting on NAD(P)H, oxygen as acceptor;NAD(P)H oxidase H2O2-forming activity;metal ion binding	K13447	RBOH	http://www.genome.jp/dbget-bin/www_bget?ko:K13447	MAPK signaling pathway - plant;Plant-pathogen interaction	ko04016,ko04626	-	-	sp|O81211|RBOHE_ARATH	Respiratory burst oxidase homolog protein E OS=Arabidopsis thaliana OX=3702 GN=RBOHE PE=2 SV=2
HU02G03101	1164	0.125	16.055	Up	7.00006	4.35e-06	0.000984	-	XP_010669584.1	PREDICTED: cytochrome P450 CYP73A100-like [Beta vulgaris subsp. vulgaris]	GO:0016705;GO:0004497;GO:0020037;GO:0016021;GO:0005506	oxidoreductase activity, acting on paired donors, with incorporation or reduction of molecular oxygen;monooxygenase activity;heme binding;integral component of membrane;iron ion binding	K00487	CYP73A	http://www.genome.jp/dbget-bin/www_bget?ko:K00487	Flavonoid biosynthesis;Phenylpropanoid biosynthesis;Stilbenoid, diarylheptanoid and gingerol biosynthesis;Ubiquinone and other terpenoid-quinone biosynthesis	ko00941,ko00940,ko00945,ko00130	-	-	sp|H2DH22|C7A10_PANGI	Cytochrome P450 CYP73A100 OS=Panax ginseng OX=4054 PE=2 SV=1
HU07G01483	848	7.605	332.84	Up	5.32443	0.000479	0.034912	STH-21	XP_010687260.1;XP_021732306.1	PREDICTED: major allergen Pru ar 1 [Beta vulgaris subsp. vulgaris];pathogenesis-related protein STH-21-like [Chenopodium quinoa]	GO:0038023;GO:0009738;GO:0006952;GO:0004864;GO:0010427	signaling receptor activity;abscisic acid-activated signaling pathway;defense response;protein phosphatase inhibitor activity;abscisic acid binding	-	-	-	-	-	-	-	sp|P17641|PRS1_SOLTU	Pathogenesis-related protein STH-21 OS=Solanum tuberosum OX=4113 GN=STH-21 PE=2 SV=1
HU05G00415	1847	0.145	1.42	Up	3.23856	0.000493	0.035595	At4g16563	XP_021848640.1	probable aspartyl protease At4g16563 [Spinacia oleracea]	GO:0008233;GO:0004190;GO:0009505	peptidase activity;aspartic-type endopeptidase activity;plant-type cell wall	-	-	-	-	-	-	-	sp|Q940R4|ASP63_ARATH	Probable aspartyl protease At4g16563 OS=Arabidopsis thaliana OX=3702 GN=At4g16563 PE=2 SV=1
HU11G00441	781	0.685	13.565	Up	4.29323	1.42e-07	5.02e-05	EGC2	XP_010688162.1	PREDICTED: EG45-like domain containing protein [Beta vulgaris subsp. vulgaris]	GO:0005618;GO:0016021;GO:0009627;GO:0048046	cell wall;integral component of membrane;systemic acquired resistance;apoplast	-	-	-	-	-	-	-	sp|Q9ZV52|EGC2_ARATH	EG45-like domain containing protein 2 OS=Arabidopsis thaliana OX=3702 GN=EGC2 PE=2 SV=2
HU02G02695	1053	0	439.805	Up	15.5641	0.000313	0.026137	-	XP_021857541.1	glycine-rich RNA-binding protein 1-like isoform X2 [Spinacia oleracea]	-	-	-	-	-	-	-	-	-	-	-
novel.15152	1845	0	2.02	Up	8.87152	0.000116	0.012441	PME17	XP_021752630.1	pectinesterase-like [Chenopodium quinoa]	GO:0005576;GO:0046910;GO:0030599;GO:0042545;GO:0045490;GO:0045330;GO:0005618;GO:0004857	extracellular region;pectinesterase inhibitor activity;pectinesterase activity;cell wall modification;pectin catabolic process;aspartyl esterase activity;cell wall;enzyme inhibitor activity	K01051	E3.1.1.11	http://www.genome.jp/dbget-bin/www_bget?ko:K01051	Pentose and glucuronate interconversions	ko00040	-	-	sp|O22149|PME17_ARATH	Probable pectinesterase/pectinesterase inhibitor 17 OS=Arabidopsis thaliana OX=3702 GN=PME17 PE=2 SV=2
HU06G02471	1891	0.155	1.97	Up	3.65362	2.97e-05	0.004503	DTX49	XP_021765177.1	protein DETOXIFICATION 49-like [Chenopodium quinoa]	GO:0016021;GO:0022857;GO:0042910;GO:0015297;GO:0016020	integral component of membrane;transmembrane transporter activity;xenobiotic transmembrane transporter activity;antiporter activity;membrane	K03327	TC.MATE,SLC47A,norM,mdtK,dinF	http://www.genome.jp/dbget-bin/www_bget?ko:K03327	-	-	-	-	sp|O82752|DTX49_ARATH	Protein DETOXIFICATION 49 OS=Arabidopsis thaliana OX=3702 GN=DTX49 PE=2 SV=1
HU05G00893	1614	21.285	89.04	Up	2.02468	1.39e-05	0.00248	PAE8	XP_021768389.1	pectin acetylesterase 8-like isoform X2 [Chenopodium quinoa]	GO:0009505;GO:0005576;GO:0071555;GO:0005618;GO:0052793;GO:0016787	plant-type cell wall;extracellular region;cell wall organization;cell wall;pectin acetylesterase activity;hydrolase activity	K19882	NOTUM	http://www.genome.jp/dbget-bin/www_bget?ko:K19882	-	-	-	-	sp|Q6DBP4|PAE8_ARATH	Pectin acetylesterase 8 OS=Arabidopsis thaliana OX=3702 GN=PAE8 PE=2 SV=1
HU06G02403	2054	0.66	5.27	Up	2.94713	1.84e-07	6.2e-05	TPPA	KNA17803.1	hypothetical protein SOVF_076230 [Spinacia oleracea]	GO:0004805;GO:0005992	trehalose-phosphatase activity;trehalose biosynthetic process	K01087	otsB	http://www.genome.jp/dbget-bin/www_bget?ko:K01087	Starch and sucrose metabolism	ko00500	-	-	sp|O64896|TPPA_ARATH	Trehalose-phosphate phosphatase A OS=Arabidopsis thaliana OX=3702 GN=TPPA PE=1 SV=1
novel.16734	552	0	11.91	Up	8.6445	3.31e-05	0.00484	-	-	-	-	-	-	-	-	-	-	-	-	-	-
HU05G01086	2161	12.59	16.5	Up	1.61864	0.00057	0.039227	-	KJB17216.1;KDO83711.1	hypothetical protein B456_002G055400 [Gossypium raimondii];hypothetical protein CISIN_1g0194371mg, partial [Citrus sinensis]	GO:0009750;GO:0006000;GO:0005737;GO:0042132;GO:0030388;GO:0046872;GO:0006002;GO:0005634;GO:0005986;GO:0009737;GO:0006094;GO:0015979;GO:0005975;GO:0005983;GO:0005829	response to fructose;fructose metabolic process;cytoplasm;fructose 1,6-bisphosphate 1-phosphatase activity;fructose 1,6-bisphosphate metabolic process;metal ion binding;fructose 6-phosphate metabolic process;nucleus;sucrose biosynthetic process;response to abscisic acid;gluconeogenesis;photosynthesis;carbohydrate metabolic process;starch catabolic process;cytosol	K03841	FBP,fbp	http://www.genome.jp/dbget-bin/www_bget?ko:K03841	Fructose and mannose metabolism;Glycolysis / Gluconeogenesis;Pentose phosphate pathway;Carbon fixation in photosynthetic organisms	ko00051,ko00010,ko00030,ko00710	KOG1458	Fructose-1,6-bisphosphatase	sp|P14766|F16P2_SPIOL;sp|Q42649|F16P2_BETVU	Fructose-1,6-bisphosphatase, cytosolic OS=Spinacia oleracea OX=3562 PE=1 SV=2;Fructose-1,6-bisphosphatase, cytosolic OS=Beta vulgaris OX=161934 PE=2 SV=2
HU06G00187	1059	6.575	24.445	Up	1.84097	0.000553	0.038731	NIC1	KNA14279.1;ONI02492.1	hypothetical protein SOVF_108950 [Spinacia oleracea];hypothetical protein PRUPE_6G202000 [Prunus persica]	GO:0019365;GO:0008936	pyridine nucleotide salvage;nicotinamidase activity	-	-	-	-	-	-	-	sp|Q8S8F9|NIC1_ARATH	Nicotinamidase 1 OS=Arabidopsis thaliana OX=3702 GN=NIC1 PE=1 SV=1
HU01G00588	1241	4.57	96.95	Up	4.40023	0.000295	0.025255	CCR1	XP_021776138.1;XP_021717108.1	cinnamoyl-CoA reductase 1-like [Chenopodium quinoa];cinnamoyl-CoA reductase 1-like [Chenopodium quinoa]	GO:0003824	catalytic activity	K09753	CCR	http://www.genome.jp/dbget-bin/www_bget?ko:K09753	Phenylpropanoid biosynthesis	ko00940	-	-	sp|A0A059TC02|CCR1_PETHY	Cinnamoyl-CoA reductase 1 OS=Petunia hybrida OX=4102 GN=CCR1 PE=1 SV=1
novel.17267	1398	0.37	26.385	Up	6.06948	0.000197	0.018633	PNC2	XP_021838020.1	peroxidase 60-like [Spinacia oleracea]	GO:0046872;GO:0004601;GO:0009505;GO:0006979;GO:0042744;GO:0009506;GO:0020037;GO:0005576	metal ion binding;peroxidase activity;plant-type cell wall;response to oxidative stress;hydrogen peroxide catabolic process;plasmodesma;heme binding;extracellular region	K00430	E1.11.1.7	http://www.genome.jp/dbget-bin/www_bget?ko:K00430	Phenylpropanoid biosynthesis	ko00940	-	-	sp|P22196|PER2_ARAHY	Cationic peroxidase 2 OS=Arachis hypogaea OX=3818 GN=PNC2 PE=2 SV=1
HU06G00338	1820	76.235	422.71	Up	2.45835	2.77e-05	0.004293	SAMS4	XP_021734528.1	S-adenosylmethionine synthase 4 [Chenopodium quinoa]	GO:0006730;GO:0004478;GO:0046872;GO:0006556;GO:0005737;GO:0005524	one-carbon metabolic process;methionine adenosyltransferase activity;metal ion binding;S-adenosylmethionine biosynthetic process;cytoplasm;ATP binding	K00789	metK	http://www.genome.jp/dbget-bin/www_bget?ko:K00789	Cysteine and methionine metabolism	ko00270	KOG1506	S-adenosylmethionine synthetase	sp|Q6F3F1|METK4_ATRNU	S-adenosylmethionine synthase 4 OS=Atriplex nummularia OX=3553 GN=SAMS4 PE=1 SV=1
HU05G00562	2412	0.045	1.57	Up	5.1936	3.6e-07	0.000116	-	XP_024173845.1	geraniol 8-hydroxylase-like [Rosa chinensis]	GO:0005506;GO:0016705;GO:0020037;GO:0004497;GO:0016021	iron ion binding;oxidoreductase activity, acting on paired donors, with incorporation or reduction of molecular oxygen;heme binding;monooxygenase activity;integral component of membrane	-	-	-	-	-	-	-	-	-
HU05G01965	1474	0.915	18.25	Up	4.29037	2.02e-05	0.003305	PER73	XP_021714435.1	peroxidase 50-like [Chenopodium quinoa]	GO:0046872;GO:0042744;GO:0004601;GO:0020037;GO:0006979;GO:0005576	metal ion binding;hydrogen peroxide catabolic process;peroxidase activity;heme binding;response to oxidative stress;extracellular region	K00430	E1.11.1.7	http://www.genome.jp/dbget-bin/www_bget?ko:K00430	Phenylpropanoid biosynthesis	ko00940	-	-	sp|Q43873|PER73_ARATH	Peroxidase 73 OS=Arabidopsis thaliana OX=3702 GN=PER73 PE=1 SV=1
HU06G00395	2193	0.45	4	Up	3.11473	0.000122	0.012939	GH3.1	XP_010679563.1	PREDICTED: probable indole-3-acetic acid-amido synthetase GH3.1 [Beta vulgaris subsp. vulgaris]	GO:0005737;GO:0016881	cytoplasm;acid-amino acid ligase activity	K14487	GH3	http://www.genome.jp/dbget-bin/www_bget?ko:K14487	Plant hormone signal transduction	ko04075	-	-	sp|O82333|GH31_ARATH	Probable indole-3-acetic acid-amido synthetase GH3.1 OS=Arabidopsis thaliana OX=3702 GN=GH3.1 PE=2 SV=1
HU08G00083	2418	2.405	19.57	Up	3.0431	1.09e-07	3.99e-05	BHLH123	XP_021725986.1;XP_021725985.1	transcription factor bHLH123-like isoform X3 [Chenopodium quinoa];transcription factor bHLH123-like isoform X2 [Chenopodium quinoa]	GO:0000981;GO:0006357;GO:0005634;GO:0046983;GO:0000978	DNA-binding transcription factor activity, RNA polymerase II-specific;regulation of transcription by RNA polymerase II;nucleus;protein dimerization activity;RNA polymerase II cis-regulatory region sequence-specific DNA binding	-	-	-	-	-	-	-	sp|Q8GXT3|BH123_ARATH	Transcription factor bHLH123 OS=Arabidopsis thaliana OX=3702 GN=BHLH123 PE=1 SV=1
HU05G01374	1197	0.02	6.235	Up	8.20727	0.000112	0.01219	GSVIVT00023967001	XP_021732590.1	peroxidase P7-like [Chenopodium quinoa]	GO:0046872;GO:0004601;GO:0042744;GO:0005576;GO:0006979;GO:0020037	metal ion binding;peroxidase activity;hydrogen peroxide catabolic process;extracellular region;response to oxidative stress;heme binding	K00430	E1.11.1.7	http://www.genome.jp/dbget-bin/www_bget?ko:K00430	Phenylpropanoid biosynthesis	ko00940	-	-	sp|A7NY33|PER4_VITVI	Peroxidase 4 OS=Vitis vinifera OX=29760 GN=GSVIVT00023967001 PE=1 SV=1
novel.11554	921	0.03	5.14	Up	7.41832	8.58e-06	0.001742	-	-	-	-	-	-	-	-	-	-	-	-	-	-
HU06G01469	1044	0	16.265	Up	23.4779	9.27e-07	0.000261	COMT1	XP_010671332.1	PREDICTED: caffeic acid 3-O-methyltransferase [Beta vulgaris subsp. vulgaris]	GO:0046983;GO:0005737;GO:0008171;GO:0033799;GO:0005634;GO:0051555;GO:0032259;GO:0030755;GO:0009809;GO:0030744;GO:0009506;GO:0005886;GO:0047763	protein dimerization activity;cytoplasm;O-methyltransferase activity;myricetin 3'-O-methyltransferase activity;nucleus;flavonol biosynthetic process;methylation;quercetin 3-O-methyltransferase activity;lignin biosynthetic process;luteolin O-methyltransferase activity;plasmodesma;plasma membrane;caffeate O-methyltransferase activity	K13066	COMT	http://www.genome.jp/dbget-bin/www_bget?ko:K13066	Tryptophan metabolism;Phenylpropanoid biosynthesis	ko00380,ko00940	-	-	sp|Q43609|COMT1_PRUDU	Caffeic acid 3-O-methyltransferase OS=Prunus dulcis OX=3755 GN=COMT1 PE=2 SV=1
HU11G01777	2489	1.185	16.875	Up	3.76348	0.000175	0.0171	CYP86A2	XP_021850138.1	cytochrome P450 86A8 [Spinacia oleracea]	GO:0016705;GO:0004497;GO:0020037;GO:0005506	oxidoreductase activity, acting on paired donors, with incorporation or reduction of molecular oxygen;monooxygenase activity;heme binding;iron ion binding	K15398	CYP86A4S	http://www.genome.jp/dbget-bin/www_bget?ko:K15398	Cutin, suberine and wax biosynthesis	ko00073	-	-	sp|O23066|C86A2_ARATH	Cytochrome P450 86A2 OS=Arabidopsis thaliana OX=3702 GN=CYP86A2 PE=1 SV=1
HU05G00940	875	0.07	4.605	Up	6.0517	0.000336	0.027492	RPS27B	XP_028958372.1;KAF1879623.1	uncharacterized protein LOC103435808 [Malus domestica];hypothetical protein Lal_00033281 [Lupinus albus]	GO:0006412;GO:0000028;GO:0003735;GO:0005840;GO:0003723;GO:0022627;GO:0016021	translation;ribosomal small subunit assembly;structural constituent of ribosome;ribosome;RNA binding;cytosolic small ribosomal subunit;integral component of membrane	K02978	RP-S27e,RPS27	http://www.genome.jp/dbget-bin/www_bget?ko:K02978	Ribosome	ko03010	KOG1779	40s ribosomal protein S27	sp|Q9M2F1|RS272_ARATH	40S ribosomal protein S27-2 OS=Arabidopsis thaliana OX=3702 GN=RPS27B PE=2 SV=2
HU02G00885	1276	8.675	69.85	Up	2.9314	1.98e-11	3.42e-08	ERF073	QED12481.1	ethylene-responsive transcription factor [Hylocereus undatus]	GO:0003700;GO:0003677;GO:0005634	DNA-binding transcription factor activity;DNA binding;nucleus	K09286	EREBP	http://www.genome.jp/dbget-bin/www_bget?ko:K09286	-	-	-	-	sp|Q8H0T5|ERF73_ARATH	Ethylene-responsive transcription factor ERF073 OS=Arabidopsis thaliana OX=3702 GN=ERF073 PE=1 SV=2
novel.13085	973	0.055	7.675	Up	7.02027	0.000447	0.033274	-	-	-	-	-	-	-	-	-	-	-	-	-	-
HU04G02214	1104	0.725	9.91	Up	3.69333	0.00038	0.029672	At1g74460	XP_021733855.1	GDSL esterase/lipase At1g74460-like [Chenopodium quinoa]	GO:0016788	hydrolase activity, acting on ester bonds	-	-	-	-	-	-	-	sp|Q9CA68|GDL31_ARATH	GDSL esterase/lipase At1g74460 OS=Arabidopsis thaliana OX=3702 GN=At1g74460 PE=2 SV=1
HU07G02260	1540	4.125	22.45	Up	2.37798	0.000348	0.028174	PBL9	XP_010685751.1	PREDICTED: protein kinase APK1B, chloroplastic isoform X2 [Beta vulgaris subsp. vulgaris]	GO:0005524;GO:0004674	ATP binding;protein serine/threonine kinase activity	-	-	-	-	-	-	-	sp|Q06548|PBL9_ARATH	Probable serine/threonine-protein kinase PBL9 OS=Arabidopsis thaliana OX=3702 GN=PBL9 PE=1 SV=1
HU06G00068	1975	0.93	6.175	Up	2.64723	0.000406	0.031056	At5g17760	XP_010679779.1	PREDICTED: AAA-ATPase At3g50940 [Beta vulgaris subsp. vulgaris]	GO:0016021;GO:0016887;GO:0005524	integral component of membrane;ATP hydrolysis activity;ATP binding	K08900	BCS1	http://www.genome.jp/dbget-bin/www_bget?ko:K08900	-	-	-	-	sp|Q9FN75|AATPI_ARATH	AAA-ATPase At5g17760 OS=Arabidopsis thaliana OX=3702 GN=At5g17760 PE=3 SV=1
novel.11867	2655	0.125	2.84	Up	4.46199	6.47e-08	2.8e-05	CRK25	CAB4275862.1	unnamed protein product [Prunus armeniaca]	GO:0006468;GO:0004674;GO:0016021;GO:0005886;GO:0042742;GO:0005524	protein phosphorylation;protein serine/threonine kinase activity;integral component of membrane;plasma membrane;defense response to bacterium;ATP binding	-	-	-	-	-	-	-	sp|Q9M0X5|CRK25_ARATH	Cysteine-rich receptor-like protein kinase 25 OS=Arabidopsis thaliana OX=3702 GN=CRK25 PE=3 SV=1
HU06G01980	1407	1.99	24.77	Up	3.61111	1.64e-05	0.002793	Cht9	BAF47270.1	chitinase C [Ananas comosus]	GO:0006032;GO:0000272;GO:0006952;GO:0004568;GO:0008061;GO:0016998;GO:0005975	chitin catabolic process;polysaccharide catabolic process;defense response;chitinase activity;chitin binding;cell wall macromolecule catabolic process;carbohydrate metabolic process	K20547	CHIB	http://www.genome.jp/dbget-bin/www_bget?ko:K20547	MAPK signaling pathway - plant;Amino sugar and nucleotide sugar metabolism	ko04016,ko00520	-	-	sp|Q688M5|CHI9_ORYSJ	Chitinase 9 OS=Oryza sativa subsp. japonica OX=39947 GN=Cht9 PE=2 SV=1
HU02G01894	1259	0	4.59	Up	9.33369	5.74e-08	2.6e-05	GA20OX1	XP_010667703.1	PREDICTED: gibberellin 20 oxidase 1-D [Beta vulgaris subsp. vulgaris]	GO:0046872;GO:0016491	metal ion binding;oxidoreductase activity	K05282	GA20ox	http://www.genome.jp/dbget-bin/www_bget?ko:K05282	Diterpenoid biosynthesis	ko00904	-	-	sp|Q39110|GAOX1_ARATH	Gibberellin 20 oxidase 1 OS=Arabidopsis thaliana OX=3702 GN=GA20OX1 PE=2 SV=2
HU05G00159	1577	0.05	2.395	Up	5.47286	0.000146	0.01479	mgs	XP_021725539.1	uncharacterized protein LOC110692778 [Chenopodium quinoa]	GO:0016757;GO:0016021	glycosyltransferase activity;integral component of membrane	-	-	-	-	-	-	-	sp|Q93P60|AMGDS_ACHLA	Alpha-monoglucosyldiacylglycerol synthase OS=Acholeplasma laidlawii OX=2148 GN=mgs PE=1 SV=1
HU08G02217	1338	0.985	12.96	Up	3.72399	0.000296	0.025303	At5g45960	XP_010686362.1;XP_021865104.1	PREDICTED: GDSL esterase/lipase At5g45960 isoform X1 [Beta vulgaris subsp. vulgaris];GDSL esterase/lipase At5g45960 [Spinacia oleracea]	GO:0016788	hydrolase activity, acting on ester bonds	-	-	-	-	-	-	-	sp|Q9FJ40|GDL86_ARATH	GDSL esterase/lipase At5g45960 OS=Arabidopsis thaliana OX=3702 GN=At5g45960 PE=2 SV=1
HU05G01531	1923	24.85	172.73	Up	2.78118	0.000193	0.018302	PME18	XP_028126193.1	pectinesterase-like [Camellia sinensis]	GO:0005618;GO:0046910;GO:0045330;GO:0004857;GO:0030599;GO:0042545;GO:0045490;GO:0016021;GO:0005576	cell wall;pectinesterase inhibitor activity;aspartyl esterase activity;enzyme inhibitor activity;pectinesterase activity;cell wall modification;pectin catabolic process;integral component of membrane;extracellular region	K01051	E3.1.1.11	http://www.genome.jp/dbget-bin/www_bget?ko:K01051	Pentose and glucuronate interconversions	ko00040	-	-	sp|Q1JPL7|PME18_ARATH	Pectinesterase/pectinesterase inhibitor 18 OS=Arabidopsis thaliana OX=3702 GN=PME18 PE=1 SV=3
HU03G02933	2799	0.035	1.41	Up	5.26837	0.000563	0.039035	-	XP_010689523.1	PREDICTED: uncharacterized protein LOC104903223 [Beta vulgaris subsp. vulgaris]	GO:0016021;GO:0016740	integral component of membrane;transferase activity	-	-	-	-	-	-	-	-	-
HU06G01932	1440	0.58	8.03	Up	3.68874	1.12e-05	0.002118	MYB78	XP_021752445.1	transcription factor MYB108-like [Chenopodium quinoa]	GO:0003700;GO:0043565;GO:0005634;GO:0006355	DNA-binding transcription factor activity;sequence-specific DNA binding;nucleus;regulation of transcription, DNA-templated	K09422	MYBP	http://www.genome.jp/dbget-bin/www_bget?ko:K09422	-	-	-	-	sp|Q9FGY3|MYB78_ARATH	Transcription factor MYB78 OS=Arabidopsis thaliana OX=3702 GN=MYB78 PE=1 SV=1
HU10G02006	1079	26.535	218.8	Up	2.84895	2.25e-10	2.59e-07	ACO	XP_021766818.1;ACO37154.1	1-aminocyclopropane-1-carboxylate oxidase-like [Chenopodium quinoa];ACC oxidase, partial [Stenocereus stellatus]	GO:0051213;GO:0046872;GO:0016491	dioxygenase activity;metal ion binding;oxidoreductase activity	K05933	E1.14.17.4	http://www.genome.jp/dbget-bin/www_bget?ko:K05933	Cysteine and methionine metabolism	ko00270	-	-	sp|P31237|ACCO_ACTDE	1-aminocyclopropane-1-carboxylate oxidase OS=Actinidia deliciosa OX=3627 GN=ACO PE=2 SV=1
HU05G01116	1524	0.37	3.965	Up	3.35932	8.93e-07	0.000254	-	-	-	-	-	-	-	-	-	-	-	-	-	-
HU07G00940	1319	0.885	125.465	Up	7.09749	2.94e-08	1.42e-05	-	-	-	-	-	-	-	-	-	-	-	-	-	-
novel.4740	522	0	40.215	Up	10.2048	2.46e-10	2.59e-07	-	-	-	-	-	-	-	-	-	-	-	-	-	-
HU09G01390	2313	0	0.835	Up	7.92078	4.35e-05	0.005869	-	XP_010660661.1	PREDICTED: uncharacterized protein LOC104881640 [Vitis vinifera]	GO:0004519;GO:0003676;GO:0016853;GO:0008270	endonuclease activity;nucleic acid binding;isomerase activity;zinc ion binding	-	-	-	-	-	-	-	-	-
HU06G01501	1824	1.915	22.585	Up	3.51245	0.000577	0.03962	HHT1	XP_021727515.1	omega-hydroxypalmitate O-feruloyl transferase-like [Chenopodium quinoa]	GO:0016747	acyltransferase activity, transferring groups other than amino-acyl groups	K15400	HHT1	http://www.genome.jp/dbget-bin/www_bget?ko:K15400	Cutin, suberine and wax biosynthesis	ko00073	-	-	sp|Q94CD1|HHT1_ARATH	Omega-hydroxypalmitate O-feruloyl transferase OS=Arabidopsis thaliana OX=3702 GN=HHT1 PE=1 SV=1
novel.4743	3322	0.44	4.19	Up	3.25084	4.65e-06	0.001039	-	-	-	-	-	-	-	-	-	-	-	-	-	-
HU05G01310	951	0.13	15.04	Up	6.96541	1.23e-10	1.62e-07	-	-	-	-	-	-	-	-	-	-	-	-	-	-
HU08G01103	1399	7.155	21.13	Up	1.52162	0.000655	0.043683	GSDA	XP_021773099.1;XP_031398907.1	uncharacterized protein LOC110737049 [Chenopodium quinoa];guanosine deaminase [Punica granatum]	GO:0016787;GO:0006152;GO:0047974;GO:0008270	hydrolase activity;purine nucleoside catabolic process;guanosine deaminase activity;zinc ion binding	-	-	-	-	-	KOG1018	Cytosine deaminase FCY1 and related enzymes	sp|Q94BU8|GSDA_ARATH	Guanosine deaminase OS=Arabidopsis thaliana OX=3702 GN=GSDA PE=1 SV=1
HU03G02465	1967	0.485	12.35	Up	5.22953	5.59e-05	0.007087	TPS1B	KNA11925.1;XP_021747104.1;XP_021861417.1	hypothetical protein SOVF_130630 [Spinacia oleracea];5-epiaristolochene synthase-like [Chenopodium quinoa];viridiflorene synthase-like [Spinacia oleracea]	GO:0010333;GO:0000287;GO:0016021	terpene synthase activity;magnesium ion binding;integral component of membrane	K15803	GERD	http://www.genome.jp/dbget-bin/www_bget?ko:K15803	Sesquiterpenoid and triterpenoid biosynthesis	ko00909	-	-	sp|A0A348AUV6|TPS1B_CAMHI;sp|B9S9Z3|TPS1_RICCO;sp|O65323|5EAS_CAPAN	Valerianol synthase TPS1B OS=Camellia hiemalis OX=1840584 GN=TPS1B PE=2 SV=1;Alpha-copaene synthase OS=Ricinus communis OX=3988 GN=TPS1 PE=1 SV=1;5-epiaristolochene synthase OS=Capsicum annuum OX=4072 GN=EAS PE=1 SV=1
HU02G02217	1323	0	8.965	Up	10.4062	8.37e-08	3.43e-05	CHS	XP_021747699.1	chalcone synthase-like [Chenopodium quinoa]	GO:0009058;GO:0016747	biosynthetic process;acyltransferase activity, transferring groups other than amino-acyl groups	K00660	CHS	http://www.genome.jp/dbget-bin/www_bget?ko:K00660	Flavonoid biosynthesis;Circadian rhythm - plant	ko00941,ko04712	-	-	sp|Q9LKP7|CHSY_DIAMO	Chalcone synthase OS=Dianthus monspessulanus OX=129769 GN=CHS PE=2 SV=1
novel.13877	1344	3.265	11.65	Up	1.76396	0.000556	0.038829	PYL4	XP_021769249.1	abscisic acid receptor PYL4-like [Chenopodium quinoa]	GO:0005634;GO:0009738;GO:0038023;GO:0005737;GO:0080163;GO:0005886;GO:0004864;GO:0010427	nucleus;abscisic acid-activated signaling pathway;signaling receptor activity;cytoplasm;regulation of protein serine/threonine phosphatase activity;plasma membrane;protein phosphatase inhibitor activity;abscisic acid binding	K14496	PYL	http://www.genome.jp/dbget-bin/www_bget?ko:K14496	MAPK signaling pathway - plant;Plant hormone signal transduction	ko04016,ko04075	-	-	sp|O80920|PYL4_ARATH	Abscisic acid receptor PYL4 OS=Arabidopsis thaliana OX=3702 GN=PYL4 PE=1 SV=1
novel.314	1047	8.75	92.105	Up	3.38222	0.000675	0.044546	-	XP_021842512.1	caffeoyl-CoA O-methyltransferase 5 [Spinacia oleracea]	GO:0008168;GO:0009809;GO:0032259;GO:0046872;GO:0042409;GO:0008171	methyltransferase activity;lignin biosynthetic process;methylation;metal ion binding;caffeoyl-CoA O-methyltransferase activity;O-methyltransferase activity	K00588	E2.1.1.104	http://www.genome.jp/dbget-bin/www_bget?ko:K00588	Flavonoid biosynthesis;Phenylpropanoid biosynthesis;Stilbenoid, diarylheptanoid and gingerol biosynthesis	ko00941,ko00940,ko00945	KOG1663	O-methyltransferase	sp|O65162|CAMT_MESCR	Caffeoyl-CoA O-methyltransferase OS=Mesembryanthemum crystallinum OX=3544 PE=2 SV=1
novel.11839	1779	0	2.61	Up	9.17492	6.49e-08	2.8e-05	-	-	-	-	-	-	-	-	-	-	-	-	-	-
HU11G00570	3159	11.19	28.93	Up	1.31222	0.000272	0.023746	CPR	XP_010688489.1	PREDICTED: NADPH--cytochrome P450 reductase [Beta vulgaris subsp. vulgaris]	GO:0005789;GO:0016709;GO:0016491;GO:0003958;GO:0016021;GO:0005829;GO:0050660;GO:0010181;GO:0050661	endoplasmic reticulum membrane;oxidoreductase activity, acting on paired donors, with incorporation or reduction of molecular oxygen, NAD(P)H as one donor, and incorporation of one atom of oxygen;oxidoreductase activity;NADPH-hemoprotein reductase activity;integral component of membrane;cytosol;flavin adenine dinucleotide binding;FMN binding;NADP binding	K00327	POR	http://www.genome.jp/dbget-bin/www_bget?ko:K00327	-	-	KOG1158	NADP/FAD dependent oxidoreductase	sp|Q05001|NCPR_CATRO;sp|Q7X7K8|NCPR1_ORYSJ	NADPH--cytochrome P450 reductase OS=Catharanthus roseus OX=4058 GN=CPR PE=2 SV=1;NADPH--cytochrome P450 reductase 1 OS=Oryza sativa subsp. japonica OX=39947 GN=CPR1 PE=1 SV=2
HU02G02261	3873	0.65	23.14	Up	4.69784	1.3e-15	3.99e-12	NOM1	KNA11125.1;XP_021715213.1	hypothetical protein SOVF_138080 [Spinacia oleracea];nucleolar MIF4G domain-containing protein 1-like isoform X1 [Chenopodium quinoa]	GO:0016021;GO:0006417;GO:0003723;GO:0042274;GO:0005730	integral component of membrane;regulation of translation;RNA binding;ribosomal small subunit biogenesis;nucleolus	K17583	NOM1	http://www.genome.jp/dbget-bin/www_bget?ko:K17583	-	-	KOG2140;KOG2141	Uncharacterized conserved protein;Protein involved in high osmolarity signaling pathway	sp|Q5C9Z4|NOM1_HUMAN	Nucleolar MIF4G domain-containing protein 1 OS=Homo sapiens OX=9606 GN=NOM1 PE=1 SV=1
HU0G00057	1769	2.15	15.715	Up	2.81895	0.000739	0.047546	BEBT1	XP_021766403.1	benzyl alcohol O-benzoyltransferase-like [Chenopodium quinoa]	GO:0016747	acyltransferase activity, transferring groups other than amino-acyl groups	-	-	-	-	-	-	-	sp|Q6E593|BEBT1_PETHY	Benzyl alcohol O-benzoyltransferase OS=Petunia hybrida OX=4102 GN=BEBT1 PE=1 SV=1
HU04G01827	1306	2.215	25.46	Up	3.42505	2.32e-06	0.000577	MYB14	XP_010679296.1	PREDICTED: myb-related protein Myb4 [Beta vulgaris subsp. vulgaris]	GO:0005634	nucleus	K09422	MYBP	http://www.genome.jp/dbget-bin/www_bget?ko:K09422	-	-	-	-	sp|Q9SJX8|MYB14_ARATH	Transcription factor MYB14 OS=Arabidopsis thaliana OX=3702 GN=MYB14 PE=2 SV=1
HU07G01715	681	0	9.345	Up	8.93953	3.86e-05	0.005374	CRRSP55	XP_021749893.1	cysteine-rich repeat secretory protein 55-like [Chenopodium quinoa]	-	-	-	-	-	-	-	-	-	sp|Q9LV60|CRR55_ARATH	Cysteine-rich repeat secretory protein 55 OS=Arabidopsis thaliana OX=3702 GN=CRRSP55 PE=2 SV=1
HU06G00022	1480	1.815	8.13	Up	2.11186	0.000338	0.027577	SQE1	KMT09877.1	hypothetical protein BVRB_6g128510 [Beta vulgaris subsp. vulgaris]	GO:0005783;GO:0016021;GO:0050660;GO:0004506;GO:0016126	endoplasmic reticulum;integral component of membrane;flavin adenine dinucleotide binding;squalene monooxygenase activity;sterol biosynthetic process	K00511	SQLE,ERG1	http://www.genome.jp/dbget-bin/www_bget?ko:K00511	Steroid biosynthesis;Sesquiterpenoid and triterpenoid biosynthesis	ko00100,ko00909	KOG1298	Squalene monooxygenase	sp|O48651|SQE1_PANGI	Squalene monooxygenase SE1 OS=Panax ginseng OX=4054 GN=SQE1 PE=2 SV=1
novel.8772	2114	21.145	108.68	Up	2.31113	7.15e-10	5.8e-07	CYP76B10	XP_010676619.1	PREDICTED: geraniol 8-hydroxylase-like [Beta vulgaris subsp. vulgaris]	GO:0004497;GO:0020037;GO:0016705;GO:0005506	monooxygenase activity;heme binding;oxidoreductase activity, acting on paired donors, with incorporation or reduction of molecular oxygen;iron ion binding	-	-	-	-	-	-	-	sp|D1MI46|C76BA_SWEMU	Geraniol 8-hydroxylase OS=Swertia mussotii OX=137888 GN=CYP76B10 PE=1 SV=1
HU02G02623	2058	1.045	6.745	Up	2.61881	5.88e-05	0.007346	STY13	XP_021766617.1	serine/threonine-protein kinase HT1-like isoform X1 [Chenopodium quinoa]	GO:0007165;GO:0005737;GO:0005524;GO:0004674;GO:0004672	signal transduction;cytoplasm;ATP binding;protein serine/threonine kinase activity;protein kinase activity	-	-	-	-	-	-	-	sp|Q9ZQ31|STY13_ARATH	Serine/threonine-protein kinase STY13 OS=Arabidopsis thaliana OX=3702 GN=STY13 PE=1 SV=2
novel.4742	2181	0	1.675	Up	8.89076	6.08e-07	0.00018	-	-	-	-	-	-	-	-	-	-	-	-	-	-
HU03G02607	733	0.18	33.44	Up	7.48767	8.21e-05	0.00936	CjBAp12	XP_021731374.1	EG45-like domain containing protein [Chenopodium quinoa]	GO:0009627;GO:0048046	systemic acquired resistance;apoplast	-	-	-	-	-	-	-	sp|Q9ZP41|EGC_CITJA	EG45-like domain containing protein OS=Citrus jambhiri OX=64884 GN=CjBAp12 PE=1 SV=1
HU02G03349	1214	0.06	3.93	Up	5.95431	1.11e-05	0.002113	MYB15	XP_010671030.1	PREDICTED: myb-related protein Myb4 [Beta vulgaris subsp. vulgaris]	GO:0005634	nucleus	K09422	MYBP	http://www.genome.jp/dbget-bin/www_bget?ko:K09422	-	-	-	-	sp|Q9LTC4|MYB15_ARATH	Transcription factor MYB15 OS=Arabidopsis thaliana OX=3702 GN=MYB15 PE=1 SV=1
HU03G02588	619	0.15	7.825	Up	5.58693	0.000735	0.047541	COX6B-3	XP_021636640.1;XP_014507355.1;PHT62726.1	cytochrome c oxidase subunit 6b-2 isoform X1 [Hevea brasiliensis];cytochrome c oxidase subunit 6b-2 [Vigna radiata var. radiata];Cytochrome c oxidase subunit 6b-2 [Capsicum annuum]	GO:0016491;GO:0045277;GO:0005739	oxidoreductase activity;respiratory chain complex IV;mitochondrion	K02267	COX6B	http://www.genome.jp/dbget-bin/www_bget?ko:K02267	Oxidative phosphorylation	ko00190	KOG3057	Cytochrome c oxidase, subunit VIb/COX12	sp|Q9SUD3|CX6B3_ARATH;sp|Q945L0|CX6B2_ARATH	Cytochrome c oxidase subunit 6b-3 OS=Arabidopsis thaliana OX=3702 GN=COX6B-3 PE=2 SV=2;Cytochrome c oxidase subunit 6b-2 OS=Arabidopsis thaliana OX=3702 GN=COX6B-2 PE=2 SV=1
HU09G01830	1148	4.24	183.39	Up	5.54593	9.79e-06	0.001944	PGIP1	XP_021724029.1	polygalacturonase inhibitor 1-like [Chenopodium quinoa]	-	-	-	-	-	-	-	-	-	sp|Q9M5J9|PGIP1_ARATH	Polygalacturonase inhibitor 1 OS=Arabidopsis thaliana OX=3702 GN=PGIP1 PE=1 SV=1
novel.4346	1521	0	7.77	Up	10.4642	5e-11	8.12e-08	-	-	-	-	-	-	-	-	-	-	-	-	-	-
HU07G01475	787	1.295	75.64	Up	5.77148	4.66e-05	0.00615	STH-21	XP_010687260.1	PREDICTED: major allergen Pru ar 1 [Beta vulgaris subsp. vulgaris]	GO:0038023;GO:0006952;GO:0009738;GO:0004864;GO:0010427	signaling receptor activity;defense response;abscisic acid-activated signaling pathway;protein phosphatase inhibitor activity;abscisic acid binding	-	-	-	-	-	-	-	sp|P17641|PRS1_SOLTU	Pathogenesis-related protein STH-21 OS=Solanum tuberosum OX=4113 GN=STH-21 PE=2 SV=1
HU06G00887	2084	0.18	7.44	Up	5.34339	7.35e-05	0.008664	LAC12	XP_021855824.1	laccase-12 [Spinacia oleracea]	GO:0048046;GO:0016491;GO:0052716;GO:0005507;GO:0046274	apoplast;oxidoreductase activity;hydroquinone:oxygen oxidoreductase activity;copper ion binding;lignin catabolic process	K05909	E1.10.3.2	http://www.genome.jp/dbget-bin/www_bget?ko:K05909	-	-	-	-	sp|Q9FLB5|LAC12_ARATH	Laccase-12 OS=Arabidopsis thaliana OX=3702 GN=LAC12 PE=2 SV=1
HU05G02341	1938	0.54	9.06	Up	4.09122	7.55e-05	0.008755	BLH8	XP_010687910.1;XP_021769074.1	PREDICTED: BEL1-like homeodomain protein 9 [Beta vulgaris subsp. vulgaris];BEL1-like homeodomain protein 9 [Chenopodium quinoa]	-	-	-	-	-	-	-	-	-	sp|Q9SJJ3|BLH8_ARATH	BEL1-like homeodomain protein 8 OS=Arabidopsis thaliana OX=3702 GN=BLH8 PE=1 SV=1
HU06G00800	565	18.025	182.68	Up	3.29491	4.08e-09	2.75e-06	-	EEF44935.1	hypothetical protein RCOM_0852210 [Ricinus communis]	-	-	-	-	-	-	-	-	-	-	-
HU10G02023	1926	0.39	2.515	Up	2.64141	0.000645	0.043125	ASAT1	KMT04215.1	hypothetical protein BVRB_8g185100 [Beta vulgaris subsp. vulgaris]	GO:0008374;GO:0016021	O-acyltransferase activity;integral component of membrane	-	-	-	-	-	-	-	sp|Q9SV07|ASAT1_ARATH	Acyl-CoA--sterol O-acyltransferase 1 OS=Arabidopsis thaliana OX=3702 GN=ASAT1 PE=1 SV=1
HU04G01766	1949	11.385	37.425	Up	1.69588	0.000526	0.037433	CES101	XP_021858201.1;XP_021858208.1;XP_010666173.1	G-type lectin S-receptor-like serine/threonine-protein kinase At1g67520 isoform X1 [Spinacia oleracea];G-type lectin S-receptor-like serine/threonine-protein kinase CES101 isoform X2 [Spinacia oleracea];PREDICTED: G-type lectin S-receptor-like serine/threonine-protein kinase At1g67520 [Beta vulgaris subsp. vulgaris]	GO:0106311;GO:0106310;GO:0005524;GO:0005886;GO:0004674;GO:0016021;GO:0006468	protein serine/threonine kinase activity;protein serine kinase activity;ATP binding;plasma membrane;protein serine/threonine kinase activity;integral component of membrane;protein phosphorylation	-	-	-	-	-	-	-	sp|Q9LW83|CE101_ARATH	G-type lectin S-receptor-like serine/threonine-protein kinase CES101 OS=Arabidopsis thaliana OX=3702 GN=CES101 PE=2 SV=2
HU04G00974	1533	0.73	11.15	Up	3.93409	8.05e-05	0.009214	-	-	-	-	-	-	-	-	-	-	-	-	-	-
HU03G02431	1780	0.2	3.05	Up	3.87355	0.000175	0.0171	RIPK	XP_010666301.1	PREDICTED: serine/threonine-protein kinase At5g01020 [Beta vulgaris subsp. vulgaris]	GO:0005524;GO:0004672	ATP binding;protein kinase activity	-	-	-	-	-	-	-	sp|Q9ZUF4|RIPK_ARATH	Serine/threonine-protein kinase RIPK OS=Arabidopsis thaliana OX=3702 GN=RIPK PE=1 SV=1
HU03G01047	902	0.155	32.875	Up	7.64589	4.26e-06	0.000971	-	XP_021742229.1	uncharacterized protein LOC110708406 [Chenopodium quinoa]	GO:0016021	integral component of membrane	-	-	-	-	-	-	-	-	-
HU05G01588	1812	0.125	3.195	Up	4.65376	5.39e-05	0.006926	GPAT5	KNA06952.1	hypothetical protein SOVF_176340 [Spinacia oleracea]	GO:0016746;GO:0090447;GO:0016020;GO:0016021;GO:0010143;GO:0016791	acyltransferase activity;glycerol-3-phosphate 2-O-acyltransferase activity;membrane;integral component of membrane;cutin biosynthetic process;phosphatase activity	K13508	GPAT	http://www.genome.jp/dbget-bin/www_bget?ko:K13508	Glycerolipid metabolism;Glycerophospholipid metabolism	ko00561,ko00564	-	-	sp|Q9CAY3|GPAT5_ARATH	Glycerol-3-phosphate acyltransferase 5 OS=Arabidopsis thaliana OX=3702 GN=GPAT5 PE=1 SV=1
HU11G01430	2019	4.635	37.995	Up	2.92002	2.97e-05	0.004503	DTX27	XP_021740293.1	protein DETOXIFICATION 27-like [Chenopodium quinoa]	GO:0042910;GO:0015297;GO:0016021;GO:0022857;GO:0016020	xenobiotic transmembrane transporter activity;antiporter activity;integral component of membrane;transmembrane transporter activity;membrane	K03327	TC.MATE,SLC47A,norM,mdtK,dinF	http://www.genome.jp/dbget-bin/www_bget?ko:K03327	-	-	-	-	sp|Q9FKQ1|DTX27_ARATH	Protein DETOXIFICATION 27 OS=Arabidopsis thaliana OX=3702 GN=DTX27 PE=2 SV=1
HU02G01791	1364	18.425	165.415	Up	3.08178	1.81e-07	6.2e-05	COMT1	XP_021844176.1	caffeic acid 3-O-methyltransferase-like [Spinacia oleracea]	GO:0030755;GO:0030744;GO:0009809;GO:0005886;GO:0009506;GO:0047763;GO:0019438;GO:0046983;GO:0008171;GO:0005737;GO:0008757;GO:0051555;GO:0032259;GO:0033799;GO:0005634	quercetin 3-O-methyltransferase activity;luteolin O-methyltransferase activity;lignin biosynthetic process;plasma membrane;plasmodesma;caffeate O-methyltransferase activity;aromatic compound biosynthetic process;protein dimerization activity;O-methyltransferase activity;cytoplasm;S-adenosylmethionine-dependent methyltransferase activity;flavonol biosynthetic process;methylation;myricetin 3'-O-met…	K13066	COMT	http://www.genome.jp/dbget-bin/www_bget?ko:K13066	Tryptophan metabolism;Phenylpropanoid biosynthesis	ko00380,ko00940	-	-	sp|Q43609|COMT1_PRUDU	Caffeic acid 3-O-methyltransferase OS=Prunus dulcis OX=3755 GN=COMT1 PE=2 SV=1
HU03G02408	895	0.41	6.065	Up	3.94272	0.000171	0.01701	ABP19B	XP_021750288.1	auxin-binding protein ABP19a-like [Chenopodium quinoa]	GO:0048046;GO:0005618;GO:0030145	apoplast;cell wall;manganese ion binding	-	-	-	-	-	-	-	sp|O04012|AB19B_PRUPE	Auxin-binding protein ABP19b OS=Prunus persica OX=3760 GN=ABP19B PE=3 SV=1
HU02G01981	2697	0.275	3.035	Up	3.41691	8.58e-06	0.001742	SPD1	XP_021735260.1	uncharacterized protein ycf45-like [Chenopodium quinoa]	GO:0016887;GO:0005524	ATP hydrolysis activity;ATP binding	-	-	-	-	-	-	-	sp|F4J3R7|SPD1_ARATH	Protein SEEDLING PLASTID DEVELOPMENT 1 OS=Arabidopsis thaliana OX=3702 GN=SPD1 PE=2 SV=1
HU03G00024	1582	1.71	8.75	Up	2.30578	4.48e-05	0.00597	LOH2	XP_022763364.1	LAG1 longevity assurance homolog 2-like isoform X1 [Durio zibethinus]	GO:0016021	integral component of membrane	-	-	-	-	-	KOG1607	Protein transporter of the TRAM (translocating chain-associating membrane) superfamily	sp|Q9LJK3|LOH2_ARATH	Ceramide synthase LOH2 OS=Arabidopsis thaliana OX=3702 GN=LOH2 PE=1 SV=1
novel.1877	1091	12.91	164.745	Up	3.74967	0.000634	0.042579	PARC	XP_021715456.1;XP_021720754.1	probable glutathione S-transferase [Chenopodium quinoa];probable glutathione S-transferase [Chenopodium quinoa]	-	-	K00799	GST,gst	http://www.genome.jp/dbget-bin/www_bget?ko:K00799	Glutathione metabolism	ko00480	-	-	sp|P49332|GSTXC_TOBAC	Probable glutathione S-transferase parC OS=Nicotiana tabacum OX=4097 GN=PARC PE=2 SV=1
HU07G00401	2032	17.065	117.505	Up	2.75854	9.1e-05	0.010132	DHAPS-1	XP_010676056.1	PREDICTED: phospho-2-dehydro-3-deoxyheptonate aldolase 1, chloroplastic [Beta vulgaris subsp. vulgaris]	GO:0003849;GO:0009073;GO:0009423;GO:0009507;GO:0008652	3-deoxy-7-phosphoheptulonate synthase activity;aromatic amino acid family biosynthetic process;chorismate biosynthetic process;chloroplast;cellular amino acid biosynthetic process	K01626	E2.5.1.54,aroF,aroG,aroH	http://www.genome.jp/dbget-bin/www_bget?ko:K01626	Phenylalanine, tyrosine and tryptophan biosynthesis	ko00400	-	-	sp|P27608|AROF_TOBAC;sp|P21357|AROF_SOLTU	Phospho-2-dehydro-3-deoxyheptonate aldolase 1, chloroplastic OS=Nicotiana tabacum OX=4097 GN=DHAPS-1 PE=2 SV=1;Phospho-2-dehydro-3-deoxyheptonate aldolase 1, chloroplastic OS=Solanum tuberosum OX=4113 GN=SHKA PE=1 SV=2
HU06G00422	1327	0.1	2.37	Up	4.48844	3.64e-05	0.005205	At5g58770	XP_021762358.1	uncharacterized protein LOC110727128 [Chenopodium quinoa]	GO:0005783;GO:0009570;GO:0045547;GO:0016765;GO:0009409;GO:0016094;GO:0002094;GO:0009668	endoplasmic reticulum;chloroplast stroma;dehydrodolichyl diphosphate synthase activity;transferase activity, transferring alkyl or aryl (other than methyl) groups;response to cold;polyprenol biosynthetic process;polyprenyltransferase activity;plastid membrane organization	K11778	DHDDS,RER2,SRT1	http://www.genome.jp/dbget-bin/www_bget?ko:K11778	Terpenoid backbone biosynthesis	ko00900	KOG1602	Cis-prenyltransferase	sp|Q56Y11|DDPS2_ARATH	Dehydrodolichyl diphosphate synthase 2 OS=Arabidopsis thaliana OX=3702 GN=At5g58770 PE=2 SV=2
HU06G00835	729	0.085	11.96	Up	7.05429	8.57e-08	3.43e-05	PER10	OWM66232.1	hypothetical protein CDL15_Pgr013449 [Punica granatum]	GO:0042744;GO:0004601;GO:0006979;GO:0005576;GO:0020037;GO:0046872	hydrogen peroxide catabolic process;peroxidase activity;response to oxidative stress;extracellular region;heme binding;metal ion binding	K00430	E1.11.1.7	http://www.genome.jp/dbget-bin/www_bget?ko:K00430	Phenylpropanoid biosynthesis	ko00940	-	-	sp|Q9FX85|PER10_ARATH	Peroxidase 10 OS=Arabidopsis thaliana OX=3702 GN=PER10 PE=1 SV=1
HU01G01209	1800	2.995	34.095	Up	3.50768	0.000469	0.034397	BEBT1	XP_021724396.1;XP_021724397.1	benzyl alcohol O-benzoyltransferase-like [Chenopodium quinoa];benzyl alcohol O-benzoyltransferase-like [Chenopodium quinoa]	GO:0016747	acyltransferase activity, transferring groups other than amino-acyl groups	-	-	-	-	-	-	-	sp|Q6E593|BEBT1_PETHY	Benzyl alcohol O-benzoyltransferase OS=Petunia hybrida OX=4102 GN=BEBT1 PE=1 SV=1
HU09G00026	2407	6.64	33.715	Up	2.27069	1.79e-05	0.002973	-	XP_021846316.1	4-coumarate--CoA ligase 2 [Spinacia oleracea]	GO:0016874;GO:0016207;GO:0016405	ligase activity;4-coumarate-CoA ligase activity;CoA-ligase activity	K01904	4CL	http://www.genome.jp/dbget-bin/www_bget?ko:K01904	Phenylpropanoid biosynthesis;Ubiquinone and other terpenoid-quinone biosynthesis	ko00940,ko00130	-	-	sp|P31687|4CL2_SOYBN	4-coumarate--CoA ligase 2 OS=Glycine max OX=3847 PE=2 SV=2
HU05G01235	1805	0.02	1.64	Up	6.08303	6.85e-05	0.008326	ZOX1	XP_019104229.1	PREDICTED: zeatin O-glucosyltransferase-like [Beta vulgaris subsp. vulgaris]	-	-	K13495	CISZOG	http://www.genome.jp/dbget-bin/www_bget?ko:K13495	Zeatin biosynthesis	ko00908	-	-	sp|P56725|ZOX_PHAVU	Zeatin O-xylosyltransferase OS=Phaseolus vulgaris OX=3885 GN=ZOX1 PE=2 SV=1
HU07G00815	1582	0.04	5.28	Up	7.03925	3.96e-05	0.005494	CER2	XP_021843715.1	protein ECERIFERUM 2-like [Spinacia oleracea]	GO:0050661;GO:0005634;GO:0016747;GO:0010181;GO:0050660;GO:0005829;GO:0016021;GO:0003958;GO:0016491;GO:0016709;GO:0005789	NADP binding;nucleus;acyltransferase activity, transferring groups other than amino-acyl groups;FMN binding;flavin adenine dinucleotide binding;cytosol;integral component of membrane;NADPH-hemoprotein reductase activity;oxidoreductase activity;oxidoreductase activity, acting on paired donors, with incorporation or reduction of molecular oxygen, NAD(P)H as one donor, and incorporation of one atom …	-	-	-	-	-	-	-	sp|Q39048|CER2_ARATH	Protein ECERIFERUM 2 OS=Arabidopsis thaliana OX=3702 GN=CER2 PE=1 SV=1
HU06G02413	1809	0	10.715	Up	23.6571	7.65e-07	0.000222	PECS-2.1	KAF5947601.1	hypothetical protein HYC85_013558 [Camellia sinensis]	GO:0046910;GO:0005618;GO:0045330;GO:0004857;GO:0042545;GO:0030599;GO:0005576;GO:0045490	pectinesterase inhibitor activity;cell wall;aspartyl esterase activity;enzyme inhibitor activity;cell wall modification;pectinesterase activity;extracellular region;pectin catabolic process	K01051	E3.1.1.11	http://www.genome.jp/dbget-bin/www_bget?ko:K01051	Pentose and glucuronate interconversions	ko00040	-	-	sp|O04887|PME2_CITSI	Pectinesterase 2 OS=Citrus sinensis OX=2711 GN=PECS-2.1 PE=2 SV=1
novel.4866	2002	0.08	8.155	Up	6.31909	3.18e-20	8.78e-16	PAM68	XP_030552442.1;KAF3947666.1	auxin-binding protein T85 [Rhodamnia argentea];hypothetical protein CMV_026231 [Castanea mollissima]	GO:0016021;GO:0005788;GO:0010011;GO:0009734	integral component of membrane;endoplasmic reticulum lumen;auxin binding;auxin-activated signaling pathway	-	-	-	-	-	-	-	sp|O49668|PAM68_ARATH;sp|P33490|ABP1_TOBAC	Protein PAM68, chloroplastic OS=Arabidopsis thaliana OX=3702 GN=PAM68 PE=1 SV=1;Auxin-binding protein T85 OS=Nicotiana tabacum OX=4097 GN=T85 PE=3 SV=1
HU05G00316	1577	12.205	40.51	Up	1.77615	5.7e-06	0.001239	EXLB1	XP_021768107.1;XP_010274616.1;XP_021841396.1	expansin-like B1 [Chenopodium quinoa];PREDICTED: expansin-like B1 [Nelumbo nucifera];expansin-like B1 [Spinacia oleracea]	GO:0046983;GO:0005634;GO:0005576	protein dimerization activity;nucleus;extracellular region	-	-	-	-	-	-	-	sp|Q850K7|EXLB1_ORYSJ	Expansin-like B1 OS=Oryza sativa subsp. japonica OX=39947 GN=EXLB1 PE=2 SV=2
HU05G00553	3099	0.165	3.66	Up	4.17418	1.69e-08	8.82e-06	KINUA	XP_010676635.1	PREDICTED: kinesin-like protein KIN-UA isoform X1 [Beta vulgaris subsp. vulgaris]	GO:0005874;GO:0005524;GO:0048364;GO:0007018;GO:1990939;GO:0008017;GO:0032886	microtubule;ATP binding;root development;microtubule-based movement;microtubule motor activity;microtubule binding;regulation of microtubule-based process	-	-	-	-	-	KOG0240	Kinesin (SMY1 subfamily)	sp|Q9FZ06|KINUA_ARATH	Kinesin-like protein KIN-UA OS=Arabidopsis thaliana OX=3702 GN=KINUA PE=1 SV=1
novel.4960	606	2128.57	19643.5	Up	3.09172	6.69e-09	3.93e-06	AMP1	P25403.4	RecName: Full=Antimicrobial peptide 1; AltName: Full=MJ-AMP1; Short=AMP1; Flags: Precursor [Mirabilis jalapa]	GO:0042742;GO:0031640;GO:0050832;GO:0005576	defense response to bacterium;killing of cells of other organism;defense response to fungus;extracellular region	-	-	-	-	-	-	-	sp|P25403|AMP1_MIRJA	Antimicrobial peptide 1 (Fragment) OS=Mirabilis jalapa OX=3538 GN=AMP1 PE=1 SV=4
HU06G00988	1470	2.415	16.92	Up	2.76234	1.28e-06	0.000346	CXE17	XP_010670562.1	PREDICTED: probable carboxylesterase 17 [Beta vulgaris subsp. vulgaris]	GO:0016787	hydrolase activity	-	-	-	-	-	-	-	sp|Q9LFR7|CXE17_ARATH	Probable carboxylesterase 17 OS=Arabidopsis thaliana OX=3702 GN=CXE17 PE=1 SV=1
HU06G00814	1203	2.26	26.72	Up	3.51478	0.000245	0.021774	At2g23540	PSS30778.1	GDSL esterase/lipase [Actinidia chinensis var. chinensis]	GO:0016788	hydrolase activity, acting on ester bonds	-	-	-	-	-	-	-	sp|O80470|GDL38_ARATH	GDSL esterase/lipase At2g23540 OS=Arabidopsis thaliana OX=3702 GN=At2g23540 PE=2 SV=1
HU06G00874	1121	4.385	122.92	Up	4.78764	6.79e-06	0.001441	CCOAOMT	XP_021752030.1	caffeoyl-CoA O-methyltransferase 1 [Chenopodium quinoa]	GO:0042409;GO:0008757;GO:0032259;GO:0009809	caffeoyl-CoA O-methyltransferase activity;S-adenosylmethionine-dependent methyltransferase activity;methylation;lignin biosynthetic process	K00588	E2.1.1.104	http://www.genome.jp/dbget-bin/www_bget?ko:K00588	Flavonoid biosynthesis;Phenylpropanoid biosynthesis;Stilbenoid, diarylheptanoid and gingerol biosynthesis	ko00941,ko00940,ko00945	KOG1663	O-methyltransferase	sp|Q8H9B6|CAMT_SOLTU	Caffeoyl-CoA O-methyltransferase OS=Solanum tuberosum OX=4113 GN=CCOAOMT PE=2 SV=1
novel.4741	1752	0	1.18	Up	8.02203	3.44e-05	0.004989	-	-	-	-	-	-	-	-	-	-	-	-	-	-
novel.9522	1532	0	11.355	Up	10.9921	1.78e-12	4.46e-09	GCP2	XP_019104417.1	PREDICTED: gamma-tubulin complex component 2 isoform X2 [Beta vulgaris subsp. vulgaris]	GO:0000922;GO:0043015;GO:0005815;GO:0007020;GO:0005874;GO:0005737	spindle pole;gamma-tubulin binding;microtubule organizing center;microtubule nucleation;microtubule;cytoplasm	K16569	TUBGCP2,GCP2	http://www.genome.jp/dbget-bin/www_bget?ko:K16569	-	-	-	-	sp|Q9C5H9|GACP2_ARATH	Gamma-tubulin complex component 2 OS=Arabidopsis thaliana OX=3702 GN=GCP2 PE=1 SV=1
HU06G02337	903	0.035	5.27	Up	7.41084	0.000534	0.037916	CSLE2	XP_010675676.1	PREDICTED: cellulose synthase-like protein G2 [Beta vulgaris subsp. vulgaris]	GO:0005802;GO:0030244;GO:0009833;GO:0016760;GO:0051753;GO:0005886;GO:0016021	trans-Golgi network;cellulose biosynthetic process;plant-type primary cell wall biogenesis;cellulose synthase (UDP-forming) activity;mannan synthase activity;plasma membrane;integral component of membrane	-	-	-	-	-	-	-	sp|Q0DXZ1|CSLE2_ORYSJ	Cellulose synthase-like protein E2 OS=Oryza sativa subsp. japonica OX=39947 GN=CSLE2 PE=2 SV=1
HU04G02018	1774	0.9	12.815	Up	3.74625	1.24e-10	1.62e-07	UGT74G1	OMO72413.1;XP_010679006.1	UDP-glucuronosyl/UDP-glucosyltransferase [Corchorus olitorius];PREDICTED: UDP-glycosyltransferase 74G1 [Beta vulgaris subsp. vulgaris]	GO:0080043;GO:0008194;GO:0080044	quercetin 3-O-glucosyltransferase activity;UDP-glycosyltransferase activity;quercetin 7-O-glucosyltransferase activity	K13691	SGT1	http://www.genome.jp/dbget-bin/www_bget?ko:K13691	-	-	-	-	sp|Q6VAA6|U74G1_STERE	UDP-glycosyltransferase 74G1 OS=Stevia rebaudiana OX=55670 GN=UGT74G1 PE=1 SV=1
HU06G01150	1686	1.52	14.455	Up	3.18031	3.73e-12	8.58e-09	PCO2	XP_021866010.1	plant cysteine oxidase 2-like [Spinacia oleracea]	GO:0017172;GO:0046872	cysteine dioxygenase activity;metal ion binding	K23953	PCO	http://www.genome.jp/dbget-bin/www_bget?ko:K23953	-	-	KOG4281	Uncharacterized conserved protein	sp|Q8LGJ5|PCO2_ARATH	Plant cysteine oxidase 2 OS=Arabidopsis thaliana OX=3702 GN=PCO2 PE=1 SV=1
HU04G01887	1015	6.005	37.78	Up	2.74149	9.48e-05	0.010507	-	XP_021841268.1	glycine-rich cell wall structural protein-like, partial [Spinacia oleracea]	-	-	-	-	-	-	-	-	-	-	-
HU02G02569	1950	2.03	18.445	Up	3.09613	1.28e-05	0.002349	KCS11	XP_021850696.1	3-ketoacyl-CoA synthase 11-like [Spinacia oleracea]	GO:0102337;GO:0006633;GO:0102338;GO:0102756;GO:0016021;GO:0102336	3-oxo-cerotoyl-CoA synthase activity;fatty acid biosynthetic process;3-oxo-lignoceronyl-CoA synthase activity;very-long-chain 3-ketoacyl-CoA synthase activity;integral component of membrane;3-oxo-arachidoyl-CoA synthase activity	K15397	KCS	http://www.genome.jp/dbget-bin/www_bget?ko:K15397	Fatty acid elongation;Plant-pathogen interaction	ko00062,ko04626	-	-	sp|O48780|KCS11_ARATH	3-ketoacyl-CoA synthase 11 OS=Arabidopsis thaliana OX=3702 GN=KCS11 PE=1 SV=1
novel.4300	3742	0.085	1.88	Up	4.43769	0.000381	0.029672	-	XP_027096114.1	zinc finger BED domain-containing protein RICESLEEPER 2-like [Coffea arabica]	GO:0003677;GO:0046983;GO:0005634;GO:0046872	DNA binding;protein dimerization activity;nucleus;metal ion binding	-	-	-	-	-	-	-	sp|P08770|TRA1_MAIZE	Putative AC transposase OS=Zea mays OX=4577 PE=2 SV=2
HU01G02646	987	1.485	24.485	Up	3.90398	5.39e-05	0.006926	LTPG16	XP_021764394.1;PON94938.1	non-specific lipid transfer protein-like 1 [Chenopodium quinoa];Bifunctional inhibitor/plant lipid transfer protein/seed storage helical domain containing protein [Trema orientale]	GO:0008289;GO:0031225;GO:0009561;GO:0005886;GO:0016021	lipid binding;anchored component of membrane;megagametogenesis;plasma membrane;integral component of membrane	-	-	-	-	-	-	-	sp|Q94AX3|LTG16_ARATH	Non-specific lipid transfer protein GPI-anchored 16 OS=Arabidopsis thaliana OX=3702 GN=LTPG16 PE=2 SV=1
HU03G00083	1422	0.14	9.34	Up	6.0999	9.9e-06	0.001952	HB1	XP_021731656.1	non-symbiotic hemoglobin 1-like [Chenopodium quinoa]	GO:0046872;GO:0005344;GO:0019825;GO:0020037	metal ion binding;oxygen carrier activity;oxygen binding;heme binding	-	-	-	-	-	-	-	sp|Q947C5|HBL1_GOSHI	Non-symbiotic hemoglobin 1 OS=Gossypium hirsutum OX=3635 GN=HB1 PE=2 SV=1
HU05G01159	1777	0.025	2.2	Up	6.41493	3.86e-06	0.000903	CRK25	XP_010678975.1;TXG47189.1	PREDICTED: putative receptor-like protein kinase At4g00960 [Beta vulgaris subsp. vulgaris];hypothetical protein EZV62_026483 [Acer yangbiense]	GO:0005524;GO:0016020;GO:0004672;GO:0004674;GO:0016021	ATP binding;membrane;protein kinase activity;protein serine/threonine kinase activity;integral component of membrane	-	-	-	-	-	-	-	sp|Q9M0X5|CRK25_ARATH	Cysteine-rich receptor-like protein kinase 25 OS=Arabidopsis thaliana OX=3702 GN=CRK25 PE=3 SV=1
HU02G01706	1254	30.53	220.715	Up	2.79441	4.71e-07	0.000146	-	XP_010671561.1	PREDICTED: acidic endochitinase [Beta vulgaris subsp. vulgaris]	GO:0005975;GO:0005576;GO:0004568	carbohydrate metabolic process;extracellular region;chitinase activity	K01183	E3.2.1.14	http://www.genome.jp/dbget-bin/www_bget?ko:K01183	Amino sugar and nucleotide sugar metabolism	ko00520	-	-	sp|P23472|CHLY_HEVBR	Hevamine-A OS=Hevea brasiliensis OX=3981 PE=1 SV=2
HU07G02035	1586	6.605	26.625	Up	1.95025	0.000205	0.01912	WIP3	XP_021716386.1	zinc finger protein WIP3-like [Chenopodium quinoa]	GO:0010468;GO:0048856;GO:0003700;GO:0005634	regulation of gene expression;anatomical structure development;DNA-binding transcription factor activity;nucleus	-	-	-	-	-	-	-	sp|Q9SGD1|ZWIP3_ARATH	Zinc finger protein WIP3 OS=Arabidopsis thaliana OX=3702 GN=WIP3 PE=2 SV=1
HU09G00940	1087	84.705	268.655	Up	1.59692	0.000172	0.01701	CHI	XP_021755848.1	chalcone--flavonone isomerase-like isoform X1 [Chenopodium quinoa]	GO:0045430;GO:0009813	chalcone isomerase activity;flavonoid biosynthetic process	K01859	E5.5.1.6	http://www.genome.jp/dbget-bin/www_bget?ko:K01859	Flavonoid biosynthesis	ko00941	-	-	sp|Q45QI7|CFI_CAMSI	Chalcone--flavanone isomerase OS=Camellia sinensis OX=4442 GN=CHI PE=2 SV=2
HU03G00422	1794	0.12	8.285	Up	6.61857	1.43e-10	1.79e-07	MO2	XP_021753040.1	uncharacterized protein LOC110718509 [Chenopodium quinoa]	GO:0004497;GO:0071949	monooxygenase activity;FAD binding	-	-	-	-	-	-	-	sp|O81816|MO2_ARATH	Monooxygenase 2 OS=Arabidopsis thaliana OX=3702 GN=MO2 PE=2 SV=1
novel.11232	3373	0	0.485	Up	7.82118	7.45e-05	0.008711	-	-	-	-	-	-	-	-	-	-	-	-	-	-
HU07G00931	1925	10.495	192.625	Up	4.18098	9.75e-08	3.69e-05	-	XP_021771615.1	extensin-2-like isoform X2 [Chenopodium quinoa]	-	-	-	-	-	-	-	-	-	-	-
HU01G02414	981	7.28	17.525	Up	3.14648	0.000298	0.025303	GASA6	AGM38075.1	putative gibberellin-regulated GAST1-like protein [Stenocereus gummosus]	-	-	-	-	-	-	-	-	-	sp|Q6NMQ7|GASA6_ARATH	Gibberellin-regulated protein 6 OS=Arabidopsis thaliana OX=3702 GN=GASA6 PE=3 SV=1
HU04G01317	1516	1.35	16.185	Up	3.52319	0.000789	0.049708	HHT1	XP_010678277.1	PREDICTED: omega-hydroxypalmitate O-feruloyl transferase [Beta vulgaris subsp. vulgaris]	GO:0016747	acyltransferase activity, transferring groups other than amino-acyl groups	K15400	HHT1	http://www.genome.jp/dbget-bin/www_bget?ko:K15400	Cutin, suberine and wax biosynthesis	ko00073	-	-	sp|Q94CD1|HHT1_ARATH	Omega-hydroxypalmitate O-feruloyl transferase OS=Arabidopsis thaliana OX=3702 GN=HHT1 PE=1 SV=1
novel.583	3843	0.245	2.225	Up	3.12565	0.000278	0.024073	RLP8	XP_010691120.1	PREDICTED: probable LRR receptor-like serine/threonine-protein kinase At4g36180 [Beta vulgaris subsp. vulgaris]	GO:0016021	integral component of membrane	-	-	-	-	-	-	-	sp|Q70CT4|RLP8_ARATH	Receptor-like protein 8 OS=Arabidopsis thaliana OX=3702 GN=RLP8 PE=2 SV=1
HU01G00442	1011	0.175	7.315	Up	5.81295	0.00018	0.017374	-	-	-	-	-	-	-	-	-	-	-	-	-	-
HU01G00895	1820	11.32	60.45	Up	2.33863	1.37e-06	0.000361	ADT1	XP_021774179.1	arogenate dehydratase/prephenate dehydratase 6, chloroplastic-like [Chenopodium quinoa]	GO:0009094;GO:0009570;GO:0047769;GO:0004664;GO:0005737;GO:0009507	L-phenylalanine biosynthetic process;chloroplast stroma;arogenate dehydratase activity;prephenate dehydratase activity;cytoplasm;chloroplast	K05359	ADT,PDT	http://www.genome.jp/dbget-bin/www_bget?ko:K05359	Phenylalanine, tyrosine and tryptophan biosynthesis	ko00400	KOG2797	Prephenate dehydratase	sp|D3U715|AROD1_PETHY	Arogenate dehydratase 1 OS=Petunia hybrida OX=4102 GN=ADT1 PE=1 SV=1
HU07G01885	746	0.445	8.26	Up	4.12385	0.000255	0.022545	GASA7	XP_021847406.1	peamaclein-like [Spinacia oleracea]	GO:0005576;GO:0009740	extracellular region;gibberellic acid mediated signaling pathway	-	-	-	-	-	-	-	sp|O82328|GASA7_ARATH	Gibberellin-regulated protein 7 OS=Arabidopsis thaliana OX=3702 GN=GASA7 PE=3 SV=1
HU09G01131	657	24.615	175.71	Up	2.71947	3.24e-05	0.0048	IWF1&apos;	XP_010690793.1	PREDICTED: non-specific lipid-transfer protein [Beta vulgaris subsp. vulgaris]	GO:0006869;GO:0008289;GO:0016020	lipid transport;lipid binding;membrane	-	-	-	-	-	-	-	sp|Q43748|NLTP_BETVU	Non-specific lipid-transfer protein OS=Beta vulgaris OX=161934 GN=IWF1&apos; PE=3 SV=1
HU02G03369	1470	27.565	182.385	Up	2.64265	6.02e-05	0.007452	At1g06620	KNA13085.1;XP_021752429.1	hypothetical protein SOVF_119850 [Spinacia oleracea];1-aminocyclopropane-1-carboxylate oxidase homolog 1-like [Chenopodium quinoa]	GO:0046872;GO:0016491	metal ion binding;oxidoreductase activity	-	-	-	-	-	-	-	sp|Q84MB3|ACCH1_ARATH	1-aminocyclopropane-1-carboxylate oxidase homolog 1 OS=Arabidopsis thaliana OX=3702 GN=At1g06620 PE=2 SV=1
HU02G02457	1690	15.745	71.75	Up	2.15207	0.000124	0.013077	-	XP_021728661.1	uncharacterized protein LOC110695742 [Chenopodium quinoa]	-	-	-	-	-	-	-	-	-	-	-
HU02G00107	1492	6.84	20.355	Up	1.54916	0.000151	0.015312	AIRP2	XP_021744213.1;XP_010682387.1	peroxisome biogenesis factor 10-like [Chenopodium quinoa];PREDICTED: peroxisome biogenesis factor 10 isoform X1 [Beta vulgaris subsp. vulgaris]	-	-	-	-	-	-	-	-	-	sp|Q9M022|AIRP2_ARATH	E3 ubiquitin-protein ligase AIRP2 OS=Arabidopsis thaliana OX=3702 GN=AIRP2 PE=1 SV=1
HU11G01094	1083	0.045	93.54	Up	10.9421	7.57e-05	0.008755	-	KMT19502.1	hypothetical protein BVRB_1g011250 [Beta vulgaris subsp. vulgaris]	-	-	-	-	-	-	-	-	-	-	-
novel.18064	888	0.095	8.13	Up	6.37513	6.16e-06	0.001329	-	KNA04441.1	hypothetical protein SOVF_199830 [Spinacia oleracea]	-	-	-	-	-	-	-	-	-	-	-
HU07G01485	1150	1.51	45.43	Up	4.81635	2.95e-05	0.004503	STH-2	XP_021770793.1	pathogenesis-related protein STH-21-like [Chenopodium quinoa]	GO:0009738;GO:0006952;GO:0038023;GO:0004864;GO:0010427	abscisic acid-activated signaling pathway;defense response;signaling receptor activity;protein phosphatase inhibitor activity;abscisic acid binding	-	-	-	-	-	-	-	sp|P17642|PRS2_SOLTU	Pathogenesis-related protein STH-2 OS=Solanum tuberosum OX=4113 GN=STH-2 PE=2 SV=1
HU03G01794	2054	7.295	64.045	Up	3.04754	4.53e-07	0.000142	ADT3	BCD59209.1	arogenate dehydrogenase [Bougainvillea peruviana]	GO:0047769;GO:0009570;GO:0009094;GO:0009507;GO:0005737;GO:0004664	arogenate dehydratase activity;chloroplast stroma;L-phenylalanine biosynthetic process;chloroplast;cytoplasm;prephenate dehydratase activity	K05359	ADT,PDT	http://www.genome.jp/dbget-bin/www_bget?ko:K05359	Phenylalanine, tyrosine and tryptophan biosynthesis	ko00400	KOG2797	Prephenate dehydratase	sp|D3U717|AROD3_PETHY	Arogenate dehydratase 3 OS=Petunia hybrida OX=4102 GN=ADT3 PE=1 SV=1
HU0G00001	2510	0.305	5.445	Up	4.15089	0.000745	0.047683	DTX49	XP_021730148.1	protein DETOXIFICATION 49-like [Chenopodium quinoa]	GO:0016020;GO:0016021;GO:0022857;GO:0042910;GO:0015297	membrane;integral component of membrane;transmembrane transporter activity;xenobiotic transmembrane transporter activity;antiporter activity	K03327	TC.MATE,SLC47A,norM,mdtK,dinF	http://www.genome.jp/dbget-bin/www_bget?ko:K03327	-	-	-	-	sp|O82752|DTX49_ARATH	Protein DETOXIFICATION 49 OS=Arabidopsis thaliana OX=3702 GN=DTX49 PE=2 SV=1
novel.5085	1421	37.895	613.68	Up	3.97668	6.59e-14	1.82e-10	-	XP_010683010.1	PREDICTED: glycine-rich cell wall structural protein [Beta vulgaris subsp. vulgaris]	-	-	-	-	-	-	-	-	-	-	-
HU07G00254	2426	0.195	26.485	Up	7.01611	2.03e-07	6.76e-05	RMR2	XP_010678889.1	PREDICTED: receptor homology region, transmembrane domain- and RING domain-containing protein 2-like [Beta vulgaris subsp. vulgaris]	GO:0015031;GO:0016021;GO:0061630;GO:0006511;GO:0005773	protein transport;integral component of membrane;ubiquitin protein ligase activity;ubiquitin-dependent protein catabolic process;vacuole	K15692	RNF13,RZF	http://www.genome.jp/dbget-bin/www_bget?ko:K15692	-	-	KOG4628	Predicted E3 ubiquitin ligase	sp|Q8VZ14|RMR2_ARATH	Receptor homology region, transmembrane domain- and RING domain-containing protein 2 OS=Arabidopsis thaliana OX=3702 GN=RMR2 PE=2 SV=1
novel.11509	635	0	5.65	Up	8.01934	4.11e-05	0.005609	-	-	-	-	-	-	-	-	-	-	-	-	-	-
novel.11782	855	0	2.095	Up	7.38048	0.000557	0.038829	-	-	-	-	-	-	-	-	-	-	-	-	-	-
HU06G00177	642	7.395	239.16	Up	4.80976	2.53e-05	0.003994	-	XP_021835829.1	uncharacterized protein LOC110775532 [Spinacia oleracea]	-	-	-	-	-	-	-	-	-	-	-
HU10G00045	585	0.13	10.14	Up	6.16454	0.000235	0.021295	WRKY75	QCV57311.1	WRKY transcription factor [Fagopyrum tataricum]	GO:0005634;GO:0043565;GO:0003700	nucleus;sequence-specific DNA binding;DNA-binding transcription factor activity	-	-	-	-	-	-	-	sp|Q9FYA2|WRK75_ARATH	Probable WRKY transcription factor 75 OS=Arabidopsis thaliana OX=3702 GN=WRKY75 PE=1 SV=1
HU05G02059	1046	0.47	6.585	Up	3.74149	0.000708	0.046192	PER72	XP_002521512.1	peroxidase 72 [Ricinus communis]	GO:0046872;GO:0004601;GO:0042744;GO:0020037;GO:0005576;GO:0006979	metal ion binding;peroxidase activity;hydrogen peroxide catabolic process;heme binding;extracellular region;response to oxidative stress	K00430	E1.11.1.7	http://www.genome.jp/dbget-bin/www_bget?ko:K00430	Phenylpropanoid biosynthesis	ko00940	-	-	sp|Q9FJZ9|PER72_ARATH	Peroxidase 72 OS=Arabidopsis thaliana OX=3702 GN=PER72 PE=1 SV=1
HU11G01562	1953	1.23	51.83	Up	5.38358	1.57e-06	0.000401	CYP76AD1	AKI33818.1;AKI33865.1	cytochrome P450 76AD1-like protein, partial [Talinum sp. YY-2015];cytochrome P450 76AD1-like protein, partial [Portulaca suffruticosa]	GO:0016705;GO:0004497;GO:0020037;GO:0016021;GO:0005506	oxidoreductase activity, acting on paired donors, with incorporation or reduction of molecular oxygen;monooxygenase activity;heme binding;integral component of membrane;iron ion binding	-	-	-	-	-	-	-	sp|P0DKI2|C76AN_BETVU;sp|I3PFJ5|C76AD_BETVU	Inactive cytochrome P450 76AD1 OS=Beta vulgaris OX=161934 GN=CYP76AD1 PE=3 SV=1;Cytochrome P450 76AD1 OS=Beta vulgaris OX=161934 GN=CYP76AD1 PE=2 SV=1
HU05G00862	2206	0.09	3.45	Up	5.29081	6.03e-09	3.7e-06	CRK25	XP_010678975.1	PREDICTED: putative receptor-like protein kinase At4g00960 [Beta vulgaris subsp. vulgaris]	GO:0016021;GO:0004674;GO:0005524	integral component of membrane;protein serine/threonine kinase activity;ATP binding	-	-	-	-	-	-	-	sp|Q9M0X5|CRK25_ARATH	Cysteine-rich receptor-like protein kinase 25 OS=Arabidopsis thaliana OX=3702 GN=CRK25 PE=3 SV=1
HU05G00865	1382	0	1.795	Up	8.16931	1.44e-05	0.002531	YPQ1	XP_010678218.1;XP_021733256.1	PREDICTED: uncharacterized protein LOC104893776 isoform X2 [Beta vulgaris subsp. vulgaris];uncharacterized protein LOC110700061 isoform X2 [Chenopodium quinoa]	GO:0016021	integral component of membrane	K23678	PQLC2,SLC66A1,LAAT1	http://www.genome.jp/dbget-bin/www_bget?ko:K23678	-	-	-	-	sp|Q12010|YPQ1_YEAST	Probable vacuolar amino acid transporter YPQ1 OS=Saccharomyces cerevisiae (strain ATCC 204508 / S288c) OX=559292 GN=YPQ1 PE=1 SV=1
HU10G00237	852	28.29	149.385	Up	2.33768	5.7e-08	2.6e-05	-	XP_021749195.1	xyloglucan endotransglucosylase/hydrolase 2-like [Chenopodium quinoa]	GO:0042546;GO:0004553;GO:0005618;GO:0016762;GO:0010411;GO:0016021;GO:0071555;GO:0048046	cell wall biogenesis;hydrolase activity, hydrolyzing O-glycosyl compounds;cell wall;xyloglucan:xyloglucosyl transferase activity;xyloglucan metabolic process;integral component of membrane;cell wall organization;apoplast	K08235	E2.4.1.207	http://www.genome.jp/dbget-bin/www_bget?ko:K08235	-	-	-	-	sp|P35694|XTH2_SOYBN	Xyloglucan endotransglucosylase/hydrolase 2 OS=Glycine max OX=3847 PE=2 SV=1
HU05G01344	1187	97.2	307.785	Up	1.59895	1.09e-05	0.002094	CHIL2	BAR72208.1	enhancer of flavonoid production [Dianthus caryophyllus]	GO:0016872	intramolecular lyase activity	K01859	E5.5.1.6	http://www.genome.jp/dbget-bin/www_bget?ko:K01859	Flavonoid biosynthesis	ko00941	-	-	sp|A0A2U7XUE3|CHIL2_HUMLU	Chalcone isomerase-like protein 2 OS=Humulus lupulus OX=3486 GN=CHIL2 PE=1 SV=1
novel.16757	1717	0.11	3.445	Up	5.11999	0.000176	0.0171	-	KAA8515208.1	hypothetical protein F0562_018387 [Nyssa sinensis]	GO:0003924;GO:0005525	GTPase activity;GTP binding	-	-	-	-	-	-	-	-	-
HU04G00839	2120	0.04	1.905	Up	6.59012	0.000456	0.03362	ASD1	XP_021855125.1	alpha-L-arabinofuranosidase 1-like [Spinacia oleracea]	GO:0046373;GO:0046556	L-arabinose metabolic process;alpha-L-arabinofuranosidase activity	K01209	abfA	http://www.genome.jp/dbget-bin/www_bget?ko:K01209	Amino sugar and nucleotide sugar metabolism	ko00520	-	-	sp|Q9SG80|ASD1_ARATH	Alpha-L-arabinofuranosidase 1 OS=Arabidopsis thaliana OX=3702 GN=ASD1 PE=1 SV=1
HU05G00480	980	0.05	46.01	Up	9.72583	1.3e-16	5.98e-13	ATG8F	PQQ07676.1;VVA35337.1	autophagy-related protein 8f [Prunus yedoensis var. nudiflora];PREDICTED: autophagy-related [Prunus dulcis]	GO:0006914;GO:0006995;GO:0016020;GO:0005874	autophagy;cellular response to nitrogen starvation;membrane;microtubule	K08341	GABARAP,ATG8,LC3	http://www.genome.jp/dbget-bin/www_bget?ko:K08341	Autophagy - other	ko04136	KOG1654	Microtubule-associated anchor protein involved in autophagy and membrane trafficking	sp|Q8VYK7|ATG8F_ARATH	Autophagy-related protein 8f OS=Arabidopsis thaliana OX=3702 GN=ATG8F PE=1 SV=1
HU05G00067	2058	4.82	23.755	Up	2.2207	1.86e-05	0.003078	At5g41800	KAA8528258.1;XP_016737157.1	hypothetical protein F0562_035491 [Nyssa sinensis];PREDICTED: probable GABA transporter 2 isoform X2 [Gossypium hirsutum]	GO:0006865;GO:0005886;GO:0016021;GO:0015293;GO:0009734	amino acid transport;plasma membrane;integral component of membrane;symporter activity;auxin-activated signaling pathway	-	-	-	-	-	-	-	sp|Q8L4X4|GAT2_ARATH	Probable GABA transporter 2 OS=Arabidopsis thaliana OX=3702 GN=At5g41800 PE=1 SV=1
novel.11654	865	0	22.42	Up	10.8279	5.08e-12	1.08e-08	-	-	-	-	-	-	-	-	-	-	-	-	-	-
HU07G00907	1502	0.67	11.01	Up	3.98424	1.01e-05	0.001981	ADH	QED12510.1	alcohol dehydrogenase class-P [Hylocereus undatus]	GO:0008270;GO:0016491	zinc ion binding;oxidoreductase activity	K18857	ADH1	http://www.genome.jp/dbget-bin/www_bget?ko:K18857	Tyrosine metabolism;Glycolysis / Gluconeogenesis;Pyruvate metabolism;Fatty acid degradation;alpha-Linolenic acid metabolism	ko00350,ko00010,ko00620,ko00071,ko00592	KOG0022	Alcohol dehydrogenase, class III	sp|P48977|ADH_MALDO	Alcohol dehydrogenase OS=Malus domestica OX=3750 GN=ADH PE=2 SV=1
novel.18096	476	2.575	123.465	Up	5.4439	0.000481	0.034912	ABP19A	XP_021858456.1	auxin-binding protein ABP19a-like [Spinacia oleracea]	-	-	-	-	-	-	-	-	-	sp|Q9ZRA4|AB19A_PRUPE	Auxin-binding protein ABP19a OS=Prunus persica OX=3760 GN=ABP19A PE=3 SV=1
HU05G01160	2227	0.075	6.575	Up	6.6281	1.84e-17	1.69e-13	CRK6	XP_006449119.2;RVW86443.1;XP_021858051.1;XP_010678975.1;XP_019052010.1	uncharacterized protein LOC18052709 [Citrus clementina];Cysteine-rich receptor-like protein kinase 25 [Vitis vinifera];cysteine-rich receptor-like protein kinase 15 [Spinacia oleracea];PREDICTED: putative receptor-like protein kinase At4g00960 [Beta vulgaris subsp. vulgaris];PREDICTED: LOW QUALITY PROTEIN: uncharacterized protein LOC104590182 [Nelumbo nucifera]	GO:0004672;GO:0006468;GO:0004674;GO:0016021;GO:0005886;GO:0046777;GO:0042742;GO:0005524;GO:0016020	protein kinase activity;protein phosphorylation;protein serine/threonine kinase activity;integral component of membrane;plasma membrane;protein autophosphorylation;defense response to bacterium;ATP binding;membrane	-	-	-	-	-	-	-	sp|Q9C5S9|CRK6_ARATH;sp|Q9LDM5|CRK31_ARATH;sp|Q9M0X5|CRK25_ARATH	Cysteine-rich receptor-like protein kinase 6 OS=Arabidopsis thaliana OX=3702 GN=CRK6 PE=1 SV=1;Putative cysteine-rich receptor-like protein kinase 31 OS=Arabidopsis thaliana OX=3702 GN=CRK31 PE=3 SV=1;Cysteine-rich receptor-like protein kinase 25 OS=Arabidopsis thaliana OX=3702 GN=CRK25 PE=3 SV=1
HU05G01661	790	26.68	101.455	Up	1.79349	2.35e-06	0.000578	CNR9	XP_021847093.1	protein PLANT CADMIUM RESISTANCE 2-like [Spinacia oleracea]	-	-	-	-	-	-	-	-	-	sp|D9HP25|CNR9_MAIZE	Cell number regulator 9 OS=Zea mays OX=4577 GN=CNR9 PE=2 SV=1
HU05G01401	1707	0.145	3.095	Up	4.35596	0.000753	0.048004	LAC5	XP_010692917.1	PREDICTED: laccase-12 [Beta vulgaris subsp. vulgaris]	GO:0048046;GO:0016491;GO:0052716;GO:0005507;GO:0046274	apoplast;oxidoreductase activity;hydroquinone:oxygen oxidoreductase activity;copper ion binding;lignin catabolic process	K05909	E1.10.3.2	http://www.genome.jp/dbget-bin/www_bget?ko:K05909	-	-	-	-	sp|Q9SIY8|LAC5_ARATH	Laccase-5 OS=Arabidopsis thaliana OX=3702 GN=LAC5 PE=2 SV=1
HU01G00165	1426	2.915	12.26	Up	2.01252	0.000172	0.01701	CYCD3-1	KNA24999.1	hypothetical protein SOVF_010570 [Spinacia oleracea]	GO:0000079;GO:0016538;GO:0000307;GO:0044772;GO:0005634;GO:0051301;GO:0005737;GO:0007049	regulation of cyclin-dependent protein serine/threonine kinase activity;cyclin-dependent protein serine/threonine kinase regulator activity;cyclin-dependent protein kinase holoenzyme complex;mitotic cell cycle phase transition;nucleus;cell division;cytoplasm;cell cycle	K14505	CYCD3	http://www.genome.jp/dbget-bin/www_bget?ko:K14505	Plant hormone signal transduction	ko04075	-	-	sp|P42753|CCD31_ARATH	Cyclin-D3-1 OS=Arabidopsis thaliana OX=3702 GN=CYCD3-1 PE=1 SV=3
novel.15163	1738	0.015	4.545	Up	8.44706	0.00035	0.028279	PME17	XP_021752630.1	pectinesterase-like [Chenopodium quinoa]	GO:0030599;GO:0042545;GO:0046910;GO:0005576;GO:0004857;GO:0045330;GO:0005618;GO:0045490	pectinesterase activity;cell wall modification;pectinesterase inhibitor activity;extracellular region;enzyme inhibitor activity;aspartyl esterase activity;cell wall;pectin catabolic process	K01051	E3.1.1.11	http://www.genome.jp/dbget-bin/www_bget?ko:K01051	Pentose and glucuronate interconversions	ko00040	-	-	sp|O22149|PME17_ARATH	Probable pectinesterase/pectinesterase inhibitor 17 OS=Arabidopsis thaliana OX=3702 GN=PME17 PE=2 SV=2
HU05G02066	3262	1.815	6.575	Up	1.81365	0.00019	0.018177	BGAL3	ONH96981.1;XP_012469376.1	hypothetical protein PRUPE_7G163100 [Prunus persica];PREDICTED: beta-galactosidase 3-like [Gossypium raimondii]	GO:0005618;GO:0030246;GO:0004565;GO:0005773;GO:0005975;GO:0048046	cell wall;carbohydrate binding;beta-galactosidase activity;vacuole;carbohydrate metabolic process;apoplast	-	-	-	-	-	-	-	sp|Q9SCV9|BGAL3_ARATH	Beta-galactosidase 3 OS=Arabidopsis thaliana OX=3702 GN=BGAL3 PE=2 SV=1
HU08G02098	1449	1.03	16.075	Up	3.88104	1.3e-06	0.000347	At1g61340	XP_010686285.1	PREDICTED: F-box protein SKIP27 [Beta vulgaris subsp. vulgaris]	-	-	-	-	-	-	-	-	-	sp|Q8GX77|FB316_ARATH	F-box protein At1g61340 OS=Arabidopsis thaliana OX=3702 GN=At1g61340 PE=2 SV=1
novel.5266	6103	0.025	1.4	Up	5.85942	0.000286	0.02461	-	XP_010684619.1	PREDICTED: uncharacterized protein LOC104899180 [Beta vulgaris subsp. vulgaris]	-	-	-	-	-	-	-	-	-	sp|O00370|LORF2_HUMAN	LINE-1 retrotransposable element ORF2 protein OS=Homo sapiens OX=9606 PE=1 SV=1
novel.20469	531	0.98	62.475	Up	5.82467	0.000143	0.014513	GLP1	XP_021715151.1	auxin-binding protein ABP19a-like [Chenopodium quinoa]	GO:0030145;GO:0005618;GO:0048046	manganese ion binding;cell wall;apoplast	-	-	-	-	-	-	-	sp|P94040|GL31_ARATH	Germin-like protein subfamily 3 member 1 OS=Arabidopsis thaliana OX=3702 GN=GLP1 PE=1 SV=1
HU09G01831	1272	34.985	462.025	Up	3.67247	9.63e-05	0.010636	PGIP1	VFQ98027.1	unnamed protein product [Cuscuta campestris]	GO:0016021	integral component of membrane	-	-	-	-	-	-	-	sp|Q9M5J9|PGIP1_ARATH	Polygalacturonase inhibitor 1 OS=Arabidopsis thaliana OX=3702 GN=PGIP1 PE=1 SV=1
HU10G01745	1914	8.305	59.675	Up	2.78005	1.36e-05	0.002456	SCPL31	XP_021847419.1;XP_021847427.1	serine carboxypeptidase-like 31 isoform X1 [Spinacia oleracea];serine carboxypeptidase-like 31 isoform X2 [Spinacia oleracea]	GO:0005773;GO:0004185	vacuole;serine-type carboxypeptidase activity	K16297	SCPL-II	http://www.genome.jp/dbget-bin/www_bget?ko:K16297	-	-	-	-	sp|O04084|SCP31_ARATH	Serine carboxypeptidase-like 31 OS=Arabidopsis thaliana OX=3702 GN=SCPL31 PE=2 SV=2
novel.17148	1545	62.185	266.025	Up	2.0555	0.000259	0.022856	DNAJB8	XP_021720408.1	dnaJ homolog subfamily B member 6-like isoform X1 [Chenopodium quinoa]	-	-	-	-	-	-	-	-	-	sp|Q8NHS0|DNJB8_HUMAN	DnaJ homolog subfamily B member 8 OS=Homo sapiens OX=9606 GN=DNAJB8 PE=1 SV=1
HU01G01666	1132	0.78	8.75	Up	3.3947	0.000624	0.042214	CDS1	XP_010675800.1	PREDICTED: phosphatidate cytidylyltransferase 1 [Beta vulgaris subsp. vulgaris]	GO:0005789;GO:0016024;GO:0016021;GO:0004605	endoplasmic reticulum membrane;CDP-diacylglycerol biosynthetic process;integral component of membrane;phosphatidate cytidylyltransferase activity	K00981	E2.7.7.41,CDS1,CDS2,cdsA	http://www.genome.jp/dbget-bin/www_bget?ko:K00981	Phosphatidylinositol signaling system;Glycerophospholipid metabolism	ko04070,ko00564	KOG1440	CDP-diacylglycerol synthase	sp|O04940|CDS1_SOLTU	Phosphatidate cytidylyltransferase 1 OS=Solanum tuberosum OX=4113 GN=CDS1 PE=1 SV=1
HU05G01377	3516	0.02	1.06	Up	5.46893	4.36e-05	0.005869	PIF1	XP_021722586.1;XP_010693077.1	uncharacterized protein LOC110690069 [Chenopodium quinoa];PREDICTED: UTP--glucose-1-phosphate uridylyltransferase 3, chloroplastic [Beta vulgaris subsp. vulgaris]	GO:0006011;GO:0009507;GO:0005524;GO:0000723;GO:0046506;GO:0006281;GO:0016787;GO:0003977;GO:0003678;GO:0006310;GO:0006048;GO:0003983	UDP-glucose metabolic process;chloroplast;ATP binding;telomere maintenance;sulfolipid biosynthetic process;DNA repair;hydrolase activity;UDP-N-acetylglucosamine diphosphorylase activity;DNA helicase activity;DNA recombination;UDP-N-acetylglucosamine biosynthetic process;UTP:glucose-1-phosphate uridylyltransferase activity	K22920;K15255	UGP3;PIF1	http://www.genome.jp/dbget-bin/www_bget?ko:K22920;http://www.genome.jp/dbget-bin/www_bget?ko:K15255	Glycerolipid metabolism	ko00561	-	-	sp|Q9H611|PIF1_HUMAN;sp|F4IY62|UGPA3_ARATH	ATP-dependent DNA helicase PIF1 OS=Homo sapiens OX=9606 GN=PIF1 PE=1 SV=2;UTP--glucose-1-phosphate uridylyltransferase 3, chloroplastic OS=Arabidopsis thaliana OX=3702 GN=UGP3 PE=1 SV=1
HU02G00092	1331	1.665	44.645	Up	4.67752	0.000243	0.021676	GAPC	QED12508.1	glyceraldehyde 3-phosphate dehydrogenase [Hylocereus undatus]	GO:0006096;GO:0004365;GO:0050661;GO:0006006;GO:0016620;GO:0051287;GO:0005829	glycolytic process;glyceraldehyde-3-phosphate dehydrogenase (NAD+) (phosphorylating) activity;NADP binding;glucose metabolic process;oxidoreductase activity, acting on the aldehyde or oxo group of donors, NAD or NADP as acceptor;NAD binding;cytosol	K00134	GAPDH,gapA	http://www.genome.jp/dbget-bin/www_bget?ko:K00134	Glycolysis / Gluconeogenesis;Carbon fixation in photosynthetic organisms	ko00010,ko00710	KOG0657	Glyceraldehyde 3-phosphate dehydrogenase	sp|P26518|G3PC_MAGLI	Glyceraldehyde-3-phosphate dehydrogenase, cytosolic OS=Magnolia liliiflora OX=3403 GN=GAPC PE=2 SV=1
novel.10900	1836	0.145	2.37	Up	3.97353	0.000691	0.045308	MEE23	XP_021725597.1	berberine bridge enzyme-like 15 [Chenopodium quinoa]	GO:0050468;GO:0016491;GO:0005576;GO:0071949;GO:0005618	reticuline oxidase activity;oxidoreductase activity;extracellular region;FAD binding;cell wall	K22395	K22395	http://www.genome.jp/dbget-bin/www_bget?ko:K22395	Phenylpropanoid biosynthesis	ko00940	-	-	sp|O64743|BBE15_ARATH	Berberine bridge enzyme-like 15 OS=Arabidopsis thaliana OX=3702 GN=MEE23 PE=1 SV=1
HU07G02182	1308	0.875	11.22	Up	3.63376	0.000741	0.047546	CYP86A1	XP_010685596.1	PREDICTED: cytochrome P450 86A1 [Beta vulgaris subsp. vulgaris]	GO:0016705;GO:0020037;GO:0004497;GO:0016021;GO:0005506	oxidoreductase activity, acting on paired donors, with incorporation or reduction of molecular oxygen;heme binding;monooxygenase activity;integral component of membrane;iron ion binding	K15401	CYP86A1	http://www.genome.jp/dbget-bin/www_bget?ko:K15401	Cutin, suberine and wax biosynthesis;Fatty acid degradation	ko00073,ko00071	-	-	sp|P48422|C86A1_ARATH	Cytochrome P450 86A1 OS=Arabidopsis thaliana OX=3702 GN=CYP86A1 PE=1 SV=2
HU10G00354	744	1.22	21.965	Up	4.08543	0.000332	0.027333	-	XP_010683193.1	PREDICTED: kunitz trypsin inhibitor 2 [Beta vulgaris subsp. vulgaris]	GO:0004866	endopeptidase inhibitor activity	-	-	-	-	-	-	-	sp|P13087|MIRA_SYNDU	Miraculin OS=Synsepalum dulcificum OX=3743 PE=1 SV=3
HU08G02113	518	14.46	180.6	Up	3.4835	6.78e-10	5.67e-07	-	KMS96777.1	hypothetical protein BVRB_8g199600 [Beta vulgaris subsp. vulgaris]	-	-	-	-	-	-	-	-	-	-	-
HU10G01630	2086	35.69	922.67	Up	4.70804	2.82e-06	0.000677	VIT_19s0014g04930	XP_010674144.1;KNA11925.1	PREDICTED: probable sesquiterpene synthase, partial [Beta vulgaris subsp. vulgaris];hypothetical protein SOVF_130630 [Spinacia oleracea]	GO:0010333;GO:0000287;GO:0016021	terpene synthase activity;magnesium ion binding;integral component of membrane	K15803	GERD	http://www.genome.jp/dbget-bin/www_bget?ko:K15803	Sesquiterpenoid and triterpenoid biosynthesis	ko00909	-	-	sp|Q6Q3H3|TPSGD_VITVI;sp|A0A167V661|TPS8_CAMSI;sp|B9SCB6|TPS2_RICCO	(-)-germacrene D synthase OS=Vitis vinifera OX=29760 GN=VIT_19s0014g04930 PE=1 SV=1;Valerianol synthase TPS8 OS=Camellia sinensis OX=4442 GN=TPS8 PE=1 SV=2;Probable terpene synthase 2 OS=Ricinus communis OX=3988 GN=TPS2 PE=3 SV=1
HU03G00612	1047	0	3.28	Up	8.48274	5.65e-06	0.001238	-	XP_010691193.1	PREDICTED: uncharacterized protein LOC104904598 [Beta vulgaris subsp. vulgaris]	-	-	-	-	-	-	-	-	-	-	-
HU02G00938	955	2.48	22.6	Up	3.14066	1.31e-06	0.000347	GSTF13	XP_021775439.1	glutathione S-transferase F13-like [Chenopodium quinoa]	GO:0005829;GO:0004364;GO:0043295;GO:0005737;GO:0009636;GO:0006749	cytosol;glutathione transferase activity;glutathione binding;cytoplasm;response to toxic substance;glutathione metabolic process	K00799	GST,gst	http://www.genome.jp/dbget-bin/www_bget?ko:K00799	Glutathione metabolism	ko00480	-	-	sp|Q9LZI9|GSTFD_ARATH	Glutathione S-transferase F13 OS=Arabidopsis thaliana OX=3702 GN=GSTF13 PE=3 SV=1
HU08G01190	995	1.76	18.44	Up	3.2884	0.000142	0.014508	-	-	-	-	-	-	-	-	-	-	-	-	-	-
HU05G02075	2041	2.29	91.975	Up	5.31106	3.66e-05	0.005205	CYP84A1	XP_021850110.1	cytochrome P450 84A1-like [Spinacia oleracea]	GO:0005506;GO:0016021;GO:0004497;GO:0020037;GO:0016705;GO:0009809	iron ion binding;integral component of membrane;monooxygenase activity;heme binding;oxidoreductase activity, acting on paired donors, with incorporation or reduction of molecular oxygen;lignin biosynthetic process	K09755	CYP84A,F5H	http://www.genome.jp/dbget-bin/www_bget?ko:K09755	Phenylpropanoid biosynthesis	ko00940	-	-	sp|Q42600|C84A1_ARATH	Cytochrome P450 84A1 OS=Arabidopsis thaliana OX=3702 GN=CYP84A1 PE=1 SV=1
HU08G00067	591	5.145	90.675	Up	3.99165	1.33e-08	7.43e-06	-	KNA24892.1	hypothetical protein SOVF_011370 [Spinacia oleracea]	-	-	-	-	-	-	-	-	-	-	-
HU05G01439	1708	0.54	4.15	Up	2.90074	0.000359	0.02874	SCPL50	KNA17372.1	hypothetical protein SOVF_080570 [Spinacia oleracea]	GO:0004185;GO:0005576	serine-type carboxypeptidase activity;extracellular region	K09645	CPVL	http://www.genome.jp/dbget-bin/www_bget?ko:K09645	-	-	KOG1282	Serine carboxypeptidases (lysosomal cathepsin A)	sp|Q9M9Q6|SCP50_ARATH	Serine carboxypeptidase-like 50 OS=Arabidopsis thaliana OX=3702 GN=SCPL50 PE=2 SV=1
HU10G01338	2097	0	0.935	Up	7.95742	0.000736	0.047541	CYP86B1	XP_021735425.1	cytochrome P450 86B1-like [Chenopodium quinoa]	GO:0020037;GO:0004497;GO:0016705;GO:0016021;GO:0005506	heme binding;monooxygenase activity;oxidoreductase activity, acting on paired donors, with incorporation or reduction of molecular oxygen;integral component of membrane;iron ion binding	K15402	CYP86B1	http://www.genome.jp/dbget-bin/www_bget?ko:K15402	Cutin, suberine and wax biosynthesis	ko00073	-	-	sp|Q9FMY1|C86B1_ARATH	Cytochrome P450 86B1 OS=Arabidopsis thaliana OX=3702 GN=CYP86B1 PE=2 SV=1
HU09G01876	1429	0.92	16.47	Up	4.038	0.000414	0.031422	ZOG1	XP_021741035.1	zeatin O-glucosyltransferase-like [Chenopodium quinoa]	-	-	K13495	CISZOG	http://www.genome.jp/dbget-bin/www_bget?ko:K13495	Zeatin biosynthesis	ko00908	-	-	sp|Q9ZSK5|ZOG_PHALU	Zeatin O-glucosyltransferase OS=Phaseolus lunatus OX=3884 GN=ZOG1 PE=2 SV=1
HU11G01610	2218	1.05	8.265	Up	2.92802	9.92e-10	7.82e-07	KCS1	XP_021767205.1	3-ketoacyl-CoA synthase 1-like [Chenopodium quinoa]	GO:0016020;GO:0102337;GO:0006633;GO:0102338;GO:0102756;GO:0016021;GO:0102336	membrane;3-oxo-cerotoyl-CoA synthase activity;fatty acid biosynthetic process;3-oxo-lignoceronyl-CoA synthase activity;very-long-chain 3-ketoacyl-CoA synthase activity;integral component of membrane;3-oxo-arachidoyl-CoA synthase activity	K15397	KCS	http://www.genome.jp/dbget-bin/www_bget?ko:K15397	Fatty acid elongation;Plant-pathogen interaction	ko00062,ko04626	-	-	sp|Q9MAM3|KCS1_ARATH	3-ketoacyl-CoA synthase 1 OS=Arabidopsis thaliana OX=3702 GN=KCS1 PE=1 SV=1
HU02G02634	2100	0.56	5.25	Up	3.18645	0.000368	0.028998	At5g58300	XP_021767275.1	probable inactive receptor kinase At5g58300 [Chenopodium quinoa]	GO:0004672;GO:0016021;GO:0005524	protein kinase activity;integral component of membrane;ATP binding	-	-	-	-	-	-	-	sp|Q9LVM0|Y5830_ARATH	Probable inactive receptor kinase At5g58300 OS=Arabidopsis thaliana OX=3702 GN=At5g58300 PE=1 SV=1
HU07G00235	3084	0	2.125	Up	9.8008	1.75e-08	8.94e-06	FTIP7	XP_010682327.1	PREDICTED: FT-interacting protein 1 [Beta vulgaris subsp. vulgaris]	GO:0016021	integral component of membrane	-	-	-	-	-	-	-	sp|Q60EW9|FTIP7_ORYSJ	FT-interacting protein 7 OS=Oryza sativa subsp. japonica OX=39947 GN=FTIP7 PE=1 SV=1
HU06G01984	1510	15.065	68.77	Up	2.10348	0.000211	0.019528	GIP2	PSS01457.1	Aspartic peptidase protein [Actinidia chinensis var. chinensis]	GO:0004190;GO:0008233	aspartic-type endopeptidase activity;peptidase activity	-	-	-	-	-	-	-	sp|P0DO21|GIP2_NICBE	Probable aspartic proteinase GIP2 OS=Nicotiana benthamiana OX=4100 GN=GIP2 PE=1 SV=1
HU08G02267	2571	8.33	42.985	Up	2.30818	0.000235	0.021295	At1g34300	KMS96615.1	hypothetical protein BVRB_8g201450 [Beta vulgaris subsp. vulgaris]	GO:0016021;GO:0030246;GO:0106311;GO:0005524;GO:0106310;GO:0048544	integral component of membrane;carbohydrate binding;protein serine/threonine kinase activity;ATP binding;protein serine kinase activity;recognition of pollen	-	-	-	-	-	-	-	sp|Q9XID3|Y1343_ARATH	G-type lectin S-receptor-like serine/threonine-protein kinase At1g34300 OS=Arabidopsis thaliana OX=3702 GN=At1g34300 PE=1 SV=1
HU07G00372	1081	0.085	2.97	Up	5.44998	0.000613	0.041548	ZHD1	KAF9622989.1	hypothetical protein IFM89_035704 [Coptis chinensis]	GO:0003700;GO:0000976;GO:0003677;GO:0006355;GO:0005634	DNA-binding transcription factor activity;transcription cis-regulatory region binding;DNA binding;regulation of transcription, DNA-templated;nucleus	-	-	-	-	-	-	-	sp|Q9SB61|ZHD2_ARATH	Zinc-finger homeodomain protein 2 OS=Arabidopsis thaliana OX=3702 GN=ZHD1 PE=1 SV=1
HU03G00849	1891	0.035	6.94	Up	7.55811	0.000454	0.03359	At1g30700	XP_021758284.1	berberine bridge enzyme-like 8 [Chenopodium quinoa]	GO:0016491;GO:0071949	oxidoreductase activity;FAD binding	-	-	-	-	-	-	-	sp|Q9SA85|BBE8_ARATH	Berberine bridge enzyme-like 8 OS=Arabidopsis thaliana OX=3702 GN=At1g30700 PE=2 SV=1
HU02G02528	2094	0.485	7.14	Up	3.83695	0.000274	0.023838	CYP86B1	XP_021735425.1	cytochrome P450 86B1-like [Chenopodium quinoa]	GO:0005506;GO:0016021;GO:0004497;GO:0020037;GO:0016705	iron ion binding;integral component of membrane;monooxygenase activity;heme binding;oxidoreductase activity, acting on paired donors, with incorporation or reduction of molecular oxygen	K15402	CYP86B1	http://www.genome.jp/dbget-bin/www_bget?ko:K15402	Cutin, suberine and wax biosynthesis	ko00073	-	-	sp|Q9FMY1|C86B1_ARATH	Cytochrome P450 86B1 OS=Arabidopsis thaliana OX=3702 GN=CYP86B1 PE=2 SV=1
HU0G00201	1030	0.49	8.33	Up	3.89825	0.000117	0.01246	EXLB1	XP_021841344.1;XP_010677135.1	expansin-like B1 [Spinacia oleracea];PREDICTED: expansin-like B1 [Beta vulgaris subsp. vulgaris]	GO:0005576	extracellular region	-	-	-	-	-	-	-	sp|O23547|EXLB1_ARATH	Expansin-like B1 OS=Arabidopsis thaliana OX=3702 GN=EXLB1 PE=2 SV=2
HU04G02156	2288	2.215	46.3	Up	4.27501	0.000516	0.036919	ASD1	XP_021855172.1	alpha-L-arabinofuranosidase 1-like [Spinacia oleracea]	GO:0046556;GO:0046373	alpha-L-arabinofuranosidase activity;L-arabinose metabolic process	K01209	abfA	http://www.genome.jp/dbget-bin/www_bget?ko:K01209	Amino sugar and nucleotide sugar metabolism	ko00520	-	-	sp|Q9SG80|ASD1_ARATH	Alpha-L-arabinofuranosidase 1 OS=Arabidopsis thaliana OX=3702 GN=ASD1 PE=1 SV=1
HU11G01568	653	3.06	130.21	Up	5.32278	2.51e-06	0.000612	-	XP_010682172.1	PREDICTED: uncharacterized protein LOC104897042 [Beta vulgaris subsp. vulgaris]	GO:0016874;GO:0016021	ligase activity;integral component of membrane	-	-	-	-	-	-	-	-	-
HU04G00054	944	43.63	525.32	Up	3.48689	1.28e-05	0.002349	-	KMS94755.1	hypothetical protein BVRB_015590 [Beta vulgaris subsp. vulgaris]	GO:0008289	lipid binding	-	-	-	-	-	-	-	sp|P14009|14KD_DAUCA	14 kDa proline-rich protein DC2.15 OS=Daucus carota OX=4039 PE=2 SV=1
novel.11561	2769	0.005	5.45	Up	9.52956	3.54e-10	3.43e-07	-	-	-	-	-	-	-	-	-	-	-	-	-	-
HU03G02701	2344	1.95	20.72	Up	3.3579	0.000201	0.018907	GGT3	XP_010688393.1	PREDICTED: gamma-glutamyltranspeptidase 3 isoform X1 [Beta vulgaris subsp. vulgaris]	GO:0016021;GO:0036374;GO:0006751	integral component of membrane;glutathione hydrolase activity;glutathione catabolic process	K18592	GGT1_5,CD224	http://www.genome.jp/dbget-bin/www_bget?ko:K18592	Arachidonic acid metabolism;Cyanoamino acid metabolism;Glutathione metabolism;Taurine and hypotaurine metabolism	ko00590,ko00460,ko00480,ko00430	KOG2410	Gamma-glutamyltransferase	sp|Q9M0G0|GAGT3_ARATH	Glutathione hydrolase 3 OS=Arabidopsis thaliana OX=3702 GN=GGT3 PE=2 SV=1
HU02G02051	2214	0	7.435	Up	11.0498	8.89e-08	3.48e-05	-	XP_010696153.1	PREDICTED: uncharacterized protein LOC104908703 [Beta vulgaris subsp. vulgaris]	-	-	-	-	-	-	-	-	-	-	-
HU02G02360	2509	0.08	2.19	Up	4.9495	0.00011	0.012024	DTX49	XP_021730148.1	protein DETOXIFICATION 49-like [Chenopodium quinoa]	GO:0016020;GO:0016021;GO:0022857;GO:0042910;GO:0015297	membrane;integral component of membrane;transmembrane transporter activity;xenobiotic transmembrane transporter activity;antiporter activity	K03327	TC.MATE,SLC47A,norM,mdtK,dinF	http://www.genome.jp/dbget-bin/www_bget?ko:K03327	-	-	-	-	sp|O82752|DTX49_ARATH	Protein DETOXIFICATION 49 OS=Arabidopsis thaliana OX=3702 GN=DTX49 PE=2 SV=1
HU06G02338	2367	0.195	8.295	Up	5.49122	6.11e-05	0.007532	CSLG2	XP_021765961.1;XP_010675676.1	cellulose synthase-like protein G2 [Chenopodium quinoa];PREDICTED: cellulose synthase-like protein G2 [Beta vulgaris subsp. vulgaris]	GO:0009833;GO:0030244;GO:0005802;GO:0016021;GO:0005886;GO:0051753;GO:0016760	plant-type primary cell wall biogenesis;cellulose biosynthetic process;trans-Golgi network;integral component of membrane;plasma membrane;mannan synthase activity;cellulose synthase (UDP-forming) activity	-	-	-	-	-	-	-	sp|Q8VYR4|CSLG2_ARATH	Cellulose synthase-like protein G2 OS=Arabidopsis thaliana OX=3702 GN=CSLG2 PE=2 SV=1
HU05G01833	2239	5.395	15.775	Up	1.48954	8.83e-05	0.009869	-	XP_021752170.1	homeobox protein 5-like [Chenopodium quinoa]	-	-	-	-	-	-	-	-	-	-	-
HU11G01129	1086	0.84	16.55	Up	4.27427	7.33e-05	0.008664	PDP	XP_021771675.1;Q05957.1	petal death protein-like [Chenopodium quinoa];RecName: Full=Petal death protein; AltName: Full=Citramalate lyase; AltName: Full=Oxalacetic hydrolase; AltName: Full=PSR132; Flags: Precursor [Dianthus caryophyllus]	GO:0016740;GO:0006107;GO:0030603;GO:0000287;GO:0003824;GO:0047776;GO:0042803	transferase activity;oxaloacetate metabolic process;oxaloacetase activity;magnesium ion binding;catalytic activity;citramalate lyase activity;protein homodimerization activity	-	-	-	-	-	KOG1260	Isocitrate lyase	sp|Q05957|PDP_DIACA	Petal death protein OS=Dianthus caryophyllus OX=3570 GN=PDP PE=1 SV=1
HU08G01338	742	2.215	15.51	Up	2.71091	0.000769	0.048836	At5g16450	KAB1201670.1	Regulator of ribonuclease-like protein 2 [Morella rubra]	GO:0051252;GO:0047443;GO:0046872;GO:0008948;GO:0008428	regulation of RNA metabolic process;4-hydroxy-4-methyl-2-oxoglutarate aldolase activity;metal ion binding;oxaloacetate decarboxylase activity;ribonuclease inhibitor activity	-	-	-	-	-	-	-	sp|Q9FFE0|RRAA2_ARATH	Putative 4-hydroxy-4-methyl-2-oxoglutarate aldolase 2 OS=Arabidopsis thaliana OX=3702 GN=At5g16450 PE=1 SV=1
HU03G02935	529	3.24	35.87	Up	3.39825	0.000172	0.01701	DVL10	XP_021859991.1	uncharacterized protein LOC110799096 [Spinacia oleracea]	-	-	-	-	-	-	-	-	-	sp|Q6IM91|DVL10_ARATH	Small polypeptide DEVIL 10 OS=Arabidopsis thaliana OX=3702 GN=DVL10 PE=3 SV=1
HU02G02767	1863	0	23.645	Up	12.4352	4.29e-16	1.69e-12	GMT1	KNA21978.1	hypothetical protein SOVF_038450 [Spinacia oleracea]	GO:0006486;GO:0016757;GO:0016021	protein glycosylation;glycosyltransferase activity;integral component of membrane	-	-	-	-	-	KOG2264	Exostosin EXT1L	sp|Q9LY62|GMT1_ARATH	Glycosylinositol phosphorylceramide mannosyl transferase 1 OS=Arabidopsis thaliana OX=3702 GN=GMT1 PE=1 SV=1
novel.257	1309	10.99	69.855	Up	2.63353	1.02e-06	0.000283	TCM_000168	PON98208.1;XP_021738647.1	SAM dependent carboxyl methyltransferase [Trema orientale];salicylate carboxymethyltransferase-like [Chenopodium quinoa]	GO:0008168;GO:0046872;GO:0032259;GO:0008757	methyltransferase activity;metal ion binding;methylation;S-adenosylmethionine-dependent methyltransferase activity	K08241	E2.1.1.141	http://www.genome.jp/dbget-bin/www_bget?ko:K08241	alpha-Linolenic acid metabolism	ko00592	-	-	sp|A0A061DFA8|MTR1_THECC;sp|A0A061DM17|MTR3_THECC	Probable methyltransferase TCM_000168 OS=Theobroma cacao OX=3641 GN=TCM_000168 PE=3 SV=2;Probable methyltransferase TCM_000336 OS=Theobroma cacao OX=3641 GN=TCM_000336 PE=3 SV=1
HU11G00439	760	0.735	10.345	Up	3.92391	1.84e-07	6.2e-05	EGC2	XP_010688162.1	PREDICTED: EG45-like domain containing protein [Beta vulgaris subsp. vulgaris]	GO:0005618;GO:0009627;GO:0048046;GO:0016021	cell wall;systemic acquired resistance;apoplast;integral component of membrane	-	-	-	-	-	-	-	sp|Q9ZV52|EGC2_ARATH	EG45-like domain containing protein 2 OS=Arabidopsis thaliana OX=3702 GN=EGC2 PE=2 SV=2
HU11G01456	1189	1.565	41.555	Up	4.63937	5.4e-05	0.006926	chi1	XP_021860442.1	basic endochitinase [Spinacia oleracea]	GO:0000272;GO:0006032;GO:0008061;GO:0004568;GO:0016998;GO:0050832;GO:0005975	polysaccharide catabolic process;chitin catabolic process;chitin binding;chitinase activity;cell wall macromolecule catabolic process;defense response to fungus;carbohydrate metabolic process	K20547	CHIB	http://www.genome.jp/dbget-bin/www_bget?ko:K20547	MAPK signaling pathway - plant;Amino sugar and nucleotide sugar metabolism	ko04016,ko00520	-	-	sp|P93680|CHIT_PERAE	Endochitinase OS=Persea americana OX=3435 GN=chi1 PE=1 SV=2
HU07G00365	891	0.3	12.27	Up	5.29614	7.75e-05	0.00891	CUTA	XP_010675553.1	PREDICTED: protein CutA, chloroplastic [Beta vulgaris subsp. vulgaris]	GO:0010038;GO:0005507	response to metal ion;copper ion binding	K03926	cutA	http://www.genome.jp/dbget-bin/www_bget?ko:K03926	-	-	-	-	sp|P93009|CUTA_ARATH	Protein CutA, chloroplastic OS=Arabidopsis thaliana OX=3702 GN=CUTA PE=1 SV=1
novel.25490	1328	0.085	2.82	Up	5.01556	4.67e-06	0.001039	-	-	-	-	-	-	-	-	-	-	-	-	-	-
HU05G01304	1350	0	1.275	Up	7.63213	0.000519	0.037015	AED3	XP_010670495.1	PREDICTED: aspartyl protease AED3 [Beta vulgaris subsp. vulgaris]	GO:0005576;GO:0004190	extracellular region;aspartic-type endopeptidase activity	-	-	-	-	-	-	-	sp|O04496|AED3_ARATH	Aspartyl protease AED3 OS=Arabidopsis thaliana OX=3702 GN=AED3 PE=1 SV=1
HU05G00924	1664	0.03	5.16	Up	7.62416	1.17e-09	8.96e-07	At5g22100	XP_021846018.1	probable RNA 3&apos;-terminal phosphate cyclase-like protein [Spinacia oleracea]	GO:0042254;GO:0004521;GO:0005730;GO:0000479;GO:0003824;GO:0006396	ribosome biogenesis;endoribonuclease activity;nucleolus;endonucleolytic cleavage of tricistronic rRNA transcript (SSU-rRNA, 5.8S rRNA, LSU-rRNA);catalytic activity;RNA processing	K11108	RCL1	http://www.genome.jp/dbget-bin/www_bget?ko:K11108	Ribosome biogenesis in eukaryotes	ko03008	KOG3980	RNA 3'-terminal phosphate cyclase	sp|Q9C578|RCL1_ARATH	Probable RNA 3&apos;-terminal phosphate cyclase-like protein OS=Arabidopsis thaliana OX=3702 GN=At5g22100 PE=2 SV=1
HU04G00483	1706	6.71	20.275	Up	1.53933	0.000371	0.029138	PRS2	XP_010677293.1	PREDICTED: ribose-phosphate pyrophosphokinase 2, chloroplastic [Beta vulgaris subsp. vulgaris]	GO:0004749;GO:0000287;GO:0016301;GO:0016757;GO:0009116;GO:0009165;GO:0006164;GO:0002189;GO:0009156;GO:0005737;GO:0006015;GO:0005524	ribose phosphate diphosphokinase activity;magnesium ion binding;kinase activity;glycosyltransferase activity;nucleoside metabolic process;nucleotide biosynthetic process;purine nucleotide biosynthetic process;ribose phosphate diphosphokinase complex;ribonucleoside monophosphate biosynthetic process;cytoplasm;5-phosphoribose 1-diphosphate biosynthetic process;ATP binding	K00948	PRPS,prsA	http://www.genome.jp/dbget-bin/www_bget?ko:K00948	Pentose phosphate pathway;Purine metabolism	ko00030,ko00230	KOG1448	Ribose-phosphate pyrophosphokinase	sp|Q9XG99|KPRS2_SPIOL	Ribose-phosphate pyrophosphokinase 2, chloroplastic OS=Spinacia oleracea OX=3562 GN=PRS2 PE=2 SV=1
HU11G00257	3432	10.155	112.09	Up	3.38899	2.82e-07	9.27e-05	CARSR12	XP_021751137.1	putative beta-galactosidase [Chenopodium quinoa]	GO:0005618;GO:0005773;GO:0004565;GO:0005975	cell wall;vacuole;beta-galactosidase activity;carbohydrate metabolic process	-	-	-	-	-	-	-	sp|Q00662|BGAL_DIACA	Putative beta-galactosidase OS=Dianthus caryophyllus OX=3570 GN=CARSR12 PE=2 SV=1
HU05G01057	630	1.385	13.59	Up	3.21213	2.32e-05	0.003702	BASS1	XP_034899002.1	probable sodium/metabolite cotransporter BASS1, chloroplastic isoform X2 [Populus alba]	GO:0016021;GO:0009941	integral component of membrane;chloroplast envelope	K03453	TC.BASS	http://www.genome.jp/dbget-bin/www_bget?ko:K03453	-	-	-	-	sp|Q7XVB3|BASS1_ORYSJ	Probable sodium/metabolite cotransporter BASS1, chloroplastic OS=Oryza sativa subsp. japonica OX=39947 GN=BASS1 PE=2 SV=2
novel.1963	1842	0.035	5.58	Up	7.28029	1.91e-06	0.000483	-	XP_010694276.1	PREDICTED: cytochrome P450 CYP736A12-like [Beta vulgaris subsp. vulgaris]	GO:0016709;GO:0004497;GO:0020037;GO:0016705;GO:0016021;GO:0016711;GO:0005506;GO:0016020	oxidoreductase activity, acting on paired donors, with incorporation or reduction of molecular oxygen, NAD(P)H as one donor, and incorporation of one atom of oxygen;monooxygenase activity;heme binding;oxidoreductase activity, acting on paired donors, with incorporation or reduction of molecular oxygen;integral component of membrane;flavonoid 3'-monooxygenase activity;iron ion binding;membrane	-	-	-	-	-	-	-	sp|H2DH18|C7A12_PANGI	Cytochrome P450 CYP736A12 OS=Panax ginseng OX=4054 PE=2 SV=1
HU02G02759	2502	4.225	26.295	Up	2.55622	2.44e-05	0.003865	LECRKS5	XP_010681113.1	PREDICTED: probable L-type lectin-domain containing receptor kinase S.5 [Beta vulgaris subsp. vulgaris]	GO:0005524;GO:0042742;GO:0030246;GO:0002229;GO:0004672;GO:0005886;GO:0016021;GO:0004675	ATP binding;defense response to bacterium;carbohydrate binding;defense response to oomycetes;protein kinase activity;plasma membrane;integral component of membrane;transmembrane receptor protein serine/threonine kinase activity	-	-	-	-	-	-	-	sp|Q9FG33|LRKS5_ARATH	Probable L-type lectin-domain containing receptor kinase S.5 OS=Arabidopsis thaliana OX=3702 GN=LECRKS5 PE=2 SV=1
HU06G02316	928	0.06	10.425	Up	7.36486	3.73e-05	0.005247	ERF1B	XP_021752655.1	ethylene-responsive transcription factor 1B-like [Chenopodium quinoa]	GO:0003700;GO:0005634;GO:0003677	DNA-binding transcription factor activity;nucleus;DNA binding	K14516	ERF1	http://www.genome.jp/dbget-bin/www_bget?ko:K14516	MAPK signaling pathway - plant;Plant hormone signal transduction	ko04016,ko04075	-	-	sp|Q8LDC8|ERF92_ARATH	Ethylene-responsive transcription factor 1B OS=Arabidopsis thaliana OX=3702 GN=ERF1B PE=1 SV=2
HU02G01699	1581	1.115	20.095	Up	4.05654	0.000389	0.030256	CRF4	XP_010671529.1	PREDICTED: ethylene-responsive transcription factor CRF4 [Beta vulgaris subsp. vulgaris]	GO:0003700;GO:0005634;GO:0003677	DNA-binding transcription factor activity;nucleus;DNA binding	-	-	-	-	-	-	-	sp|Q9SUE3|CRF4_ARATH	Ethylene-responsive transcription factor CRF4 OS=Arabidopsis thaliana OX=3702 GN=CRF4 PE=1 SV=2
HU03G01391	2604	7.475	26.195	Up	1.62681	0.000111	0.01211	PAD4	XP_010674408.1	PREDICTED: lipase-like PAD4 [Beta vulgaris subsp. vulgaris]	GO:0006629;GO:0005634	lipid metabolic process;nucleus	-	-	-	-	-	-	-	sp|Q9S745|PAD4_ARATH	Lipase-like PAD4 OS=Arabidopsis thaliana OX=3702 GN=PAD4 PE=1 SV=1
HU01G00441	889	0.205	21.12	Up	6.73825	5.43e-05	0.006941	-	-	-	-	-	-	-	-	-	-	-	-	-	-
HU09G00001	1228	8.28	31.385	Up	1.86722	0.000215	0.019852	BZIP11	XP_010671337.1	PREDICTED: bZIP transcription factor 11 [Beta vulgaris subsp. vulgaris]	GO:0000976;GO:0005634;GO:0045893;GO:0003700	transcription cis-regulatory region binding;nucleus;positive regulation of transcription, DNA-templated;DNA-binding transcription factor activity	-	-	-	-	-	-	-	sp|O65683|BZP11_ARATH	bZIP transcription factor 11 OS=Arabidopsis thaliana OX=3702 GN=BZIP11 PE=1 SV=1
HU07G01528	1651	0.095	11.495	Up	8.21331	4.57e-10	4.06e-07	yqjG	XP_021763298.1;XP_021848553.1	uncharacterized protein LOC110728005 [Chenopodium quinoa];uncharacterized protein LOC110788224 [Spinacia oleracea]	GO:0005737;GO:0006749;GO:0004364	cytoplasm;glutathione metabolic process;glutathione transferase activity	K07393	ECM4,yqjG	http://www.genome.jp/dbget-bin/www_bget?ko:K07393	-	-	KOG2903	Predicted glutathione S-transferase	sp|P42620|YQJG_ECOLI;sp|Q8KN33|PCPF_SPHCR	Glutathionyl-hydroquinone reductase YqjG OS=Escherichia coli (strain K12) OX=83333 GN=yqjG PE=1 SV=1;Glutathionyl-hydroquinone reductase PcpF OS=Sphingobium chlorophenolicum OX=46429 GN=pcpF PE=1 SV=1
HU01G01131	1163	1.3	29.845	Up	4.49666	0.000398	0.030695	-	Q03464.1	RecName: Full=Antiviral protein alpha; AltName: Full=PAP-alpha; AltName: Full=Ribosome-inactivating protein; AltName: Full=rRNA N-glycosidase; Flags: Precursor [Phytolacca americana]	GO:0090729;GO:0005576;GO:0051607;GO:0008152;GO:0005618;GO:0030598;GO:0006952;GO:0017148	toxin activity;extracellular region;defense response to virus;metabolic process;cell wall;rRNA N-glycosylase activity;defense response;negative regulation of translation	-	-	-	-	-	-	-	sp|Q03464|RIPA_PHYAM	Antiviral protein alpha OS=Phytolacca americana OX=3527 PE=1 SV=1
HU11G00904	2137	0.66	8.245	Up	3.58152	7.55e-07	0.000222	At4g20840	XP_021844813.1	berberine bridge enzyme-like 21 [Spinacia oleracea]	GO:0016491;GO:0071949	oxidoreductase activity;FAD binding	-	-	-	-	-	-	-	sp|Q9SVG3|BBE21_ARATH	Berberine bridge enzyme-like 21 OS=Arabidopsis thaliana OX=3702 GN=At4g20840 PE=2 SV=1
HU08G01494	3479	1.625	13.66	Up	3.03309	3.42e-08	1.63e-05	RBOHB	XP_021742555.1	respiratory burst oxidase homolog protein B-like [Chenopodium quinoa]	GO:0009845;GO:0004601;GO:0005509;GO:0005886;GO:0016021;GO:0016174;GO:0009408	seed germination;peroxidase activity;calcium ion binding;plasma membrane;integral component of membrane;NAD(P)H oxidase H2O2-forming activity;response to heat	K13447	RBOH	http://www.genome.jp/dbget-bin/www_bget?ko:K13447	MAPK signaling pathway - plant;Plant-pathogen interaction	ko04016,ko04626	-	-	sp|Q948T9|RBOHB_SOLTU	Respiratory burst oxidase homolog protein B OS=Solanum tuberosum OX=4113 GN=RBOHB PE=1 SV=1
HU01G00445	1307	1.025	37.355	Up	5.11194	0.000667	0.044147	-	-	-	-	-	-	-	-	-	-	-	-	-	-
novel.23675	2281	0.045	2.13	Up	5.87134	0.000772	0.048836	KIN7L	XP_021866763.1;XP_021866762.1	kinesin-like protein KIN-7K, chloroplastic isoform X2 [Spinacia oleracea];kinesin-like protein KIN-7K, chloroplastic isoform X1 [Spinacia oleracea]	GO:0005524;GO:0007018;GO:0008017;GO:1990939	ATP binding;microtubule-based movement;microtubule binding;microtubule motor activity	K11498	CENPE	http://www.genome.jp/dbget-bin/www_bget?ko:K11498	-	-	-	-	sp|F4K3X8|KN7L_ARATH	Kinesin-like protein KIN-7L, chloroplastic OS=Arabidopsis thaliana OX=3702 GN=KIN7L PE=3 SV=2
novel.24939	1382	0	1.465	Up	7.87936	0.000123	0.012961	-	-	-	-	-	-	-	-	-	-	-	-	-	-
HU03G01571	2308	0.13	1.225	Up	3.16406	0.000429	0.032114	GLU3	XP_010673846.1	PREDICTED: endoglucanase 12 [Beta vulgaris subsp. vulgaris]	GO:0008810;GO:0016021;GO:0030245	cellulase activity;integral component of membrane;cellulose catabolic process	K01179	E3.2.1.4	http://www.genome.jp/dbget-bin/www_bget?ko:K01179	Starch and sucrose metabolism	ko00500	-	-	sp|Q7XUK4|GUN12_ORYSJ	Endoglucanase 12 OS=Oryza sativa subsp. japonica OX=39947 GN=GLU3 PE=2 SV=2
HU06G00762	2240	1.375	7.795	Up	2.45867	3e-06	0.000715	-	XP_021714136.1	L-ascorbate oxidase-like [Chenopodium quinoa]	GO:0008447;GO:0016491;GO:0005576;GO:0005507	L-ascorbate oxidase activity;oxidoreductase activity;extracellular region;copper ion binding	-	-	-	-	-	-	-	sp|P14133|ASO_CUCSA	L-ascorbate oxidase OS=Cucumis sativus OX=3659 PE=1 SV=1
HU07G01716	1042	34.12	712.24	Up	4.31584	4.52e-05	0.005997	CRRSP55	XP_021749858.1	cysteine-rich repeat secretory protein 55-like [Chenopodium quinoa]	-	-	-	-	-	-	-	-	-	sp|Q9LV60|CRR55_ARATH	Cysteine-rich repeat secretory protein 55 OS=Arabidopsis thaliana OX=3702 GN=CRRSP55 PE=2 SV=1
HU10G00857	973	9.735	48.95	Up	2.23163	0.000226	0.020634	At3g03980	XP_021741255.1	NADPH-dependent aldehyde reductase-like protein, chloroplastic [Chenopodium quinoa]	GO:0016491	oxidoreductase activity	K00059	fabG,OAR1	http://www.genome.jp/dbget-bin/www_bget?ko:K00059	Fatty acid biosynthesis;Biotin metabolism	ko00061,ko00780	KOG0725	Reductases with broad range of substrate specificities	sp|Q9SQR4|ADRC3_ARATH	NADPH-dependent aldehyde reductase-like protein, chloroplastic OS=Arabidopsis thaliana OX=3702 GN=At3g03980 PE=3 SV=1
HU08G02197	3432	24.985	58.815	Up	1.18468	0.000565	0.039092	HSL1	KNA12137.1	hypothetical protein SOVF_128600 [Spinacia oleracea]	GO:0005524;GO:0033612;GO:0005886;GO:0016021;GO:0004672	ATP binding;receptor serine/threonine kinase binding;plasma membrane;integral component of membrane;protein kinase activity	-	-	-	-	-	-	-	sp|Q9SGP2|HSL1_ARATH	Receptor-like protein kinase HSL1 OS=Arabidopsis thaliana OX=3702 GN=HSL1 PE=2 SV=1
HU07G00257	1228	6.42	24.79	Up	1.9015	0.000771	0.048836	SBT3.17	XP_010061999.1	subtilisin-like protease SBT3.11 [Eucalyptus grandis]	-	-	-	-	-	-	-	-	-	sp|Q9C7U8|SBT3H_ARATH;sp|F4JJH4|SBT31_ARATH	Subtilisin-like protease SBT3.17 OS=Arabidopsis thaliana OX=3702 GN=SBT3.17 PE=3 SV=1;Subtilisin-like protease SBT3.1 OS=Arabidopsis thaliana OX=3702 GN=SBT3.1 PE=3 SV=2
HU02G00754	1929	0.365	3.41	Up	3.08774	4.25e-06	0.000971	-	XP_010696390.1	PREDICTED: uncharacterized protein LOC104908918 [Beta vulgaris subsp. vulgaris]	-	-	-	-	-	-	-	-	-	-	-
HU11G01046	1220	0.24	13.775	Up	5.80526	4.07e-06	0.000944	PER12	XP_021737720.1	peroxidase 12-like [Chenopodium quinoa]	GO:0042744;GO:0004601;GO:0009506;GO:0016021;GO:0009505;GO:0020037;GO:0006979;GO:0005576;GO:0046872	hydrogen peroxide catabolic process;peroxidase activity;plasmodesma;integral component of membrane;plant-type cell wall;heme binding;response to oxidative stress;extracellular region;metal ion binding	K00430	E1.11.1.7	http://www.genome.jp/dbget-bin/www_bget?ko:K00430	Phenylpropanoid biosynthesis	ko00940	-	-	sp|Q96520|PER12_ARATH	Peroxidase 12 OS=Arabidopsis thaliana OX=3702 GN=PER12 PE=1 SV=1
novel.11520	509	1.935	18.655	Up	3.25347	3.25e-05	0.0048	ADT1	BCD59209.1	arogenate dehydrogenase [Bougainvillea peruviana]	GO:0009094;GO:0009570;GO:0047769;GO:0004664;GO:0009507;GO:0005737	L-phenylalanine biosynthetic process;chloroplast stroma;arogenate dehydratase activity;prephenate dehydratase activity;chloroplast;cytoplasm	K05359	ADT,PDT	http://www.genome.jp/dbget-bin/www_bget?ko:K05359	Phenylalanine, tyrosine and tryptophan biosynthesis	ko00400	-	-	sp|D3U715|AROD1_PETHY	Arogenate dehydratase 1 OS=Petunia hybrida OX=4102 GN=ADT1 PE=1 SV=1
HU03G00892	1762	0.12	15.245	Up	7.10185	0.000234	0.021295	IGS1	AYU58869.1;KAF9670579.1	NADPH-dependent reductase II, partial [Echinocactus platyacanthus];hypothetical protein SADUNF_Sadunf13G0083600 [Salix dunnii]	GO:0047526;GO:0016491	2'-hydroxyisoflavone reductase activity;oxidoreductase activity	K23050	PCBER1	http://www.genome.jp/dbget-bin/www_bget?ko:K23050	-	-	-	-	sp|Q15GI3|IGS1_PETHY	Isoeugenol synthase 1 OS=Petunia hybrida OX=4102 GN=IGS1 PE=1 SV=1
HU07G00746	1344	0.17	2.69	Up	3.93354	6.92e-05	0.008339	SLAH1	XP_010672346.1	PREDICTED: S-type anion channel SLAH1-like [Beta vulgaris subsp. vulgaris]	GO:0008308;GO:0055085;GO:0006873;GO:0016021;GO:0005886	voltage-gated anion channel activity;transmembrane transport;cellular ion homeostasis;integral component of membrane;plasma membrane	-	-	-	-	-	-	-	sp|Q5E930|SLAH1_ARATH	S-type anion channel SLAH1 OS=Arabidopsis thaliana OX=3702 GN=SLAH1 PE=2 SV=1
novel.1665	871	0.155	20.985	Up	7.00192	2.21e-06	0.000556	-	KMS98435.1	hypothetical protein BVRB_4g091330 [Beta vulgaris subsp. vulgaris]	GO:0016021	integral component of membrane	-	-	-	-	-	-	-	-	-
HU03G01381	1664	10.73	49.74	Up	2.16433	0.000753	0.048004	NAC081	XP_021772603.1	NAC domain-containing protein 2-like [Chenopodium quinoa]	GO:0006355;GO:0003677	regulation of transcription, DNA-templated;DNA binding	-	-	-	-	-	-	-	sp|Q9C598|NAC81_ARATH	Protein ATAF2 OS=Arabidopsis thaliana OX=3702 GN=NAC081 PE=1 SV=1
novel.4739	606	0.24	10.05	Up	5.29718	3.13e-06	0.000737	-	-	-	-	-	-	-	-	-	-	-	-	-	-
HU05G00489	2229	0.055	1.565	Up	4.80026	1.47e-06	0.000379	INVA	XP_010676174.1	PREDICTED: acid beta-fructofuranosidase isoform X1 [Beta vulgaris subsp. vulgaris]	GO:0016021;GO:0005975;GO:0004575;GO:0005775	integral component of membrane;carbohydrate metabolic process;sucrose alpha-glucosidase activity;vacuolar lumen	K01193	INV,sacA	http://www.genome.jp/dbget-bin/www_bget?ko:K01193	Galactose metabolism;Starch and sucrose metabolism	ko00052,ko00500	-	-	sp|P29001|INVA_VIGRR	Acid beta-fructofuranosidase OS=Vigna radiata var. radiata OX=3916 GN=INVA PE=1 SV=1
HU05G01564	1162	1.005	12.43	Up	3.55634	1.46e-08	7.92e-06	At3g07620	XP_021845620.1	probable glycosyltransferase At5g11130 [Spinacia oleracea]	GO:0016757;GO:0006486;GO:0000139	glycosyltransferase activity;protein glycosylation;Golgi membrane	-	-	-	-	-	-	-	sp|Q9SSE8|GLYT1_ARATH	Probable glycosyltransferase At3g07620 OS=Arabidopsis thaliana OX=3702 GN=At3g07620 PE=3 SV=1
HU01G00908	1144	0.12	8.175	Up	6.07043	0.000302	0.025607	GAT1	XP_021774155.1	GABA transporter 1-like [Chenopodium quinoa]	GO:0006865;GO:0016021;GO:0005886	amino acid transport;integral component of membrane;plasma membrane	-	-	-	-	-	-	-	sp|F4HW02|GAT1_ARATH	GABA transporter 1 OS=Arabidopsis thaliana OX=3702 GN=GAT1 PE=1 SV=1
novel.1663	469	0.11	36.565	Up	8.23523	0.000367	0.028998	-	-	-	-	-	-	-	-	-	-	-	-	-	-
HU07G01629	1966	55.81	551.955	Up	3.23173	3.24e-05	0.0048	TPS8	KNA11925.1	hypothetical protein SOVF_130630 [Spinacia oleracea]	GO:0016829;GO:0052577;GO:0000287;GO:0010333;GO:0016114;GO:0005737;GO:0034004	lyase activity;germacrene-D synthase activity;magnesium ion binding;terpene synthase activity;terpenoid biosynthetic process;cytoplasm;germacradienol synthase activity	K15803	GERD	http://www.genome.jp/dbget-bin/www_bget?ko:K15803	Sesquiterpenoid and triterpenoid biosynthesis	ko00909	-	-	sp|B5A435|STPS1_SANAL;sp|A0A167V661|TPS8_CAMSI	Sesquiterpene synthase OS=Santalum album OX=35974 PE=1 SV=1;Valerianol synthase TPS8 OS=Camellia sinensis OX=4442 GN=TPS8 PE=1 SV=2
HU10G00618	1226	4.05	12.355	Up	1.54193	0.00066	0.043883	-	XP_021723801.1	uncharacterized protein LOC110691192 [Chenopodium quinoa]	GO:0016021	integral component of membrane	-	-	-	-	-	-	-	-	-
HU06G02177	2996	0.1	2.02	Up	4.22705	3.68e-07	0.000117	dnaJ	XP_021730394.1	dnaJ homolog subfamily C member 14-like [Chenopodium quinoa]	GO:0016021	integral component of membrane	K09534	DNAJC14	http://www.genome.jp/dbget-bin/www_bget?ko:K09534	-	-	KOG0720	Molecular chaperone (DnaJ superfamily)	sp|B1ZUS0|DNAJ_OPITP	Chaperone protein DnaJ OS=Opitutus terrae (strain DSM 11246 / JCM 15787 / PB90-1) OX=452637 GN=dnaJ PE=3 SV=1
HU10G00887	774	1.29	17.35	Up	3.6643	5.78e-10	4.98e-07	DIR2	XP_010693845.1	PREDICTED: dirigent protein 21-like [Beta vulgaris subsp. vulgaris]	-	-	-	-	-	-	-	-	-	sp|Q9FIG7|DIR2_ARATH	Dirigent protein 2 OS=Arabidopsis thaliana OX=3702 GN=DIR2 PE=2 SV=1
HU07G00110	1891	3.885	13.7	Up	1.77554	0.000479	0.034912	APF2	XP_010665756.1	PREDICTED: aspartyl protease family protein 2 [Beta vulgaris subsp. vulgaris]	GO:0004190	aspartic-type endopeptidase activity	K22683	APF2	http://www.genome.jp/dbget-bin/www_bget?ko:K22683	-	-	-	-	sp|Q9LNJ3|APF2_ARATH	Aspartyl protease family protein 2 OS=Arabidopsis thaliana OX=3702 GN=APF2 PE=2 SV=1
HU07G02334	1381	0.13	50.5	Up	8.60101	2.64e-06	0.000639	At1g58430	XP_021720961.1;XP_010685878.1	GDSL esterase/lipase At2g31550-like [Chenopodium quinoa];PREDICTED: GDSL esterase/lipase At2g30310 [Beta vulgaris subsp. vulgaris]	GO:0016788;GO:0016021	hydrolase activity, acting on ester bonds;integral component of membrane	-	-	-	-	-	-	-	sp|Q9C648|GDL23_ARATH;sp|Q9LMJ3|GDL1_ARATH	GDSL esterase/lipase At1g58430 OS=Arabidopsis thaliana OX=3702 GN=At1g58430 PE=2 SV=1;GDSL esterase/lipase At1g06990 OS=Arabidopsis thaliana OX=3702 GN=At1g06990 PE=2 SV=2
HU02G02617	2895	0.205	7.81	Up	5.7634	1.98e-18	2.73e-14	AGO6	XP_010688917.1;XP_010688916.1	PREDICTED: protein argonaute 16 isoform X2 [Beta vulgaris subsp. vulgaris];PREDICTED: protein argonaute 16 isoform X1 [Beta vulgaris subsp. vulgaris]	GO:0003676;GO:0031047	nucleic acid binding;gene silencing by RNA	K11593	ELF2C,AGO	http://www.genome.jp/dbget-bin/www_bget?ko:K11593	-	-	KOG1041	Translation initiation factor 2C (eIF-2C) and related proteins	sp|O48771|AGO6_ARATH;sp|Q6YSJ5|AGO16_ORYSJ	Protein argonaute 6 OS=Arabidopsis thaliana OX=3702 GN=AGO6 PE=2 SV=2;Protein argonaute 16 OS=Oryza sativa subsp. japonica OX=39947 GN=AGO16 PE=2 SV=2
HU10G01623	1369	3.235	53.035	Up	3.20136	9.08e-11	1.32e-07	WLIM2B	XP_010690195.1	PREDICTED: LIM domain-containing protein WLIM2b [Beta vulgaris subsp. vulgaris]	GO:0005886;GO:0051015;GO:0051017;GO:0015629;GO:0046872	plasma membrane;actin filament binding;actin filament bundle assembly;actin cytoskeleton;metal ion binding	K09377	CSRP	http://www.genome.jp/dbget-bin/www_bget?ko:K09377	-	-	-	-	sp|Q9M047|WLI2B_ARATH	LIM domain-containing protein WLIM2b OS=Arabidopsis thaliana OX=3702 GN=WLIM2B PE=1 SV=1
HU08G00021	1677	0.07	51.405	Up	9.62722	0.000372	0.029138	VIT_19s0014g04930	NP_001268063.1;KAE8125665.1	uncharacterized protein LOC100267145 [Vitis vinifera];hypothetical protein FH972_020444 [Carpinus fangiana]	GO:0016114;GO:0005737;GO:0034004;GO:0052577;GO:0010333;GO:0000287	terpenoid biosynthetic process;cytoplasm;germacradienol synthase activity;germacrene-D synthase activity;terpene synthase activity;magnesium ion binding	K15803	GERD	http://www.genome.jp/dbget-bin/www_bget?ko:K15803	Sesquiterpenoid and triterpenoid biosynthesis	ko00909	-	-	sp|Q6Q3H3|TPSGD_VITVI	(-)-germacrene D synthase OS=Vitis vinifera OX=29760 GN=VIT_19s0014g04930 PE=1 SV=1
novel.4443	335	0	38.65	Up	8.0046	5.13e-05	0.006704	-	-	-	-	-	-	-	-	-	-	-	-	-	-
HU11G01104	3404	0.59	5.685	Up	3.19759	0.000498	0.035854	At1g50180	XP_010671190.1	PREDICTED: probable disease resistance protein RF45 isoform X1 [Beta vulgaris subsp. vulgaris]	GO:0043531;GO:0006952	ADP binding;defense response	-	-	-	-	-	-	-	sp|Q9SX38|DRL4_ARATH	Putative disease resistance protein At1g50180 OS=Arabidopsis thaliana OX=3702 GN=At1g50180 PE=3 SV=2
novel.11763	608	0	6.235	Up	8.02932	2.68e-05	0.004204	-	-	-	-	-	-	-	-	-	-	-	-	-	-
novel.18770	1372	30.08	197.335	Up	2.65928	1.78e-05	0.002973	VIT_06s0061g00120	XP_010692567.1	PREDICTED: glucan endo-1,3-beta-glucosidase [Beta vulgaris subsp. vulgaris]	-	-	-	-	-	-	-	-	-	sp|A7PQW3|E13B_VITVI	Glucan endo-1,3-beta-glucosidase OS=Vitis vinifera OX=29760 GN=VIT_06s0061g00120 PE=1 SV=2
HU03G02683	3255	4.615	19.425	Up	2.02672	5.04e-07	0.000154	HMA2	KNA09246.1	hypothetical protein SOVF_155350 [Spinacia oleracea]	GO:0005385;GO:0046872;GO:0005524;GO:0016021;GO:0015086;GO:0019829	zinc ion transmembrane transporter activity;metal ion binding;ATP binding;integral component of membrane;cadmium ion transmembrane transporter activity;ATPase-coupled cation transmembrane transporter activity	K01534	zntA	http://www.genome.jp/dbget-bin/www_bget?ko:K01534	-	-	KOG0207	Cation transport ATPase	sp|Q9SZW4|HMA2_ARATH	Cadmium/zinc-transporting ATPase HMA2 OS=Arabidopsis thaliana OX=3702 GN=HMA2 PE=2 SV=1
novel.22888	608	4.045	49.53	Up	3.54875	1.29e-07	4.61e-05	-	PLY86321.1	hypothetical protein LSAT_9X32981 [Lactuca sativa]	-	-	-	-	-	-	-	-	-	-	-
HU06G01611	2686	6.065	33.97	Up	2.53796	8.52e-08	3.43e-05	BXL4	XP_021751056.1;XP_010687471.1	beta-xylosidase/alpha-L-arabinofuranosidase 2-like [Chenopodium quinoa];PREDICTED: beta-xylosidase/alpha-L-arabinofuranosidase 2 [Beta vulgaris subsp. vulgaris]	GO:0009505;GO:0045493;GO:0046556;GO:0005576;GO:0005975;GO:0031222;GO:0009044;GO:0004553	plant-type cell wall;xylan catabolic process;alpha-L-arabinofuranosidase activity;extracellular region;carbohydrate metabolic process;arabinan catabolic process;xylan 1,4-beta-xylosidase activity;hydrolase activity, hydrolyzing O-glycosyl compounds	K15920	XYL4	http://www.genome.jp/dbget-bin/www_bget?ko:K15920	Amino sugar and nucleotide sugar metabolism	ko00520	-	-	sp|Q9FLG1|BXL4_ARATH	Beta-D-xylosidase 4 OS=Arabidopsis thaliana OX=3702 GN=BXL4 PE=1 SV=1
HU11G00675	1040	0.12	3.26	Up	5.44934	0.000604	0.041084	PDP	Q05957.1	RecName: Full=Petal death protein; AltName: Full=Citramalate lyase; AltName: Full=Oxalacetic hydrolase; AltName: Full=PSR132; Flags: Precursor [Dianthus caryophyllus]	GO:0003824;GO:0047776;GO:0042803;GO:0030603;GO:0006107;GO:0016740;GO:0000287	catalytic activity;citramalate lyase activity;protein homodimerization activity;oxaloacetase activity;oxaloacetate metabolic process;transferase activity;magnesium ion binding	-	-	-	-	-	KOG1260	Isocitrate lyase	sp|Q05957|PDP_DIACA	Petal death protein OS=Dianthus caryophyllus OX=3570 GN=PDP PE=1 SV=1
HU01G00313	924	0	11.385	Up	9.99875	1.54e-09	1.12e-06	BNM2A	KMT00465.1	hypothetical protein BVRB_9g217660 [Beta vulgaris subsp. vulgaris]	-	-	-	-	-	-	-	-	-	sp|O65009|BNM2A_BRANA	BURP domain-containing protein BNM2A OS=Brassica napus OX=3708 GN=BNM2A PE=2 SV=1
HU06G02176	1811	0.37	13.58	Up	5.1801	1.16e-05	0.002179	SCPL33	XP_010671807.1	PREDICTED: serine carboxypeptidase-like 33 [Beta vulgaris subsp. vulgaris]	-	-	K16297	SCPL-II	http://www.genome.jp/dbget-bin/www_bget?ko:K16297	-	-	-	-	sp|Q9LSM9|SCP33_ARATH	Serine carboxypeptidase-like 33 OS=Arabidopsis thaliana OX=3702 GN=SCPL33 PE=2 SV=2
HU05G01236	1311	0	2.575	Up	8.58385	1.29e-05	0.002349	GLCAT14A	KAF7819665.1	beta-glucuronosyltransferase GlcAT14A-like isoform X1 [Senna tora]	GO:0015020;GO:0016021	glucuronosyltransferase activity;integral component of membrane	K20891	GLCAT14	http://www.genome.jp/dbget-bin/www_bget?ko:K20891	-	-	-	-	sp|Q9FLD7|GT14A_ARATH	Beta-glucuronosyltransferase GlcAT14A OS=Arabidopsis thaliana OX=3702 GN=GLCAT14A PE=2 SV=1
HU09G00322	1527	0.145	16.265	Up	6.76988	9.1e-06	0.001833	6-FEH	KNA18307.1	hypothetical protein SOVF_072030 [Spinacia oleracea]	GO:0005975;GO:0004564;GO:0004553	carbohydrate metabolic process;beta-fructofuranosidase activity;hydrolase activity, hydrolyzing O-glycosyl compounds	K01193	INV,sacA	http://www.genome.jp/dbget-bin/www_bget?ko:K01193	Galactose metabolism;Starch and sucrose metabolism	ko00052,ko00500	KOG0228	Beta-fructofuranosidase (invertase)	sp|Q70XE6|6FEH_BETVU	Fructan 6-exohydrolase OS=Beta vulgaris OX=161934 GN=6-FEH PE=1 SV=1
HU06G02082	2466	29.105	231.17	Up	2.92593	5.73e-07	0.000172	PAL	QEP54296.1	phenylalanin ammonialyase [Amaranthus tricolor]	GO:0016841;GO:0006559;GO:0005737;GO:0009800;GO:0045548	ammonia-lyase activity;L-phenylalanine catabolic process;cytoplasm;cinnamic acid biosynthetic process;phenylalanine ammonia-lyase activity	K10775	PAL	http://www.genome.jp/dbget-bin/www_bget?ko:K10775	Phenylalanine metabolism;Phenylpropanoid biosynthesis	ko00360,ko00940	KOG0222	Phenylalanine and histidine ammonia-lyase	sp|P45730|PALY_POPTR;sp|P25872|PAL1_TOBAC	Phenylalanine ammonia-lyase OS=Populus trichocarpa OX=3694 GN=PAL PE=2 SV=1;Phenylalanine ammonia-lyase OS=Nicotiana tabacum OX=4097 GN=TPA1 PE=2 SV=1
HU08G00708	1251	0.975	14.95	Up	3.8845	5.62e-05	0.007087	CAISE5	XP_021861350.1	glucose and ribitol dehydrogenase-like [Spinacia oleracea]	GO:0004316;GO:0102131;GO:0102132;GO:0016491	3-oxoacyl-[acyl-carrier-protein] reductase (NADPH) activity;obsolete 3-oxo-glutaryl-[acp] methyl ester reductase activity;obsolete 3-oxo-pimeloyl-[acp] methyl ester reductase activity;oxidoreductase activity	-	-	-	-	-	KOG0725	Reductases with broad range of substrate specificities	sp|Q5KTS5|GRDH_DAUCA	Glucose and ribitol dehydrogenase OS=Daucus carota OX=4039 GN=CAISE5 PE=2 SV=1
HU10G00510	1032	0.455	10.76	Up	4.50221	1.38e-05	0.00248	PER11	XP_021755751.1	peroxidase 11-like [Chenopodium quinoa]	GO:0020037;GO:0006979;GO:0005576;GO:0042744;GO:0004601;GO:0046872	heme binding;response to oxidative stress;extracellular region;hydrogen peroxide catabolic process;peroxidase activity;metal ion binding	K00430	E1.11.1.7	http://www.genome.jp/dbget-bin/www_bget?ko:K00430	Phenylpropanoid biosynthesis	ko00940	-	-	sp|Q96519|PER11_ARATH	Peroxidase 11 OS=Arabidopsis thaliana OX=3702 GN=PER11 PE=1 SV=1
HU05G00156	1687	6.635	29.52	Up	2.10922	0.000167	0.016797	PAE8	XP_021768389.1	pectin acetylesterase 8-like isoform X2 [Chenopodium quinoa]	GO:0052793;GO:0005618;GO:0016787;GO:0009505;GO:0071555;GO:0005576	pectin acetylesterase activity;cell wall;hydrolase activity;plant-type cell wall;cell wall organization;extracellular region	K19882	NOTUM	http://www.genome.jp/dbget-bin/www_bget?ko:K19882	-	-	-	-	sp|Q6DBP4|PAE8_ARATH	Pectin acetylesterase 8 OS=Arabidopsis thaliana OX=3702 GN=PAE8 PE=2 SV=1
HU09G01238	1760	1.295	18.965	Up	3.79595	6.51e-05	0.007955	HTH	XP_021728250.1	protein HOTHEAD-like [Chenopodium quinoa]	GO:0050660;GO:0016614	flavin adenine dinucleotide binding;oxidoreductase activity, acting on CH-OH group of donors	K00108	betA,CHDH	http://www.genome.jp/dbget-bin/www_bget?ko:K00108	Glycine, serine and threonine metabolism	ko00260	-	-	sp|Q9S746|HTH_ARATH	Protein HOTHEAD OS=Arabidopsis thaliana OX=3702 GN=HTH PE=1 SV=1
HU05G01416	2364	0.37	11.1	Up	4.88341	8.14e-16	2.81e-12	-	XP_010693058.1	PREDICTED: peptide-N4-(N-acetyl-beta-glucosaminyl)asparagine amidase A [Beta vulgaris subsp. vulgaris]	GO:0000224;GO:0005773	peptide-N4-(N-acetyl-beta-glucosaminyl)asparagine amidase activity;vacuole	-	-	-	-	-	-	-	sp|P81898|PNAA_PRUDU	Peptide-N4-(N-acetyl-beta-glucosaminyl)asparagine amidase A OS=Prunus dulcis OX=3755 PE=1 SV=2
HU05G01128	1561	0.155	4.82	Up	4.99059	3.47e-05	0.005013	At5g37690	XP_021840248.1	GDSL esterase/lipase At5g37690 [Spinacia oleracea]	GO:0004806;GO:0016788	triglyceride lipase activity;hydrolase activity, acting on ester bonds	-	-	-	-	-	-	-	sp|Q9FHQ1|GDL80_ARATH	GDSL esterase/lipase At5g37690 OS=Arabidopsis thaliana OX=3702 GN=At5g37690 PE=2 SV=1
HU01G00468	638	4.035	67.28	Up	3.95248	6.3e-05	0.007727	-	XP_038904303.1	protein PELPK1-like [Benincasa hispida]	GO:0016301	kinase activity	-	-	-	-	-	-	-	-	-
HU02G01415	2081	23.475	161.295	Up	2.72908	0.00045	0.033371	CYP73A16	XP_010685980.1	PREDICTED: trans-cinnamate 4-monooxygenase [Beta vulgaris subsp. vulgaris]	GO:0004497;GO:0020037;GO:0016705;GO:0005506	monooxygenase activity;heme binding;oxidoreductase activity, acting on paired donors, with incorporation or reduction of molecular oxygen;iron ion binding	K00487	CYP73A	http://www.genome.jp/dbget-bin/www_bget?ko:K00487	Flavonoid biosynthesis;Phenylpropanoid biosynthesis;Stilbenoid, diarylheptanoid and gingerol biosynthesis;Ubiquinone and other terpenoid-quinone biosynthesis	ko00941,ko00940,ko00945,ko00130	-	-	sp|Q43054|TCMO_POPKI	Trans-cinnamate 4-monooxygenase OS=Populus kitakamiensis OX=34292 GN=CYP73A16 PE=2 SV=1
HU06G00825	2167	3.76	33.825	Up	3.11237	7e-05	0.008369	-	XP_021752065.1	L-ascorbate oxidase homolog [Chenopodium quinoa]	GO:0016491;GO:0005507	oxidoreductase activity;copper ion binding	-	-	-	-	-	-	-	sp|P29162|ASOL_TOBAC	L-ascorbate oxidase homolog OS=Nicotiana tabacum OX=4097 PE=2 SV=1
novel.11315	1215	0	4.09	Up	9.10712	9.17e-08	3.52e-05	-	CAD1817794.1	unnamed protein product [Ananas comosus var. bracteatus]	GO:0008270;GO:0003676	zinc ion binding;nucleic acid binding	-	-	-	-	-	-	-	-	-
HU04G00814	960	17.805	84.495	Up	2.20598	0.000318	0.026387	GSTU8	OMO97347.1	hypothetical protein COLO4_14686 [Corchorus olitorius]	GO:0005737;GO:0006749;GO:0004364	cytoplasm;glutathione metabolic process;glutathione transferase activity	K00799	GST,gst	http://www.genome.jp/dbget-bin/www_bget?ko:K00799	Glutathione metabolism	ko00480	-	-	sp|Q9SR36|GSTU8_ARATH	Glutathione S-transferase U8 OS=Arabidopsis thaliana OX=3702 GN=GSTU8 PE=2 SV=1
HU05G01219	1176	42.865	309.495	Up	2.78892	7.59e-06	0.001575	HIR1	XP_030494158.1	hypersensitive-induced reaction 1 protein [Cannabis sativa]	-	-	-	-	-	-	-	KOG2620	Prohibitins and stomatins of the PID superfamily	sp|Q9FM19|HIR1_ARATH	Hypersensitive-induced response protein 1 OS=Arabidopsis thaliana OX=3702 GN=HIR1 PE=1 SV=1
HU02G02262	642	0	19.795	Up	9.85871	1.47e-09	1.1e-06	-	XP_010677812.1	PREDICTED: nucleolar MIF4G domain-containing protein 1 [Beta vulgaris subsp. vulgaris]	GO:0006417;GO:0003723;GO:0042274;GO:0005730	regulation of translation;RNA binding;ribosomal small subunit biogenesis;nucleolus	K17583	NOM1	http://www.genome.jp/dbget-bin/www_bget?ko:K17583	-	-	-	-	-	-
HU07G02335	2400	2.215	65.625	Up	4.70772	0.000417	0.031422	LAC3	KAB2596350.1;XP_021716262.1	laccase-12-like [Pyrus ussuriensis x Pyrus communis];laccase-3-like [Chenopodium quinoa]	GO:0042545;GO:0005507;GO:0030599;GO:0046274;GO:0045330;GO:0048046;GO:0016491;GO:0052716;GO:0045490	cell wall modification;copper ion binding;pectinesterase activity;lignin catabolic process;aspartyl esterase activity;apoplast;oxidoreductase activity;hydroquinone:oxygen oxidoreductase activity;pectin catabolic process	K05909	E1.10.3.2	http://www.genome.jp/dbget-bin/www_bget?ko:K05909	-	-	-	-	sp|Q56YT0|LAC3_ARATH	Laccase-3 OS=Arabidopsis thaliana OX=3702 GN=LAC3 PE=2 SV=2
HU02G01885	2354	0.005	2.745	Up	9.72929	4.61e-09	3.03e-06	FLACCA	XP_021730170.1	molybdenum cofactor sulfurase [Chenopodium quinoa]	GO:0003824	catalytic activity	-	-	-	-	-	-	-	sp|Q8LGM7|MOCOS_SOLLC	Molybdenum cofactor sulfurase OS=Solanum lycopersicum OX=4081 GN=FLACCA PE=2 SV=1
HU01G00526	720	0.17	61.32	Up	8.42542	6.4e-06	0.001369	-	XP_021864305.1	pathogenesis-related protein PR-1 type-like [Spinacia oleracea]	GO:0005576;GO:0005615;GO:0009607;GO:0006952	extracellular region;extracellular space;response to biotic stimulus;defense response	K13449	PR1	http://www.genome.jp/dbget-bin/www_bget?ko:K13449	MAPK signaling pathway - plant;Plant hormone signal transduction;Plant-pathogen interaction	ko04016,ko04075,ko04626	-	-	sp|Q41359|PR1_SAMNI	Pathogenesis-related protein PR-1 type OS=Sambucus nigra OX=4202 PE=2 SV=1
HU03G01320	1573	7.255	30.175	Up	1.96764	1.04e-06	0.000288	AMT1-2	XP_021734750.1;PPR91861.1	ammonium transporter 1 member 2-like [Chenopodium quinoa];hypothetical protein GOBAR_AA28817 [Gossypium barbadense]	GO:0015843;GO:0016021;GO:0005886;GO:0008519;GO:0005887;GO:0072488	methylammonium transport;integral component of membrane;plasma membrane;ammonium transmembrane transporter activity;integral component of plasma membrane;ammonium transmembrane transport	K03320	amt,AMT,MEP	http://www.genome.jp/dbget-bin/www_bget?ko:K03320	-	-	KOG0682	Ammonia permease	sp|Q9ZPJ8|AMT12_ARATH	Ammonium transporter 1 member 2 OS=Arabidopsis thaliana OX=3702 GN=AMT1-2 PE=1 SV=1
HU07G01653	1114	0.085	15.06	Up	7.76385	6.29e-09	3.77e-06	Sec23ip	XP_021720069.1	ankyrin repeat and SAM domain-containing protein 6-like isoform X1 [Chenopodium quinoa]	-	-	-	-	-	-	-	-	-	sp|Q6NZC7|S23IP_MOUSE	SEC23-interacting protein OS=Mus musculus OX=10090 GN=Sec23ip PE=1 SV=2
novel.9926	599	40.785	858.485	Up	4.35756	0.000333	0.027333	AMP1	P25403.4	RecName: Full=Antimicrobial peptide 1; AltName: Full=MJ-AMP1; Short=AMP1; Flags: Precursor [Mirabilis jalapa]	GO:0005576;GO:0050832;GO:0031640;GO:0042742	extracellular region;defense response to fungus;killing of cells of other organism;defense response to bacterium	-	-	-	-	-	-	-	sp|P25403|AMP1_MIRJA	Antimicrobial peptide 1 (Fragment) OS=Mirabilis jalapa OX=3538 GN=AMP1 PE=1 SV=4
HU05G00471	1122	5.26	22.045	Up	1.9845	5.94e-05	0.007381	TPRP-F1	XP_021853001.1	36.4 kDa proline-rich protein isoform X3 [Spinacia oleracea]	-	-	-	-	-	-	-	-	-	sp|Q00451|PRF1_SOLLC	36.4 kDa proline-rich protein OS=Solanum lycopersicum OX=4081 GN=TPRP-F1 PE=2 SV=1
HU02G00341	729	44.01	154.885	Up	1.71252	1.45e-06	0.000377	-	KNA07651.1	hypothetical protein SOVF_169960 [Spinacia oleracea]	GO:0016021	integral component of membrane	-	-	-	-	-	-	-	-	-
HU05G02147	2003	6.07	27.735	Up	2.11393	2.99e-05	0.004506	APF1	XP_010680395.1	PREDICTED: aspartyl protease family protein 1 [Beta vulgaris subsp. vulgaris]	GO:0004190	aspartic-type endopeptidase activity	-	-	-	-	-	-	-	sp|Q8VYV9|APF1_ARATH	Aspartyl protease family protein 1 OS=Arabidopsis thaliana OX=3702 GN=APF1 PE=2 SV=1
HU01G01669	633	1.265	223.42	Up	7.37228	4.02e-05	0.005522	-	-	-	-	-	-	-	-	-	-	-	-	-	-
HU04G00837	1341	6.945	159.38	Up	4.59699	4.19e-05	0.005701	ASD1	XP_021855172.1;XP_021733703.1;XP_021855125.1;KNA14942.1	alpha-L-arabinofuranosidase 1-like [Spinacia oleracea];alpha-L-arabinofuranosidase 2-like [Chenopodium quinoa];alpha-L-arabinofuranosidase 1-like [Spinacia oleracea];hypothetical protein SOVF_102460 [Spinacia oleracea]	GO:0046556;GO:0046373	alpha-L-arabinofuranosidase activity;L-arabinose metabolic process	K01209	abfA	http://www.genome.jp/dbget-bin/www_bget?ko:K01209	Amino sugar and nucleotide sugar metabolism	ko00520	-	-	sp|Q9SG80|ASD1_ARATH;sp|Q8VZR2|ASD2_ARATH	Alpha-L-arabinofuranosidase 1 OS=Arabidopsis thaliana OX=3702 GN=ASD1 PE=1 SV=1;Alpha-L-arabinofuranosidase 2 OS=Arabidopsis thaliana OX=3702 GN=ASD2 PE=2 SV=1
novel.23456	660	7.555	89.22	Up	3.47646	0.000105	0.01149	-	-	-	-	-	-	-	-	-	-	-	-	-	-
novel.4447	1811	0	2.525	Up	9.15904	6.42e-08	2.8e-05	-	-	-	-	-	-	-	-	-	-	-	-	-	-
novel.3074	1871	0.965	22.89	Up	4.52367	7.82e-08	3.27e-05	CYP92C6	XP_021865210.1;KNA26126.1	cytochrome P450 71A1-like [Spinacia oleracea];hypothetical protein SOVF_000430 [Spinacia oleracea]	GO:0020037;GO:0004497;GO:0047720;GO:0016705;GO:0016021;GO:0005506	heme binding;monooxygenase activity;indoleacetaldoxime dehydratase activity;oxidoreductase activity, acting on paired donors, with incorporation or reduction of molecular oxygen;integral component of membrane;iron ion binding	K20623	CYP92A6	http://www.genome.jp/dbget-bin/www_bget?ko:K20623	Brassinosteroid biosynthesis	ko00905	-	-	sp|A0A1D6F9Y9|C92C6_MAIZE	Trimethyltridecatetraene synthase OS=Zea mays OX=4577 GN=CYP92C6 PE=1 SV=1
HU04G01825	1258	0.015	2.48	Up	7.02792	0.000116	0.012435	ERF.C.3	XP_010679245.1	PREDICTED: ethylene-responsive transcription factor 1B [Beta vulgaris subsp. vulgaris]	GO:0005634;GO:0003677;GO:0003700	nucleus;DNA binding;DNA-binding transcription factor activity	K14516	ERF1	http://www.genome.jp/dbget-bin/www_bget?ko:K14516	MAPK signaling pathway - plant;Plant hormone signal transduction	ko04016,ko04075	-	-	sp|A0A3Q7I5Y9|ERFC3_SOLLC	Ethylene-response factor C3 OS=Solanum lycopersicum OX=4081 GN=ERF.C.3 PE=2 SV=1
HU03G01285	769	1.06	22.25	Up	4.34857	0.000192	0.018302	-	XP_021772766.1	uncharacterized protein LOC110736772 [Chenopodium quinoa]	GO:0016021	integral component of membrane	-	-	-	-	-	-	-	-	-
HU02G02766	3094	0.03	3.725	Up	7.6137	8.37e-09	4.81e-06	SBT1.3	XP_010693651.1	PREDICTED: subtilisin-like protease SBT1.3 [Beta vulgaris subsp. vulgaris]	GO:0004252;GO:0016021	serine-type endopeptidase activity;integral component of membrane	-	-	-	-	-	-	-	sp|Q9FLI4|SBT13_ARATH	Subtilisin-like protease SBT1.3 OS=Arabidopsis thaliana OX=3702 GN=SBT1.3 PE=2 SV=1
HU02G02886	794	7.685	1514.33	Up	7.4984	1.66e-08	8.82e-06	AMP1	P25403.4	RecName: Full=Antimicrobial peptide 1; AltName: Full=MJ-AMP1; Short=AMP1; Flags: Precursor [Mirabilis jalapa]	GO:0005576;GO:0050832;GO:0031640;GO:0042742	extracellular region;defense response to fungus;killing of cells of other organism;defense response to bacterium	-	-	-	-	-	-	-	sp|P25403|AMP1_MIRJA	Antimicrobial peptide 1 (Fragment) OS=Mirabilis jalapa OX=3538 GN=AMP1 PE=1 SV=4
HU07G01531	2597	9.01	28.23	Up	1.58217	0.000219	0.020167	DF1	XP_010680658.1	PREDICTED: trihelix transcription factor GT-2 [Beta vulgaris subsp. vulgaris]	GO:0005634	nucleus	-	-	-	-	-	-	-	sp|Q9C6K3|DF1_ARATH	Trihelix transcription factor DF1 OS=Arabidopsis thaliana OX=3702 GN=DF1 PE=4 SV=1
novel.5292	529	3.8	691.64	Up	7.41623	1.95e-08	9.79e-06	AMP1	P25403.4	RecName: Full=Antimicrobial peptide 1; AltName: Full=MJ-AMP1; Short=AMP1; Flags: Precursor [Mirabilis jalapa]	GO:0005576;GO:0050832;GO:0031640;GO:0042742	extracellular region;defense response to fungus;killing of cells of other organism;defense response to bacterium	-	-	-	-	-	-	-	sp|P25403|AMP1_MIRJA	Antimicrobial peptide 1 (Fragment) OS=Mirabilis jalapa OX=3538 GN=AMP1 PE=1 SV=4
HU08G02268	2495	3.375	18.29	Up	2.35637	0.000161	0.016172	PK1	XP_021752831.1	putative receptor protein kinase ZmPK1 [Chenopodium quinoa]	-	-	-	-	-	-	-	-	-	sp|P17801|KPRO_MAIZE	Putative receptor protein kinase ZmPK1 OS=Zea mays OX=4577 GN=PK1 PE=2 SV=2
HU02G01339	1682	3.565	19.26	Up	2.35301	0.000507	0.036336	-	XP_021849732.1	uncharacterized protein LOC110789381 [Spinacia oleracea]	-	-	-	-	-	-	-	-	-	-	-
novel.19486	1384	0.475	19.29	Up	5.27339	7.58e-05	0.008755	CRK10	XP_021858857.1;XP_021719627.1	cysteine-rich receptor-like protein kinase 10 [Spinacia oleracea];cysteine-rich receptor-like protein kinase 10 isoform X2 [Chenopodium quinoa]	-	-	-	-	-	-	-	-	-	sp|Q8GYA4|CRK10_ARATH	Cysteine-rich receptor-like protein kinase 10 OS=Arabidopsis thaliana OX=3702 GN=CRK10 PE=1 SV=3
HU03G01082	798	0.515	50.15	Up	6.50125	4.85e-05	0.006371	-	XP_021742261.1	pathogenesis-related protein PR-4-like [Chenopodium quinoa]	GO:0004540;GO:0042742;GO:0050832	ribonuclease activity;defense response to bacterium;defense response to fungus	-	-	-	-	-	-	-	sp|P29063|PR4B_TOBAC	Pathogenesis-related protein PR-4B OS=Nicotiana tabacum OX=4097 PE=2 SV=1
novel.11288	4877	1.8	7.7	Up	1.82447	0.000579	0.03962	ZRK7	OAY46528.1	hypothetical protein MANES_06G006900 [Manihot esculenta]	GO:0016021	integral component of membrane	K14488	SAUR	http://www.genome.jp/dbget-bin/www_bget?ko:K14488	Plant hormone signal transduction	ko04075	-	-	sp|F4J3H7|ZRK7_ARATH	Serine/threonine-protein kinase ZRK7 OS=Arabidopsis thaliana OX=3702 GN=ZRK7 PE=2 SV=1
HU11G01334	1909	0.365	4.44	Up	3.53463	8.47e-05	0.00962	NPC4	XP_021755142.1	non-specific phospholipase C4-like [Chenopodium quinoa]	-	-	K01114	plc	http://www.genome.jp/dbget-bin/www_bget?ko:K01114	Inositol phosphate metabolism;Ether lipid metabolism;Glycerophospholipid metabolism	ko00562,ko00565,ko00564	-	-	sp|Q9SRQ7|NPC4_ARATH	Non-specific phospholipase C4 OS=Arabidopsis thaliana OX=3702 GN=NPC4 PE=1 SV=1
novel.10664	1582	0.48	8.31	Up	4.03805	0.000678	0.044655	-	-	-	-	-	-	-	-	-	-	-	-	-	-
novel.5265	603	32.86	3585.16	Up	6.62902	3.76e-09	2.59e-06	AMP1	P25403.4	RecName: Full=Antimicrobial peptide 1; AltName: Full=MJ-AMP1; Short=AMP1; Flags: Precursor [Mirabilis jalapa]	GO:0005576;GO:0050832;GO:0031640;GO:0042742	extracellular region;defense response to fungus;killing of cells of other organism;defense response to bacterium	-	-	-	-	-	-	-	sp|P25403|AMP1_MIRJA	Antimicrobial peptide 1 (Fragment) OS=Mirabilis jalapa OX=3538 GN=AMP1 PE=1 SV=4
HU03G00708	4867	1.18	15.505	Up	3.70119	5.04e-06	0.001113	ABCG36	XP_010665917.1	PREDICTED: ABC transporter G family member 36 [Beta vulgaris subsp. vulgaris]	GO:0016021;GO:0042626;GO:0005524	integral component of membrane;ATPase-coupled transmembrane transporter activity;ATP binding	-	-	-	-	-	-	-	sp|Q9XIE2|AB36G_ARATH	ABC transporter G family member 36 OS=Arabidopsis thaliana OX=3702 GN=ABCG36 PE=1 SV=1
HU02G02575	1356	1.355	9.22	Up	2.72762	0.000346	0.028057	PNC1	XP_021766343.1	cationic peroxidase 1-like [Chenopodium quinoa]	GO:0006979;GO:0005576;GO:0020037;GO:0042744;GO:0004601;GO:0046872	response to oxidative stress;extracellular region;heme binding;hydrogen peroxide catabolic process;peroxidase activity;metal ion binding	K00430	E1.11.1.7	http://www.genome.jp/dbget-bin/www_bget?ko:K00430	Phenylpropanoid biosynthesis	ko00940	-	-	sp|P22195|PER1_ARAHY	Cationic peroxidase 1 OS=Arachis hypogaea OX=3818 GN=PNC1 PE=1 SV=2
HU07G00145	1891	3.885	13.7	Up	1.77554	0.000479	0.034912	APF2	XP_010665756.1	PREDICTED: aspartyl protease family protein 2 [Beta vulgaris subsp. vulgaris]	GO:0004190	aspartic-type endopeptidase activity	K22683	APF2	http://www.genome.jp/dbget-bin/www_bget?ko:K22683	-	-	-	-	sp|Q9LNJ3|APF2_ARATH	Aspartyl protease family protein 2 OS=Arabidopsis thaliana OX=3702 GN=APF2 PE=2 SV=1
HU03G02595	2324	2.135	21.985	Up	3.31633	2.19e-10	2.59e-07	CER3	XP_021756859.1;XP_010687696.1;XP_021731385.1	protein ECERIFERUM 3-like [Chenopodium quinoa];PREDICTED: protein ECERIFERUM 3 [Beta vulgaris subsp. vulgaris];protein ECERIFERUM 3-like [Chenopodium quinoa]	GO:0016020;GO:0016126;GO:0048235;GO:0005506;GO:0010025;GO:0043447;GO:0008610;GO:0016021;GO:0005886;GO:0016491;GO:0006723;GO:0000254;GO:0005789	membrane;sterol biosynthetic process;pollen sperm cell differentiation;iron ion binding;wax biosynthetic process;alkane biosynthetic process;lipid biosynthetic process;integral component of membrane;plasma membrane;oxidoreductase activity;cuticle hydrocarbon biosynthetic process;C-4 methylsterol oxidase activity;endoplasmic reticulum membrane	-	-	-	-	-	-	-	sp|Q8H1Z0|CER3_ARATH	Very-long-chain aldehyde decarbonylase CER3 OS=Arabidopsis thaliana OX=3702 GN=CER3 PE=1 SV=1
novel.12250	1829	0.4	4.47	Up	3.44383	0.000282	0.024337	PCS1	XP_010666402.1	PREDICTED: LOW QUALITY PROTEIN: aspartic proteinase PCS1 [Beta vulgaris subsp. vulgaris]	GO:0016021;GO:0008233;GO:0004190	integral component of membrane;peptidase activity;aspartic-type endopeptidase activity	-	-	-	-	-	-	-	sp|Q9LZL3|PCS1L_ARATH	Aspartic proteinase PCS1 OS=Arabidopsis thaliana OX=3702 GN=PCS1 PE=2 SV=1
HU10G01737	1992	0.01	6.76	Up	9.33291	0.000136	0.014006	-	BAM15848.1	hypothetical protein [Portulaca oleracea]	GO:0046148;GO:0004097;GO:0046872	pigment biosynthetic process;catechol oxidase activity;metal ion binding	K00422	E1.10.3.1	http://www.genome.jp/dbget-bin/www_bget?ko:K00422	Tyrosine metabolism;Isoquinoline alkaloid biosynthesis	ko00350,ko00950	-	-	sp|P43309|PPO_MALDO	Polyphenol oxidase, chloroplastic OS=Malus domestica OX=3750 PE=1 SV=1
HU08G02112	621	9.1	77.445	Up	2.95414	1.46e-05	0.002548	-	KNA24425.1	hypothetical protein SOVF_015780 [Spinacia oleracea]	-	-	-	-	-	-	-	-	-	-	-
HU07G00252	1579	0.075	9.515	Up	6.98363	3.6e-10	3.43e-07	FUT13	XP_021847951.1	alpha-(1,4)-fucosyltransferase [Spinacia oleracea]	GO:0036065;GO:0046920;GO:0006486;GO:0032580;GO:0016021;GO:0008417	fucosylation;alpha-(1->3)-fucosyltransferase activity;protein glycosylation;Golgi cisterna membrane;integral component of membrane;fucosyltransferase activity	K14412	FUT13,FucTC	http://www.genome.jp/dbget-bin/www_bget?ko:K14412	Various types of N-glycan biosynthesis	ko00513	KOG2619	Fucosyltransferase	sp|Q9C8W3|FUT13_ARATH	Alpha-(1,4)-fucosyltransferase OS=Arabidopsis thaliana OX=3702 GN=FUT13 PE=2 SV=2
HU04G00286	2008	0.695	5.675	Up	2.95949	5.66e-05	0.007103	CRF2	XP_021838632.1	ethylene-responsive transcription factor CRF2-like [Spinacia oleracea]	GO:0005634;GO:0003677;GO:0003700	nucleus;DNA binding;DNA-binding transcription factor activity	-	-	-	-	-	-	-	sp|Q9SUQ2|CRF2_ARATH	Ethylene-responsive transcription factor CRF2 OS=Arabidopsis thaliana OX=3702 GN=CRF2 PE=1 SV=1
HU02G00116	813	1.055	10.24	Up	3.18694	1.55e-05	0.002655	-	KAF3942689.1	hypothetical protein CMV_030679 [Castanea mollissima]	GO:0008270;GO:0035556	zinc ion binding;intracellular signal transduction	-	-	-	-	-	-	-	-	-
HU02G01050	1281	0.785	8.01	Up	3.28499	1.35e-08	7.43e-06	CLP	PIA44801.1	hypothetical protein AQUCO_01700416v1 [Aquilegia coerulea]	GO:0004190	aspartic-type endopeptidase activity	-	-	-	-	-	-	-	sp|Q8S1V1|CLP_ORYSJ	Chitinase CLP OS=Oryza sativa subsp. japonica OX=39947 GN=CLP PE=1 SV=1
HU01G01684	1581	41.015	129.34	Up	1.5858	0.00013	0.013591	At4g29360	XP_010675772.1	PREDICTED: glucan endo-1,3-beta-glucosidase 13 [Beta vulgaris subsp. vulgaris]	GO:0046658;GO:0005975;GO:0042973	anchored component of plasma membrane;carbohydrate metabolic process;glucan endo-1,3-beta-D-glucosidase activity	-	-	-	-	-	-	-	sp|Q8VYE5|E1312_ARATH	Glucan endo-1,3-beta-glucosidase 12 OS=Arabidopsis thaliana OX=3702 GN=At4g29360 PE=2 SV=1
novel.5269	499	2.665	843.845	Up	8.31431	1.22e-16	5.98e-13	AMP1	P25403.4	RecName: Full=Antimicrobial peptide 1; AltName: Full=MJ-AMP1; Short=AMP1; Flags: Precursor [Mirabilis jalapa]	GO:0005576;GO:0050832;GO:0031640;GO:0042742	extracellular region;defense response to fungus;killing of cells of other organism;defense response to bacterium	-	-	-	-	-	-	-	sp|P25403|AMP1_MIRJA	Antimicrobial peptide 1 (Fragment) OS=Mirabilis jalapa OX=3538 GN=AMP1 PE=1 SV=4
novel.19469	2631	3.37	30.29	Up	3.17807	8.2e-12	1.62e-08	PR5K	XP_021719634.1;XP_010678975.1;CAN67762.1	cysteine-rich receptor-like protein kinase 15 [Chenopodium quinoa];PREDICTED: putative receptor-like protein kinase At4g00960 [Beta vulgaris subsp. vulgaris];hypothetical protein VITISV_040650 [Vitis vinifera]	GO:0008270;GO:0003964;GO:0016021;GO:0004672;GO:0015074;GO:0005524;GO:0003676;GO:0030246	zinc ion binding;RNA-directed DNA polymerase activity;integral component of membrane;protein kinase activity;DNA integration;ATP binding;nucleic acid binding;carbohydrate binding	-	-	-	-	-	-	-	sp|Q9FF29|PR5K_ARATH;sp|Q9C5S9|CRK6_ARATH;sp|Q9ZP16|CRK11_ARATH	PR5-like receptor kinase OS=Arabidopsis thaliana OX=3702 GN=PR5K PE=1 SV=1;Cysteine-rich receptor-like protein kinase 6 OS=Arabidopsis thaliana OX=3702 GN=CRK6 PE=1 SV=1;Cysteine-rich receptor-like protein kinase 11 OS=Arabidopsis thaliana OX=3702 GN=CRK11 PE=2 SV=2
HU01G00440	1481	1.265	28.65	Up	4.41765	0.000734	0.047541	-	-	-	-	-	-	-	-	-	-	-	-	-	-
HU05G01197	3960	1.99	12.05	Up	2.59414	0.00073	0.047518	ABCB19	XP_021852619.1;XP_010693227.1	ABC transporter B family member 19 [Spinacia oleracea];PREDICTED: ABC transporter B family member 19 [Beta vulgaris subsp. vulgaris]	GO:0042626;GO:0016021;GO:0055085;GO:0005887;GO:0005524	ATPase-coupled transmembrane transporter activity;integral component of membrane;transmembrane transport;integral component of plasma membrane;ATP binding	K05658	ABCB1,CD243	http://www.genome.jp/dbget-bin/www_bget?ko:K05658	ABC transporters	ko02010	-	-	sp|Q9LJX0|AB19B_ARATH	ABC transporter B family member 19 OS=Arabidopsis thaliana OX=3702 GN=ABCB19 PE=1 SV=1
HU05G01998	927	0.15	12.96	Up	6.35653	2.38e-08	1.17e-05	Os01g0140700	XP_017215350.1	PREDICTED: AP2/ERF and B3 domain-containing transcription factor RAV1 [Daucus carota subsp. sativus]	GO:0003677;GO:0005634;GO:0003700	DNA binding;nucleus;DNA-binding transcription factor activity	K09287	RAV	http://www.genome.jp/dbget-bin/www_bget?ko:K09287	-	-	-	-	sp|Q9AWS7|Y1407_ORYSJ	Putative AP2/ERF and B3 domain-containing protein Os01g0140700 OS=Oryza sativa subsp. japonica OX=39947 GN=Os01g0140700 PE=3 SV=1
novel.4599	5739	0.1	1.3	Up	3.69196	0.000419	0.031538	-	XP_020081004.1	uncharacterized protein LOC109704650 isoform X3 [Ananas comosus]	-	-	-	-	-	-	-	-	-	-	-
HU09G00632	1689	0.36	4.48	Up	3.5432	0.000507	0.036336	-	XP_021737784.1	uncharacterized protein LOC110704305 [Chenopodium quinoa]	-	-	-	-	-	-	-	-	-	-	-
HU11G00437	805	1.795	26.29	Up	3.84994	5.24e-09	3.36e-06	EGC2	XP_010688162.1	PREDICTED: EG45-like domain containing protein [Beta vulgaris subsp. vulgaris]	GO:0016021;GO:0048046;GO:0009627;GO:0005618	integral component of membrane;apoplast;systemic acquired resistance;cell wall	-	-	-	-	-	-	-	sp|Q9ZV52|EGC2_ARATH	EG45-like domain containing protein 2 OS=Arabidopsis thaliana OX=3702 GN=EGC2 PE=2 SV=2
HU01G02188	1261	3.085	19.045	Up	2.52977	0.000363	0.028899	HHT1	XP_021775822.1	omega-hydroxypalmitate O-feruloyl transferase-like [Chenopodium quinoa]	GO:0016747	acyltransferase activity, transferring groups other than amino-acyl groups	K15400	HHT1	http://www.genome.jp/dbget-bin/www_bget?ko:K15400	Cutin, suberine and wax biosynthesis	ko00073	-	-	sp|Q94CD1|HHT1_ARATH	Omega-hydroxypalmitate O-feruloyl transferase OS=Arabidopsis thaliana OX=3702 GN=HHT1 PE=1 SV=1
HU07G01019	3990	0.12	2.155	Up	4.24308	4.1e-10	3.77e-07	RGI5	XP_021863858.1	probable LRR receptor-like serine/threonine-protein kinase At1g34110 [Spinacia oleracea]	GO:0005886;GO:0016021;GO:0004675;GO:0004672;GO:0009755;GO:0032440;GO:0005524	plasma membrane;integral component of membrane;transmembrane receptor protein serine/threonine kinase activity;protein kinase activity;hormone-mediated signaling pathway;2-alkenal reductase [NAD(P)+] activity;ATP binding	-	-	-	-	-	-	-	sp|C0LGF5|RGI5_ARATH	LRR receptor-like serine/threonine-protein kinase RGI5 OS=Arabidopsis thaliana OX=3702 GN=RGI5 PE=1 SV=2
novel.1670	516	0.07	20.19	Up	7.79135	1.88e-05	0.003096	-	XP_021835829.1	uncharacterized protein LOC110775532 [Spinacia oleracea]	-	-	-	-	-	-	-	-	-	-	-
HU07G00253	1302	0	4.32	Up	9.3128	8.94e-08	3.48e-05	PDIL5-2	XP_021847952.1	protein disulfide-isomerase 5-2 [Spinacia oleracea]	GO:0005783;GO:0005774;GO:0016021;GO:0009505;GO:0009506;GO:0016853	endoplasmic reticulum;vacuolar membrane;integral component of membrane;plant-type cell wall;plasmodesma;isomerase activity	K09580	PDIA1,P4HB	http://www.genome.jp/dbget-bin/www_bget?ko:K09580	Protein processing in endoplasmic reticulum	ko04141	KOG0190	Protein disulfide isomerase (prolyl 4-hydroxylase beta subunit)	sp|Q94F09|PDI52_ARATH	Protein disulfide-isomerase 5-2 OS=Arabidopsis thaliana OX=3702 GN=PDIL5-2 PE=1 SV=1
HU04G00946	903	0.47	11.315	Up	4.52653	0.000567	0.03913	LTPG21	XP_021716950.1	non-specific lipid-transfer protein-like protein At5g64080 [Chenopodium quinoa]	GO:0005886;GO:0016021;GO:0031225	plasma membrane;integral component of membrane;anchored component of membrane	-	-	-	-	-	-	-	sp|Q1G2Y5|LTG21_ARATH;sp|Q9LJ85|LTG20_ARATH	Non-specific lipid transfer protein GPI-anchored 21 OS=Arabidopsis thaliana OX=3702 GN=LTPG21 PE=2 SV=1;Non-specific lipid transfer protein GPI-anchored 20 OS=Arabidopsis thaliana OX=3702 GN=LTPG20 PE=2 SV=1
HU07G02323	905	8.035	33.385	Up	1.99779	0.000241	0.02159	-	XP_021716236.1	uncharacterized protein LOC110684135 [Chenopodium quinoa]	-	-	-	-	-	-	-	-	-	-	-
HU04G00787	2201	1.81	51.545	Up	4.79044	1.5e-11	2.77e-08	TYDC2	XP_010666091.1	PREDICTED: tyrosine/DOPA decarboxylase 1 [Beta vulgaris subsp. vulgaris]	GO:0030170;GO:0005737;GO:0006520;GO:0016831	pyridoxal phosphate binding;cytoplasm;cellular amino acid metabolic process;carboxy-lyase activity	K01593	DDC,TDC	http://www.genome.jp/dbget-bin/www_bget?ko:K01593	Phenylalanine metabolism;Tryptophan metabolism;Tyrosine metabolism;Betalain biosynthesis;Indole alkaloid biosynthesis;Isoquinoline alkaloid biosynthesis	ko00360,ko00380,ko00350,ko00965,ko00901,ko00950	-	-	sp|P54769|TYDC2_PAPSO	Tyrosine/DOPA decarboxylase 2 OS=Papaver somniferum OX=3469 GN=TYDC2 PE=1 SV=1
HU07G02001	3446	26.745	87.53	Up	1.65155	0.000396	0.030654	-	XP_010686091.1	PREDICTED: beta-galactosidase 1 [Beta vulgaris subsp. vulgaris]	GO:0009506;GO:0016021;GO:0009505;GO:0005975;GO:0048046;GO:0005618;GO:0030246;GO:0005773;GO:0004565	plasmodesma;integral component of membrane;plant-type cell wall;carbohydrate metabolic process;apoplast;cell wall;carbohydrate binding;vacuole;beta-galactosidase activity	-	-	-	-	-	-	-	sp|P48980|BGAL_SOLLC	Beta-galactosidase OS=Solanum lycopersicum OX=4081 PE=1 SV=1
HU0G00167	735	0.12	3.175	Up	5.14441	0.0007	0.045793	EGC2	XP_006453478.1	EG45-like domain containing protein 2 [Citrus clementina]	GO:0005618;GO:0016021;GO:0009627;GO:0048046	cell wall;integral component of membrane;systemic acquired resistance;apoplast	-	-	-	-	-	-	-	sp|Q9ZV52|EGC2_ARATH	EG45-like domain containing protein 2 OS=Arabidopsis thaliana OX=3702 GN=EGC2 PE=2 SV=2
HU01G00615	2412	0.19	6.51	Up	5.04313	1.07e-07	3.99e-05	-	CDP14664.1	unnamed protein product [Coffea canephora]	GO:0009664;GO:0005199;GO:0071944	plant-type cell wall organization;structural constituent of cell wall;cell periphery	-	-	-	-	-	-	-	-	-
HU02G01638	1743	0.345	5.8	Up	4.00817	0.000133	0.013816	CYP86A1	XP_010685596.1	PREDICTED: cytochrome P450 86A1 [Beta vulgaris subsp. vulgaris]	GO:0016021;GO:0016705;GO:0004497;GO:0020037;GO:0005506	integral component of membrane;oxidoreductase activity, acting on paired donors, with incorporation or reduction of molecular oxygen;monooxygenase activity;heme binding;iron ion binding	K15401	CYP86A1	http://www.genome.jp/dbget-bin/www_bget?ko:K15401	Cutin, suberine and wax biosynthesis;Fatty acid degradation	ko00073,ko00071	-	-	sp|P48422|C86A1_ARATH	Cytochrome P450 86A1 OS=Arabidopsis thaliana OX=3702 GN=CYP86A1 PE=1 SV=2
HU07G00280	1446	0.48	9.56	Up	4.238	0.000263	0.023083	At1g71250	KAF2297474.1	hypothetical protein GH714_024106 [Hevea brasiliensis]	GO:0016788	hydrolase activity, acting on ester bonds	-	-	-	-	-	-	-	sp|Q9FVV1|GDL28_ARATH	GDSL esterase/lipase At1g71250 OS=Arabidopsis thaliana OX=3702 GN=At1g71250 PE=2 SV=1
HU01G00448	724	5.485	115.31	Up	4.27455	0.000198	0.018693	-	-	-	-	-	-	-	-	-	-	-	-	-	-
HU05G01768	2021	0.61	3.585	Up	2.49741	1.53e-05	0.002641	COB	KMT18673.1	hypothetical protein BVRB_2g028020 [Beta vulgaris subsp. vulgaris]	GO:0010215;GO:0046658;GO:0052324	cellulose microfibril organization;anchored component of plasma membrane;plant-type cell wall cellulose biosynthetic process	-	-	-	-	-	-	-	sp|Q94KT8|COBRA_ARATH	Protein COBRA OS=Arabidopsis thaliana OX=3702 GN=COB PE=2 SV=1
HU05G01309	1413	0.58	58.205	Up	6.57204	7.64e-08	3.25e-05	ASNAP2	XP_021769282.1	alpha-soluble NSF attachment protein 2-like [Chenopodium quinoa]	GO:0035494;GO:0016192;GO:0005774;GO:0005483;GO:0031201;GO:0019905;GO:0016020;GO:0006886	SNARE complex disassembly;vesicle-mediated transport;vacuolar membrane;soluble NSF attachment protein activity;SNARE complex;syntaxin binding;membrane;intracellular protein transport	K15296	NAPA,SNAPA,SEC17	http://www.genome.jp/dbget-bin/www_bget?ko:K15296	-	-	KOG1586	Protein required for fusion of vesicles in vesicular transport, alpha-SNAP	sp|Q9SPE6|SNAA2_ARATH	Alpha-soluble NSF attachment protein 2 OS=Arabidopsis thaliana OX=3702 GN=ASNAP2 PE=1 SV=1
HU10G01522	675	22.99	353.995	Up	3.86681	1.26e-06	0.000345	GASA1	XP_021769373.1;XP_010691853.1	gibberellin-regulated protein 1-like [Chenopodium quinoa];PREDICTED: gibberellin-regulated protein 1 isoform X2 [Beta vulgaris subsp. vulgaris]	-	-	-	-	-	-	-	-	-	sp|P46689|GASA1_ARATH;sp|Q93X17|SNAK2_SOLTU	Gibberellin-regulated protein 1 OS=Arabidopsis thaliana OX=3702 GN=GASA1 PE=2 SV=2;Snakin-2 OS=Solanum tuberosum OX=4113 GN=SN2 PE=1 SV=1
HU11G01287	1035	15.04	447.6	Up	4.8399	2.53e-10	2.59e-07	-	XP_021758313.1	uncharacterized protein LOC110723278 [Chenopodium quinoa]	-	-	-	-	-	-	-	-	-	-	-
HU05G01349	765	17.71	2.065	Down	-2.99622	1.3e-05	0.002358	EXPA10	ADN03964.1	EXP1 [Phytolacca acinosa]	GO:0005576;GO:0009664;GO:0016020;GO:0005618	extracellular region;plant-type cell wall organization;membrane;cell wall	K20628	exlX	http://www.genome.jp/dbget-bin/www_bget?ko:K20628	-	-	-	-	sp|Q9LDR9|EXP10_ARATH	Expansin-A10 OS=Arabidopsis thaliana OX=3702 GN=EXPA10 PE=2 SV=1
HU06G02151	1578	51.765	18.065	Down	-1.59448	1.42e-05	0.002519	BBX24	XP_010672230.1;XP_021774921.1	PREDICTED: B-box zinc finger protein 24 [Beta vulgaris subsp. vulgaris];B-box zinc finger protein 24-like [Chenopodium quinoa]	GO:0005634;GO:0006355;GO:0016021;GO:0009640;GO:0008270	nucleus;regulation of transcription, DNA-templated;integral component of membrane;photomorphogenesis;zinc ion binding	-	-	-	-	-	-	-	sp|Q96288|BBX24_ARATH	B-box zinc finger protein 24 OS=Arabidopsis thaliana OX=3702 GN=BBX24 PE=1 SV=1
novel.23855	1384	96.39	23.67	Down	-2.07042	2.16e-05	0.003485	-	TYI30076.1	hypothetical protein ES332_A05G359600v1 [Gossypium tomentosum]	GO:0046873;GO:0016021;GO:0009507	metal ion transmembrane transporter activity;integral component of membrane;chloroplast	K01601	rbcL,cbbL	http://www.genome.jp/dbget-bin/www_bget?ko:K01601	Glyoxylate and dicarboxylate metabolism;Carbon fixation in photosynthetic organisms	ko00630,ko00710	-	-	-	-
HU02G00434	905	113.805	26.015	Down	-2.1833	2.07e-05	0.003359	-	-	-	-	-	-	-	-	-	-	-	-	-	-
HU03G01342	1348	26.61	1.97	Down	-3.81647	1.1e-07	3.99e-05	DODA	QED21473.1	DODAa1 [Carnegiea gigantea]	GO:0050297;GO:0008198;GO:0005737;GO:0008270;GO:0006725	stizolobate synthase activity;ferrous iron binding;cytoplasm;zinc ion binding;cellular aromatic compound metabolic process	K15777	DOPA	http://www.genome.jp/dbget-bin/www_bget?ko:K15777	Betalain biosynthesis	ko00965	-	-	sp|Q7XA48|DODA_PORGR	4,5-DOPA dioxygenase extradiol OS=Portulaca grandiflora OX=3583 GN=DODA PE=1 SV=1
HU02G01083	1458	61.85	13.745	Down	-2.25217	9.71e-06	0.001941	At3g16150	XP_015884358.1	probable isoaspartyl peptidase/L-asparaginase 2 [Ziziphus jujuba]	GO:0016787	hydrolase activity	K13051	ASRGL1,iaaA	http://www.genome.jp/dbget-bin/www_bget?ko:K13051	Alanine, aspartate and glutamate metabolism;Cyanoamino acid metabolism	ko00250,ko00460	KOG1592	Asparaginase	sp|Q8GXG1|ASPGB_ARATH	Probable isoaspartyl peptidase/L-asparaginase 2 OS=Arabidopsis thaliana OX=3702 GN=At3g16150 PE=2 SV=2
HU08G01819	1270	43.64	9.745	Down	-2.26376	0.000552	0.038731	At2g34460	XP_021836032.1	uncharacterized protein At2g34460, chloroplastic [Spinacia oleracea]	GO:0016021	integral component of membrane	-	-	-	-	-	-	-	sp|Q8H124|Y2446_ARATH	Uncharacterized protein At2g34460, chloroplastic OS=Arabidopsis thaliana OX=3702 GN=At2g34460 PE=1 SV=1
HU03G02348	1837	17.52	4.7	Down	-1.98094	0.000445	0.033185	ASPG2	XP_021750622.1	protein ASPARTIC PROTEASE IN GUARD CELL 2-like isoform X1 [Chenopodium quinoa]	GO:0008233;GO:0004190	peptidase activity;aspartic-type endopeptidase activity	-	-	-	-	-	-	-	sp|Q9LHE3|ASPG2_ARATH	Protein ASPARTIC PROTEASE IN GUARD CELL 2 OS=Arabidopsis thaliana OX=3702 GN=ASPG2 PE=2 SV=1
HU01G00987	1575	3424.43	324.89	Down	-3.51884	0.000316	0.02626	PPC2	AVN87069.1	phosphoenolpyruvate carboxylase 2 [Hylocereus undatus]	GO:0006099;GO:0005737;GO:0015977;GO:0008964	tricarboxylic acid cycle;cytoplasm;carbon fixation;phosphoenolpyruvate carboxylase activity	K01595	ppc	http://www.genome.jp/dbget-bin/www_bget?ko:K01595	Pyruvate metabolism;Carbon fixation in photosynthetic organisms	ko00620,ko00710	-	-	sp|Q5GM68|CAPP2_ARATH	Phosphoenolpyruvate carboxylase 2 OS=Arabidopsis thaliana OX=3702 GN=PPC2 PE=1 SV=2
HU01G01317	1286	130.13	18.61	Down	-2.86201	6.9e-05	0.008339	XTH32	XP_010689134.1	PREDICTED: probable xyloglucan endotransglucosylase/hydrolase protein 32 [Beta vulgaris subsp. vulgaris]	GO:0071555;GO:0048046;GO:0016762;GO:0005618;GO:0042546;GO:0004553;GO:0010411	cell wall organization;apoplast;xyloglucan:xyloglucosyl transferase activity;cell wall;cell wall biogenesis;hydrolase activity, hydrolyzing O-glycosyl compounds;xyloglucan metabolic process	K08235	E2.4.1.207	http://www.genome.jp/dbget-bin/www_bget?ko:K08235	-	-	-	-	sp|Q9SJL9|XTH32_ARATH	Probable xyloglucan endotransglucosylase/hydrolase protein 32 OS=Arabidopsis thaliana OX=3702 GN=XTH32 PE=2 SV=1
HU08G00996	1395	20.18	7.195	Down	-1.55346	0.000175	0.0171	At3g02690	XP_010692639.1	PREDICTED: WAT1-related protein At3g02690, chloroplastic [Beta vulgaris subsp. vulgaris]	GO:0009507;GO:0016021	chloroplast;integral component of membrane	-	-	-	-	-	-	-	sp|Q93V85|WTR16_ARATH	WAT1-related protein At3g02690, chloroplastic OS=Arabidopsis thaliana OX=3702 GN=At3g02690 PE=1 SV=1
HU01G02359	2367	25.695	8.385	Down	-1.65656	0.00031	0.02608	DGK1	XP_021733945.1	diacylglycerol kinase 1-like [Chenopodium quinoa]	GO:0006952;GO:0005524;GO:0035556;GO:0007205;GO:0003951;GO:0016021;GO:0004143	defense response;ATP binding;intracellular signal transduction;protein kinase C-activating G protein-coupled receptor signaling pathway;NAD+ kinase activity;integral component of membrane;diacylglycerol kinase activity	K00901	dgkA,DGK	http://www.genome.jp/dbget-bin/www_bget?ko:K00901	Phosphatidylinositol signaling system;Glycerolipid metabolism;Glycerophospholipid metabolism	ko04070,ko00561,ko00564	KOG1169	Diacylglycerol kinase	sp|Q39017|DGK1_ARATH	Diacylglycerol kinase 1 OS=Arabidopsis thaliana OX=3702 GN=DGK1 PE=1 SV=2
novel.4896	1320	4.13	0.345	Down	-3.64578	3.09e-05	0.004639	-	XP_021775585.1	uncharacterized protein LOC110739434 [Chenopodium quinoa]	GO:0003964;GO:0015074;GO:0003676;GO:0004190;GO:0004519	RNA-directed DNA polymerase activity;DNA integration;nucleic acid binding;aspartic-type endopeptidase activity;endonuclease activity	-	-	-	-	-	-	-	-	-
novel.16580	491	117.16	32.23	Down	-2.01259	2.26e-05	0.003619	-	-	-	-	-	-	-	-	-	-	-	-	-	-
HU01G02135	924	180.93	56.62	Down	-1.72992	0.000422	0.031633	-	XP_038995762.1	uncharacterized protein LOC120120091 [Hibiscus syriacus]	-	-	-	-	-	-	-	-	-	-	-
HU01G01445	1933	849.44	271.11	Down	-1.71656	2.77e-05	0.004293	-	XP_022766287.1	V-type proton ATPase subunit B 2-like isoform X2 [Durio zibethinus]	GO:0046034;GO:1902600;GO:0005524;GO:0033180	ATP metabolic process;proton transmembrane transport;ATP binding;proton-transporting V-type ATPase, V1 domain	K02147	ATPeV1B,ATP6B	http://www.genome.jp/dbget-bin/www_bget?ko:K02147	Phagosome;Oxidative phosphorylation	ko04145,ko00190	KOG1351	Vacuolar H+-ATPase V1 sector, subunit B	sp|Q43432|VATB1_GOSHI	V-type proton ATPase subunit B 1 OS=Gossypium hirsutum OX=3635 PE=2 SV=1
novel.9352	852	7.125	0.365	Down	-4.41226	8.56e-05	0.009665	-	-	-	-	-	-	-	-	-	-	-	-	-	-
HU05G00374	1590	17.69	5.72	Down	-1.70451	0.000352	0.028344	At4g17550	XP_021768027.1	putative glycerol-3-phosphate transporter 4 [Chenopodium quinoa]	GO:0055062;GO:0006817;GO:0022857;GO:0016021	phosphate ion homeostasis;phosphate ion transport;transmembrane transporter activity;integral component of membrane	K13783	SLC37A1_2	http://www.genome.jp/dbget-bin/www_bget?ko:K13783	-	-	KOG2533	Permease of the major facilitator superfamily	sp|O23596|GLPT4_ARATH	Putative glycerol-3-phosphate transporter 4 OS=Arabidopsis thaliana OX=3702 GN=At4g17550 PE=3 SV=2
HU02G01363	2293	16.39	3.265	Down	-2.40645	5.28e-05	0.006872	AAE1	XP_021732209.1	probable acyl-activating enzyme 1, peroxisomal [Chenopodium quinoa]	GO:0016207;GO:0009698	4-coumarate-CoA ligase activity;phenylpropanoid metabolic process	-	-	-	-	-	-	-	sp|F4HUK6|AAE1_ARATH	Butanoate--CoA ligase AAE1 OS=Arabidopsis thaliana OX=3702 GN=AAE1 PE=1 SV=1
HU02G00200	1251	575.53	126.595	Down	-2.27699	2.81e-05	0.004339	BCA2	AEV42277.1	beta carbonic anhydrase 2 [Mesembryanthemum nodiflorum]	GO:0008270;GO:0004089;GO:0015976	zinc ion binding;carbonate dehydratase activity;carbon utilization	K01673	cynT,can	http://www.genome.jp/dbget-bin/www_bget?ko:K01673	Nitrogen metabolism	ko00910	KOG1578	Predicted carbonic anhydrase involved in protection against oxidative damage	sp|P42737|BCA2_ARATH;sp|P27141|CAHC_TOBAC	Beta carbonic anhydrase 2, chloroplastic OS=Arabidopsis thaliana OX=3702 GN=BCA2 PE=1 SV=3;Carbonic anhydrase, chloroplastic OS=Nicotiana tabacum OX=4097 PE=2 SV=1
HU10G00975	874	59.995	18.59	Down	-1.75105	0.000221	0.020253	Loxhd1	XP_028790925.1	PLAT domain-containing protein 3-like [Prosopis alba]	-	-	-	-	-	-	-	-	-	sp|C8YR32|LOXH1_MOUSE	Lipoxygenase homology domain-containing protein 1 OS=Mus musculus OX=10090 GN=Loxhd1 PE=2 SV=1
novel.12032	1222	274.655	18.965	Down	-3.90763	3.13e-09	2.21e-06	EXPA10	ADN03964.1	EXP1 [Phytolacca acinosa]	GO:0016020;GO:0005618;GO:0009664;GO:0005576	membrane;cell wall;plant-type cell wall organization;extracellular region	K20628	exlX	http://www.genome.jp/dbget-bin/www_bget?ko:K20628	-	-	-	-	sp|Q9LDR9|EXP10_ARATH	Expansin-A10 OS=Arabidopsis thaliana OX=3702 GN=EXPA10 PE=2 SV=1
HU10G00575	1895	106.425	44.915	Down	-1.3113	0.000642	0.042999	HHO3	XP_010695844.1	PREDICTED: myb family transcription factor EFM [Beta vulgaris subsp. vulgaris]	GO:0003677;GO:0005634	DNA binding;nucleus	-	-	-	-	-	-	-	sp|Q9FPE8|HHO3_ARATH	Transcription factor HHO3 OS=Arabidopsis thaliana OX=3702 GN=HHO3 PE=1 SV=1
HU11G01373	1104	40.885	20.78	Down	-1.3882	0.000545	0.03846	At1g78140	XP_010667997.1;XP_021740188.1	PREDICTED: uncharacterized methyltransferase At1g78140, chloroplastic [Beta vulgaris subsp. vulgaris];uncharacterized methyltransferase At1g78140, chloroplastic-like [Chenopodium quinoa]	GO:0009507;GO:0006744;GO:0032259;GO:0010287;GO:0008168	chloroplast;ubiquinone biosynthetic process;methylation;plastoglobule;methyltransferase activity	-	-	-	-	-	-	-	sp|Q8LBV4|Y1814_ARATH	Uncharacterized methyltransferase At1g78140, chloroplastic OS=Arabidopsis thaliana OX=3702 GN=At1g78140 PE=1 SV=1
HU09G01260	2154	166.595	40.595	Down	-2.12575	0.000549	0.038676	DPEP	XP_021847520.1	4-alpha-glucanotransferase, chloroplastic/amyloplastic [Spinacia oleracea]	-	-	K00705	malQ	http://www.genome.jp/dbget-bin/www_bget?ko:K00705	Starch and sucrose metabolism	ko00500	-	-	sp|Q06801|DPEP_SOLTU	4-alpha-glucanotransferase, chloroplastic/amyloplastic OS=Solanum tuberosum OX=4113 GN=DPEP PE=1 SV=1
HU09G00628	1570	17.56	2.715	Down	-2.77646	3.28e-05	0.004818	MGL	AFT91997.1	cystathionine gamma-synthase [Populus tomentosa]	GO:0005737;GO:0019343;GO:0016846;GO:0003824;GO:0019346;GO:0030170;GO:0004123	cytoplasm;cysteine biosynthetic process via cystathionine;carbon-sulfur lyase activity;catalytic activity;transsulfuration;pyridoxal phosphate binding;cystathionine gamma-lyase activity	K01761	E4.4.1.11	http://www.genome.jp/dbget-bin/www_bget?ko:K01761	Cysteine and methionine metabolism;Selenocompound metabolism	ko00270,ko00450	KOG0053	Cystathionine beta-lyases/cystathionine gamma-synthases	sp|Q9SGU9|MGL_ARATH	Methionine gamma-lyase OS=Arabidopsis thaliana OX=3702 GN=MGL PE=1 SV=1
HU01G00988	1197	1080.34	102.265	Down	-3.5287	0.000113	0.012214	PPC16	AVN87069.1	phosphoenolpyruvate carboxylase 2 [Hylocereus undatus]	GO:0006099;GO:0008964;GO:0015977;GO:0005737	tricarboxylic acid cycle;phosphoenolpyruvate carboxylase activity;carbon fixation;cytoplasm	K01595	ppc	http://www.genome.jp/dbget-bin/www_bget?ko:K01595	Pyruvate metabolism;Carbon fixation in photosynthetic organisms	ko00620,ko00710	-	-	sp|Q02909|CAPP1_SOYBN	Phosphoenolpyruvate carboxylase, housekeeping isozyme OS=Glycine max OX=3847 GN=PPC16 PE=2 SV=1
HU05G00202	1096	1558.2	501.3	Down	-1.60882	1.68e-05	0.002833	-	XP_021765633.1;XP_021852401.1;KNA13712.1	rho GTPase-activating protein gacK-like isoform X2 [Chenopodium quinoa];uncharacterized protein LOC110791937 [Spinacia oleracea];hypothetical protein SOVF_113830 [Spinacia oleracea]	GO:0016740	transferase activity	-	-	-	-	-	-	-	-	-
HU08G00532	1246	17.795	5.955	Down	-1.66647	7.01e-05	0.008369	SHN3	XP_010696316.1	PREDICTED: ethylene-responsive transcription factor WIN1 [Beta vulgaris subsp. vulgaris]	GO:0003700;GO:0005634;GO:0003677	DNA-binding transcription factor activity;nucleus;DNA binding	-	-	-	-	-	-	-	sp|Q3E958|SHN3_ARATH	Ethylene-responsive transcription factor SHINE 3 OS=Arabidopsis thaliana OX=3702 GN=SHN3 PE=2 SV=1
HU04G01975	1657	73.665	29.03	Down	-1.37126	0.000113	0.012214	SAP4	XP_021728682.1	zinc finger A20 and AN1 domain-containing stress-associated protein 3-like [Chenopodium quinoa]	GO:0008270;GO:0003677	zinc ion binding;DNA binding	-	-	-	-	-	-	-	sp|Q9SJM6|SAP4_ARATH	Zinc finger A20 and AN1 domain-containing stress-associated protein 4 OS=Arabidopsis thaliana OX=3702 GN=SAP4 PE=1 SV=1
novel.950	1533	55.68	5.875	Down	-3.3655	0.000331	0.027311	-	AVN87069.1	phosphoenolpyruvate carboxylase 2 [Hylocereus undatus]	GO:0006099;GO:0008964;GO:0005737;GO:0016021;GO:0015977	tricarboxylic acid cycle;phosphoenolpyruvate carboxylase activity;cytoplasm;integral component of membrane;carbon fixation	K01595	ppc	http://www.genome.jp/dbget-bin/www_bget?ko:K01595	Pyruvate metabolism;Carbon fixation in photosynthetic organisms	ko00620,ko00710	-	-	sp|P29193|CAPP1_SACHY	Phosphoenolpyruvate carboxylase, housekeeping isozyme OS=Saccharum hybrid OX=15819 PE=3 SV=1
novel.23527	534	112.98	25.425	Down	-2.30395	1.47e-05	0.002548	-	-	-	-	-	-	-	-	-	-	-	-	-	-
novel.18442	873	632.29	140.025	Down	-2.29939	0.00059	0.040272	-	-	-	-	-	-	-	-	-	-	-	-	-	-
HU11G01821	4362	16.19	5.785	Down	-1.5307	0.000688	0.045228	KEA2	XP_010671923.1	PREDICTED: K(+) efflux antiporter 2, chloroplastic [Beta vulgaris subsp. vulgaris]	GO:0016021;GO:0015386;GO:0016020;GO:0009507	integral component of membrane;potassium:proton antiporter activity;membrane;chloroplast	-	-	-	-	-	-	-	sp|O65272|KEA2_ARATH	K(+) efflux antiporter 2, chloroplastic OS=Arabidopsis thaliana OX=3702 GN=KEA2 PE=1 SV=2
novel.17700	1495	885.83	316.56	Down	-1.67801	3.54e-07	0.000115	COMT	AAC18863.1;XP_021725690.1;KAA8533524.1;XP_010671332.1;XP_021762818.1	caffeic acid 3-O-methyltransferase, partial [Mesembryanthemum crystallinum];caffeic acid 3-O-methyltransferase-like [Chenopodium quinoa];hypothetical protein F0562_031042 [Nyssa sinensis];PREDICTED: caffeic acid 3-O-methyltransferase [Beta vulgaris subsp. vulgaris];caffeic acid 3-O-methyltransferase-like [Chenopodium quinoa]	GO:0030744;GO:0009809;GO:0009506;GO:0047763;GO:0008168;GO:0102719;GO:0046983;GO:0008171;GO:0032259;GO:0033799;GO:0030755;GO:0050630;GO:0005886;GO:0019438;GO:0005737;GO:0008757;GO:0051555;GO:0005634	luteolin O-methyltransferase activity;lignin biosynthetic process;plasmodesma;caffeate O-methyltransferase activity;methyltransferase activity;S-adenosyl-L-methionine:eugenol-O-methyltransferase activity;protein dimerization activity;O-methyltransferase activity;methylation;myricetin 3'-O-methyltransferase activity;quercetin 3-O-methyltransferase activity;(iso)eugenol O-methyltransferase activity…	K13066	COMT	http://www.genome.jp/dbget-bin/www_bget?ko:K13066	Tryptophan metabolism;Phenylpropanoid biosynthesis	ko00380,ko00940	-	-	sp|O23760|COMT1_CLABR;sp|Q43609|COMT1_PRUDU;sp|Q8LL87|COMT1_COFCA;sp|O04385|IEMT_CLABR;sp|Q9XGV9|COMT2_OCIBA	Caffeic acid 3-O-methyltransferase OS=Clarkia breweri OX=36903 GN=COMT PE=1 SV=1;Caffeic acid 3-O-methyltransferase OS=Prunus dulcis OX=3755 GN=COMT1 PE=2 SV=1;Caffeic acid 3-O-methyltransferase OS=Coffea canephora OX=49390 GN=COMT PE=2 SV=1;(Iso)eugenol O-methyltransferase OS=Clarkia breweri OX=36903 GN=IEMT1 PE=1 SV=2;Caffeic acid 3-O-methyltransferase 2 OS=Ocimum basilicum OX=39350 GN=COMT2 PE…
HU06G01919	1821	2.015	0.265	Down	-2.99882	0.000359	0.02874	At1g48100	XP_021752444.1	polygalacturonase At1g48100-like [Chenopodium quinoa]	GO:0009831;GO:0004650;GO:0005618;GO:0005975	plant-type cell wall modification involved in multidimensional cell growth;polygalacturonase activity;cell wall;carbohydrate metabolic process	-	-	-	-	-	-	-	sp|Q949Z1|PGLR4_ARATH	Polygalacturonase At1g48100 OS=Arabidopsis thaliana OX=3702 GN=At1g48100 PE=2 SV=1
HU10G00607	1020	39.545	17.95	Down	-1.72071	3.71e-05	0.005247	FLXL3	XP_019074361.1;KAA8529166.1	PREDICTED: protein FLX-like 3 isoform X2 [Vitis vinifera];hypothetical protein F0562_034035 [Nyssa sinensis]	GO:0030154	cell differentiation	-	-	-	-	-	-	-	sp|Q9C717|FLXL3_ARATH	Protein FLX-like 3 OS=Arabidopsis thaliana OX=3702 GN=FLXL3 PE=1 SV=1
[truncated: 54 more rows]

## Sheet: S-VS-SM
Supplementary file S3: (S-VS-SM_DEGs). Number of differentially expressed genes identified in S. undatus by comparing salt with salt + melatonin
GeneID	Length	S	SM	Regulation	logFC	Pvalue	FDR	Gene_name	NR_ID	NR_annotation	GO_ID	GO_term	KO_ID	KO_gene	KO_Hyperlink	KEGG_Pathway	Pathway_ID	KOG_ID	KOG_annotation	Swiss-Prot_ID	Swiss-Prot_annotation
[truncated: 533 more rows]

## Sheet: CK-VS-Cu
Supplementary file S3: (CK-VS-Cu_DEGs). Number of differentially expressed genes identified in S. undatus under Copper (CuSO4) stress treatment.
[truncated: 526 more rows]

[truncated: 6 more sheets: Cu-VS-CuM, CK-VS-SCu, SCu-VS-SCuM, CK-VS-SM, CK-VS-CuM, CK-VS-SCuM]
