# Supplementary material for: Comparative Physiological and Transcriptomics Profiling Provides Integrated Insight into Melatonin Mediated Salt and Copper Stress Tolerance in Selenicereus undatus L
Source: Plants (Basel). 2024 Dec 23;13(24):3602. doi: 10.3390/plants13243602 (PMC11678089; doi:10.3390/plants13243602)
Supplement: Supplementary file 1 [file plants-13-03602-s001.zip › Supplementary file S4.xlsx]

## Sheet: CK-vs-M
TOP 20 Enriched GO terms: CK-vs-M
GO_class	GO ID	GO_term	Hit_number	Background number	P-Value	Q-Value	Gene IDs
Biological Process	GO:0009768	photosynthesis, light harvesting in photosystem I	6	13	4.75e-08	6.98e-05	HU01G02401,HU02G02938,HU01G01505,HU0G00080,HU11G01748,HU01G01905
Biological Process	GO:0009765	photosynthesis, light harvesting	6	20	9.64e-07	0.000472	HU0G00080,HU11G01748,HU01G01905,HU01G01505,HU02G02938,HU01G02401
Cellular Component	GO:0009522	photosystem I	8	44	9.55e-07	0.000472	HU0G00080,HU01G01505,HU02G02938,HU08G00166,HU11G01748,HU01G01905,HU07G02067,HU01G02401
Molecular Function	GO:0003964	RNA-directed DNA polymerase activity	9	92	3.89e-05	0.0143	novel.6688,novel.16037,novel.17749,novel.4669,novel.1958,novel.24046,novel.9988,novel.23836,novel.14482
Biological Process	GO:0009733	response to auxin	14	250	0.00017	0.0417	HU11G01616,HU03G00390,novel.203,HU05G01381,HU03G00685,HU03G00207,HU09G01216,novel.5983,HU03G02449,novel.4866,HU01G00211,HU03G00208,HU10G00468,HU05G02286
Cellular Component	GO:0071944	cell periphery	58	2005	0.000162	0.0417	HU06G00931,HU08G00806,HU03G01612,HU04G01326,HU08G01569,HU01G01213,HU07G02138,HU11G01890,HU09G00816,HU05G00508,HU01G01591,HU03G00390,HU05G00011,HU09G00296,HU05G01160,HU05G02275,HU10G01623,HU07G00791,HU07G01596,HU06G01611,HU06G00947,HU01G00307,HU07G01019,HU05G02219,HU06G00615,HU11G01429,HU09G00306,novel.14334,HU05G00428,HU07G01707,HU02G00733,HU10G01264,HU01G01918,HU02G01791,HU10G00933,HU09G00135,HU…
Biological Process	GO:0015979	photosynthesis	13	227	0.000232	0.0432	HU02G02938,HU08G00166,HU0G00080,HU01G01505,HU02G01153,HU04G02225,HU07G01952,HU01G02401,HU10G01990,HU11G01748,HU01G01905,HU08G00451,HU07G02067
Molecular Function	GO:0003905	alkylbase DNA N-glycosylase activity	3	8	0.000294	0.0432	novel.14876,novel.14869,HU06G02137
Molecular Function	GO:0008725	DNA-3-methyladenine glycosylase activity	3	8	0.000294	0.0432	novel.14876,HU06G02137,novel.14869
Molecular Function	GO:0043733	DNA-3-methylbase glycosylase activity	3	8	0.000294	0.0432	novel.14876,HU06G02137,novel.14869
Cellular Component	GO:0009521	photosystem	9	123	0.000363	0.0486	HU07G02067,HU11G01748,HU01G01905,HU01G02401,HU07G01952,HU01G01505,HU0G00080,HU08G00166,HU02G02938
Biological Process	GO:0008272	sulfate transport	2	3	0.000938	0.0511	HU05G02186,HU05G02185
Biological Process	GO:0015709	thiosulfate transport	2	3	0.000938	0.0511	HU05G02186,HU05G02185
Biological Process	GO:0015729	oxaloacetate transport	2	3	0.000938	0.0511	HU05G02186,HU05G02185
Biological Process	GO:0019343	cysteine biosynthetic process via cystathionine	2	3	0.000938	0.0511	HU09G00628,HU10G01081
Biological Process	GO:0071422	succinate transmembrane transport	2	3	0.000938	0.0511	HU05G02186,HU05G02185
Biological Process	GO:0071423	malate transmembrane transport	2	3	0.000938	0.0511	HU05G02186,HU05G02185
Cellular Component	GO:0010287	plastoglobule	4	25	0.000932	0.0511	HU01G01905,HU0G00080,HU11G01748,HU01G01505
Molecular Function	GO:0003824	catalytic activity	223	10702	0.000712	0.0511	HU02G02767,HU06G01950,HU04G02225,HU01G02186,HU06G01629,HU07G00815,novel.4287,HU08G02120,HU03G01011,HU05G01334,HU06G00301,HU09G00628,HU07G01997,HU06G00170,HU06G02609,HU01G00404,novel.5656,HU05G02029,HU07G00205,HU09G00424,HU09G00019,HU05G00890,HU09G01088,HU10G01081,HU06G02137,HU02G03317,HU09G01322,HU07G00946,HU01G01213,HU05G01244,HU11G01392,HU06G01317,HU04G01909,novel.16037,HU09G02099,HU09G00296,HU…
Molecular Function	GO:0004123	cystathionine gamma-lyase activity	2	3	0.000938	0.0511	HU10G01081,HU09G00628

## Sheet: CK-vs-S
TOP 20 Enriched GO terms: CK-vs-S
GO_class	GO ID	GO_term	Hit_number	Background number	P-Value	Q-Value	Gene IDs
Cellular Component	GO:0005576	extracellular region	50	750	1.21e-19	1.48e-16	HU05G01965,HU07G02001,HU10G00237,HU06G00887,HU05G01531,HU0G00201,HU01G00526,novel.15163,novel.5292,HU11G01046,HU05G01439,HU06G02413,HU03G02607,HU03G02408,HU06G00762,HU01G01131,novel.17267,novel.10900,HU05G01349,HU02G02575,novel.4960,novel.5265,HU11G00437,HU05G00893,HU05G00316,novel.15152,HU07G01885,HU06G01611,HU01G01317,HU05G00156,HU05G01374,HU05G01401,novel.12032,HU05G02066,HU05G01304,HU07G01576…
Cellular Component	GO:0005618	cell wall	29	406	1.62e-12	9.49e-10	HU05G01349,novel.17267,novel.10900,HU05G00415,HU01G01131,novel.20469,HU05G00893,HU11G00437,HU06G01919,HU11G00441,HU06G01611,HU11G00439,novel.15152,HU05G01527,HU01G01317,HU0G00167,HU07G02001,HU05G00156,HU05G01531,HU10G00237,novel.12032,HU05G02066,HU09G00306,HU07G00253,novel.15163,HU11G00257,HU03G02408,HU06G02413,HU11G01046
Cellular Component	GO:0030312	external encapsulating structure	29	412	2.33e-12	9.49e-10	HU03G02408,HU06G02413,HU11G01046,novel.15163,HU07G00253,HU09G00306,HU11G00257,HU05G01531,HU05G02066,novel.12032,HU10G00237,HU07G02001,HU05G00156,HU01G01317,HU0G00167,HU06G01611,HU05G01527,novel.15152,HU11G00439,HU05G00893,novel.20469,HU06G01919,HU11G00441,HU11G00437,HU01G01131,novel.17267,HU05G00415,novel.10900,HU05G01349
Molecular Function	GO:0003824	catalytic activity	214	10702	2.11e-11	6.45e-09	HU02G02217,HU05G01236,HU05G01965,HU03G02348,HU06G01984,HU06G00887,HU02G01050,HU02G02759,HU07G00253,HU11G00257,HU01G01666,HU05G01159,HU09G00628,HU02G02766,HU10G01338,HU02G01885,HU06G00988,HU05G00415,HU07G02182,HU07G00401,HU02G01894,HU05G00893,HU06G01919,HU06G01611,HU05G02147,HU11G00675,HU01G01317,novel.12250,HU01G01869,HU04G00483,HU05G01374,HU06G02403,HU02G02528,HU0G00057,HU03G01082,HU10G01745,HU0…
Cellular Component	GO:0048046	apoplast	16	162	1.81e-09	4.41e-07	HU07G02335,HU11G00437,HU11G00441,novel.20469,HU0G00167,HU01G01317,HU11G00439,HU10G00237,HU05G02066,HU06G00887,HU07G02001,HU05G01401,HU03G02408,HU03G02607,HU09G00306,HU07G01576
Biological Process	GO:0005975	carbohydrate metabolic process	42	1169	4.96e-08	1.01e-05	HU06G02413,HU02G00092,HU03G01571,HU04G01247,HU11G00257,HU06G01230,HU03G02063,novel.15163,HU10G00237,HU06G01772,HU04G00839,HU05G01531,HU07G02001,HU01G01317,HU06G01231,HU05G01086,HU09G00620,novel.15152,HU06G01611,HU06G01919,HU10G00024,HU05G02284,HU09G00948,HU09G00322,HU06G02338,HU02G01902,HU09G00306,HU04G00837,HU05G02066,HU04G02156,HU05G01768,HU06G02403,HU04G00283,HU01G01684,HU02G01706,HU05G00489,H…
Biological Process	GO:0002376	immune system process	17	243	9.96e-08	1.01e-05	novel.5265,novel.4960,HU01G01131,HU02G02886,HU11G00441,HU11G00437,HU11G01456,novel.9926,HU11G00439,novel.5269,HU0G00167,HU03G01082,HU02G02759,HU05G01160,novel.11867,HU03G02607,novel.5292
Biological Process	GO:0006952	defense response	24	465	8.34e-08	1.01e-05	HU07G01483,HU01G01131,novel.5265,HU11G01104,novel.4960,HU07G01485,HU11G00441,HU11G01456,HU11G00437,HU01G02359,HU02G02886,HU06G01980,HU11G00439,novel.9926,HU07G01475,HU0G00167,novel.5269,HU02G02759,HU03G01082,HU01G00526,HU05G01160,novel.11867,novel.5292,HU03G02607
Biological Process	GO:0006955	immune response	17	242	9.39e-08	1.01e-05	HU03G01082,HU02G02759,novel.11867,HU05G01160,HU03G02607,novel.5292,novel.4960,novel.5265,HU01G01131,HU02G02886,HU11G01456,HU11G00437,HU11G00441,novel.9926,HU11G00439,novel.5269,HU0G00167
Biological Process	GO:0098542	defense response to other organism	17	242	9.39e-08	1.01e-05	HU02G02759,HU03G01082,novel.5292,HU03G02607,novel.11867,HU05G01160,HU11G00437,HU11G01456,HU11G00441,HU02G02886,HU01G01131,novel.5265,novel.4960,HU0G00167,novel.5269,HU11G00439,novel.9926
Molecular Function	GO:0004497	monooxygenase activity	21	366	9.5e-08	1.01e-05	HU05G00562,HU02G03101,novel.3074,HU04G01234,HU02G02528,novel.1963,HU11G01562,HU05G02075,HU10G01737,HU07G02182,HU10G01338,HU03G02595,HU11G00570,HU06G00022,HU04G00224,HU02G01415,novel.8772,HU11G01777,HU02G01638,HU03G00422,HU07G00815
Molecular Function	GO:0020037	heme binding	24	465	8.34e-08	1.01e-05	HU03G00083,HU06G00835,HU04G00224,HU10G00510,novel.17267,HU10G01338,HU02G02575,HU07G02182,HU02G01638,HU02G01415,novel.8772,HU11G01777,HU02G02528,HU04G01234,novel.3074,HU05G01374,HU05G01965,HU05G00562,HU02G03101,HU05G02059,HU11G01046,HU05G02075,HU11G01562,novel.1963
Biological Process	GO:0009808	lignin metabolic process	9	61	2.16e-07	2.03e-05	HU07G02335,novel.17700,HU06G00887,HU05G01401,HU05G02075,HU06G00874,HU02G01791,novel.314,HU06G01469
Molecular Function	GO:0016829	lyase activity	23	467	3.57e-07	3.12e-05	HU11G00675,HU07G01629,HU01G01869,HU08G00021,HU09G00620,HU02G00200,HU04G00787,HU02G02576,HU11G01129,HU01G00988,HU09G00628,HU03G02465,novel.950,HU10G01630,HU06G02082,HU01G00987,HU08G01338,novel.3074,HU04G01234,HU03G01794,HU01G00471,HU01G00895,novel.11520
Biological Process	GO:0009698	phenylpropanoid metabolic process	11	108	4.69e-07	3.58e-05	novel.17700,HU06G00887,HU07G02335,HU05G01401,HU06G02082,HU06G00874,HU05G02075,HU06G01469,novel.314,HU02G01791,HU02G01363
Biological Process	GO:0071554	cell wall organization or biogenesis	20	368	4.57e-07	3.58e-05	HU05G01768,HU05G00156,HU05G01531,novel.12032,HU10G00237,novel.15163,HU06G02338,HU06G02413,HU01G00615,HU05G01349,HU05G00893,HU06G01919,HU11G01456,HU07G02335,HU06G01611,HU06G02337,HU06G01980,novel.15152,HU05G01527,HU01G01317
Biological Process	GO:0001906	cell killing	6	23	7.03e-07	4.1e-05	novel.5292,novel.5269,HU02G02886,novel.9926,novel.5265,novel.4960
Biological Process	GO:0031640	killing of cells of other organism	6	23	7.03e-07	4.1e-05	novel.9926,novel.5265,novel.4960,novel.5292,novel.5269,HU02G02886
Biological Process	GO:0042742	defense response to bacterium	10	90	6.96e-07	4.1e-05	novel.11867,HU05G01160,novel.9926,novel.5292,novel.5269,novel.4960,novel.5265,HU02G02759,HU02G02886,HU03G01082
Biological Process	GO:0043207	response to external biotic stimulus	17	279	7.05e-07	4.1e-05	HU03G01082,HU02G02759,novel.11867,HU05G01160,HU03G02607,novel.5292,novel.5265,novel.4960,HU01G01131,HU02G02886,HU11G00437,HU11G01456,HU11G00441,novel.9926,HU11G00439,novel.5269,HU0G00167

## Sheet: S-vs-SM
TOP 20 Enriched GO terms: S-vs-SM
GO_class	GO ID	GO_term	Hit_number	Background number	P-Value	Q-Value	Gene IDs
Molecular Function	GO:0003824	catalytic activity	244	10702	1.82e-08	2.95e-05	HU04G00729,novel.1680,novel.22274,HU07G00908,HU05G01603,HU02G02575,HU11G00995,HU06G01772,HU06G00713,novel.25599,HU05G01033,HU08G00093,HU06G01090,HU07G01140,HU08G01042,HU02G01716,HU06G01646,HU02G01262,novel.19994,HU06G01194,HU09G00948,novel.3669,HU10G01078,novel.1963,novel.9670,HU04G01234,HU06G01150,HU10G00237,HU05G00426,HU02G01892,HU07G00646,HU02G00959,HU06G01687,HU06G00677,HU10G00201,HU09G00064,…
Biological Process	GO:0005975	carbohydrate metabolic process	46	1169	3.22e-07	0.000261	HU06G01646,HU05G01033,HU06G01772,HU06G01230,novel.3216,novel.21844,HU11G01360,HU02G01892,HU10G00237,HU04G01469,HU02G01902,novel.9670,HU02G01706,HU09G00948,HU01G00286,HU06G01129,HU03G02280,HU02G01382,HU05G01932,HU06G01231,HU01G02408,HU04G00283,HU06G01275,HU03G02878,HU09G00019,HU02G00942,HU03G02063,HU06G00677,HU07G01984,HU10G00201,HU07G00966,HU02G01959,HU07G01454,HU09G00620,HU01G00307,HU07G01227,HU…
Biological Process	GO:0005977	glycogen metabolic process	5	11	7.04e-07	0.000285	HU01G00286,HU06G01231,HU03G02063,HU09G00948,HU06G01230
Biological Process	GO:0006112	energy reserve metabolic process	5	11	7.04e-07	0.000285	HU06G01231,HU03G02063,HU09G00948,HU06G01230,HU01G00286
Biological Process	GO:0006073	cellular glucan metabolic process	15	205	3.92e-06	0.00106	HU01G00286,HU06G01129,HU05G01186,HU03G02280,HU06G01230,HU03G02878,HU03G02063,HU09G00948,HU02G00942,HU10G00237,HU04G01469,HU04G00310,HU05G01033,HU07G01227,HU06G01231
Biological Process	GO:0044264	cellular polysaccharide metabolic process	17	259	3.94e-06	0.00106	HU07G01227,HU06G01611,HU10G00237,HU04G01469,HU04G00310,HU09G00948,HU03G02280,HU06G01129,HU01G00286,HU05G01186,HU06G01231,HU05G01932,HU05G01033,HU03G02063,HU02G00942,HU06G01230,HU03G02878
Biological Process	GO:0044042	glucan metabolic process	15	213	6.26e-06	0.00145	HU05G01033,HU10G00237,HU04G00310,HU04G01469,HU07G01227,HU06G01231,HU03G02280,HU05G01186,HU06G01129,HU01G00286,HU09G00948,HU02G00942,HU03G02063,HU03G02878,HU06G01230
Molecular Function	GO:0004553	hydrolase activity, hydrolyzing O-glycosyl compounds	23	464	9.67e-06	0.00196	HU05G01033,HU06G00713,HU06G01646,HU02G01959,HU11G01360,HU10G00201,HU07G01984,HU03G02878,HU09G00019,HU06G01611,HU04G01546,HU03G01613,HU10G00237,HU04G02156,HU04G00310,HU01G00307,HU03G02280,HU06G01129,HU05G01323,HU09G00948,HU02G01706,novel.9670,HU02G01902
Cellular Component	GO:0071944	cell periphery	60	2005	3.59e-05	0.00647	HU07G00204,HU06G00940,HU03G02030,HU06G01171,HU11G00617,HU10G00237,HU04G01469,HU02G03040,HU08G01806,HU09G01244,HU10G00935,novel.19994,HU06G01129,novel.20017,HU02G02759,HU10G00552,HU04G00757,HU04G00656,HU05G00156,HU10G00936,HU04G01325,HU09G00817,HU06G00335,HU02G01716,HU08G00977,HU03G01581,novel.8632,HU10G01211,HU01G02212,novel.17655,HU05G01403,HU08G02035,novel.17700,HU01G00307,HU02G00893,HU10G00937…
Molecular Function	GO:0016798	hydrolase activity, acting on glycosyl bonds	23	523	6.25e-05	0.0101	HU10G00237,HU04G00310,HU04G02156,HU06G01611,HU04G01546,HU03G01613,HU01G00307,HU05G01323,HU06G01129,HU03G02280,HU02G01902,HU02G01706,novel.9670,HU09G00948,HU06G00713,HU05G01033,HU06G01646,HU07G01984,HU10G00201,HU11G01360,HU02G01959,HU03G02878,HU09G00019
Biological Process	GO:0044262	cellular carbohydrate metabolic process	19	389	6.96e-05	0.0103	HU07G00966,HU06G01230,HU03G02878,HU03G02063,HU02G00942,HU05G01033,HU05G01932,HU06G01231,HU06G01129,HU01G00286,HU05G01186,HU03G02280,HU09G00948,HU10G00237,HU04G01469,HU04G00310,HU03G02967,HU06G01611,HU07G01227
Biological Process	GO:0005976	polysaccharide metabolic process	20	439	0.000117	0.0153	novel.21844,HU03G02063,HU02G00942,HU06G01230,HU09G00019,HU03G02878,HU05G01033,HU06G01231,HU05G01932,HU03G02280,HU01G00286,HU06G01129,HU05G01186,HU09G00948,HU06G01611,HU04G00310,HU10G00237,HU04G01469,HU02G00893,HU07G01227
Biological Process	GO:0044247	cellular polysaccharide catabolic process	6	45	0.000132	0.0153	HU05G01033,HU03G02280,HU04G00310,HU06G01231,HU07G01227,HU06G01230
Cellular Component	GO:0009570	chloroplast stroma	16	307	0.000123	0.0153	HU01G00679,HU09G00862,HU07G01227,HU03G00241,HU03G01794,HU02G02716,HU08G00840,HU08G00405,HU06G01275,HU04G01103,HU02G01382,novel.1970,HU06G01231,HU01G02592,HU01G00895,HU06G01230
Cellular Component	GO:0009532	plastid stroma	16	311	0.000143	0.0154	HU02G02716,HU08G00840,HU03G00241,HU03G01794,HU07G01227,HU01G00679,HU09G00862,HU06G01230,HU01G00895,HU01G02592,novel.1970,HU06G01231,HU04G01103,HU02G01382,HU06G01275,HU08G00405
Biological Process	GO:0005978	glycogen biosynthetic process	3	8	0.000285	0.0272	HU03G02063,HU09G00948,HU01G00286
Molecular Function	GO:0052793	pectin acetylesterase activity	3	8	0.000285	0.0272	HU04G00656,HU05G00156,HU05G00893
Biological Process	GO:0009251	glucan catabolic process	6	53	0.00033	0.0297	HU05G01033,HU03G02280,HU04G00310,HU06G01231,HU07G01227,HU06G01230
Cellular Component	GO:0005576	extracellular region	27	750	0.000401	0.0342	HU02G02575,HU09G00019,HU03G02878,HU03G01795,HU11G01360,HU05G00893,novel.5269,HU05G00156,HU02G01382,HU04G00656,HU05G01933,HU06G01090,HU06G00913,HU01G00106,HU02G01706,novel.13719,novel.12032,novel.17272,HU03G02280,HU06G01129,novel.19994,HU06G00940,HU10G00914,novel.5265,HU06G01611,HU10G00237,HU04G00310
Biological Process	GO:0001906	cell killing	4	23	0.000647	0.0401	HU10G01299,novel.5265,novel.18585,novel.5269

## Sheet: CK-vs-Cu
TOP 20 Enriched GO terms: CK-vs-Cu
GO_class	GO ID	GO_term	Hit_number	Background number	P-Value	Q-Value	Gene IDs
Cellular Component	GO:0005576	extracellular region	33	750	1.83e-07	0.000191417	novel.4960,HU01G01213,HU05G01879,HU03G02400,HU01G00989,HU01G00106,HU04G01779,HU06G00913,HU06G01038,HU05G02066,HU03G01694,HU06G01090,HU02G00337,HU01G01131,HU03G02420,HU07G01576,HU06G01804,HU05G00795,HU02G01782,HU10G01264,novel.5265,HU07G02001,HU03G01383,HU10G00916,HU08G01569,novel.10622,HU04G01233,HU07G02288,HU04G00221,HU08G02134,HU04G00170,novel.12032,HU09G00306
Molecular Function	GO:0003824	catalytic activity	219	10702	3.64e-07	0.000191417	HU06G00220,HU05G01400,HU07G01742,HU09G00247,HU03G02701,HU02G02216,HU06G02512,HU11G00983,HU09G00032,HU03G01650,HU07G01704,HU01G00329,HU04G02189,HU10G00215,HU08G01663,novel.8483,HU05G00489,HU04G02156,HU11G01282,novel.19220,HU06G00096,novel.1380,HU03G02735,HU05G02066,HU06G01038,HU03G02568,HU07G02332,HU04G00115,novel.7330,HU08G02267,HU02G02767,novel.7781,novel.14876,HU03G02509,HU07G01306,HU01G02797,H…
Molecular Function	GO:0016798	hydrolase activity, acting on glycosyl bonds	26	523	4e-07	0.000191417	HU11G00257,HU02G00733,HU04G00837,HU05G02066,HU03G00505,HU04G02156,HU05G00489,HU01G01131,HU06G01980,HU10G00215,HU09G00306,HU10G01264,HU02G02337,HU06G02137,HU01G01213,HU06G01804,HU05G00795,HU07G02001,HU03G01383,HU01G00329,HU03G01569,HU01G01300,novel.14869,HU04G01233,HU04G01779,novel.14876
Cellular Component	GO:0032993	protein-DNA complex	11	104	9.07e-07	0.000260313	HU03G01670,HU01G01960,HU07G00958,HU02G03047,HU02G01496,HU06G00705,HU01G02338,HU03G01672,HU04G01482,HU01G01961,HU10G00716
Cellular Component	GO:0071944	cell periphery	61	2005	8.23e-07	0.000260313	HU08G01569,HU06G00947,HU01G01300,HU11G01890,HU05G00722,HU05G00428,HU04G01233,HU04G00505,novel.10622,HU10G01264,HU02G01782,HU01G02797,HU09G00004,HU03G01383,HU05G01768,HU07G02001,HU03G00390,HU11G00409,HU03G01612,HU03G00331,HU05G01160,HU11G00383,HU02G01992,HU04G01326,HU01G01918,HU06G01320,novel.12032,HU09G00306,HU02G01615,HU01G02446,HU04G00221,HU11G00257,HU10G00468,HU02G00733,HU03G02595,HU06G02065,H…
Biological Process	GO:0006260	DNA replication	12	137	2.21e-06	0.000516086	HU09G00815,HU03G00148,HU02G03047,HU07G01306,HU06G00497,HU08G01820,HU04G01862,HU04G01482,HU09G00292,HU01G02338,HU08G01906,HU03G01650
Biological Process	GO:0006270	DNA replication initiation	6	26	2.85e-06	0.000516086	HU09G00815,HU08G01820,HU04G01862,HU07G01306,HU03G00148,HU03G01650
Cellular Component	GO:0005618	cell wall	21	406	2.88e-06	0.000516086	HU09G00306,novel.12032,HU03G02420,HU01G01131,HU05G02066,HU11G00257,novel.10622,HU04G01233,HU05G00428,HU08G01569,HU03G02400,HU07G02001,HU03G01383,HU07G00253,HU03G01569,HU10G01264,HU01G01213,HU11G00130,HU05G00420,HU02G01782,HU07G01596
Cellular Component	GO:0030312	external encapsulating structure	21	412	3.62e-06	0.000576556	HU11G00257,HU05G02066,HU03G02420,HU01G01131,HU09G00306,novel.12032,HU01G01213,HU10G01264,HU07G01596,HU02G01782,HU11G00130,HU05G00420,HU03G01383,HU07G02001,HU07G00253,HU03G01569,HU08G01569,HU03G02400,HU04G01233,HU05G00428,novel.10622
Molecular Function	GO:0140097	catalytic activity, acting on DNA	17	290	5.01e-06	0.000718321	HU09G00815,HU05G01888,HU08G01663,HU03G00148,novel.4669,novel.19469,HU08G01820,HU10G00679,HU04G01862,HU08G01906,novel.6688,HU07G01306,novel.14876,novel.14869,HU05G01032,HU06G02137,HU09G00292
Cellular Component	GO:0042555	MCM complex	4	10	1.26e-05	0.00164551	HU09G00815,HU08G01820,HU04G01862,HU03G00148
Cellular Component	GO:0010369	chromocenter	3	4	1.61e-05	0.00192818	HU03G01670,HU03G01672,HU01G01961
Biological Process	GO:0006259	DNA metabolic process	25	612	2.07e-05	0.00223971	HU09G00292,HU03G01650,HU10G00716,HU05G01032,HU06G02137,novel.14876,HU09G00050,novel.14869,novel.6688,novel.1764,HU06G01049,HU07G01306,HU02G03047,HU01G02338,HU08G01820,HU10G00679,HU04G01862,HU04G01482,HU11G00843,novel.4669,novel.19469,HU01G02060,HU09G00815,HU08G01663,HU03G00148
Molecular Function	GO:0004553	hydrolase activity, hydrolyzing O-glycosyl compounds	21	464	2.19e-05	0.00223971	HU06G01804,HU05G00795,HU10G01264,HU02G02337,HU01G01213,HU03G01569,HU07G02001,HU03G01383,HU01G00329,HU01G01300,HU04G01779,HU11G00257,HU03G00505,HU05G02066,HU02G00733,HU04G00837,HU04G02156,HU05G00489,HU06G01980,HU09G00306,HU10G00215
Biological Process	GO:0006261	DNA-dependent DNA replication	9	96	2.4e-05	0.00229584	HU03G01650,HU01G02338,HU09G00292,HU04G01482,HU04G01862,HU08G01820,HU03G00148,HU07G01306,HU09G00815
Cellular Component	GO:0000786	nucleosome	8	76	2.94e-05	0.00263434	HU01G01960,HU03G01670,HU06G00705,HU07G00958,HU02G01496,HU03G01672,HU10G00716,HU01G01961
Cellular Component	GO:0044815	DNA packaging complex	8	79	3.9e-05	0.00329048	HU02G01496,HU07G00958,HU06G00705,HU03G01670,HU01G01960,HU01G01961,HU10G00716,HU03G01672
Biological Process	GO:0009768	photosynthesis, light harvesting in photosystem I	4	13	4.13e-05	0.00329564	HU0G00080,HU11G01748,HU01G01905,HU01G01505
Biological Process	GO:0006267	pre-replicative complex assembly involved in nuclear cell cycle DNA replication	3	6	7.87e-05	0.00389492	HU04G01862,HU08G01820,HU09G00815
Biological Process	GO:0006268	DNA unwinding involved in DNA replication	4	14	5.71e-05	0.00389492	HU09G00815,HU04G01482,HU04G01862,HU01G02338

## Sheet: Cu-vs-CuM
TOP 20 Enriched GO terms: CK-vs-CuM
GO_class	GO ID	GO_term	Hit_number	Background number	P-Value	Q-Value	Gene IDs
Biological Process	GO:0009699	phenylpropanoid biosynthetic process	12	54	2.49e-07	0.000310571	HU04G01787,HU06G02082,novel.314,HU09G00064,HU01G00147,HU06G00874,HU01G02797,HU09G00063,HU07G02031,novel.19840,novel.1351,HU04G00557
Cellular Component	GO:0071944	cell periphery	112	2005	2.78e-07	0.000310571	HU03G02718,HU04G01854,HU04G01984,HU04G00221,HU01G00614,HU09G00064,HU03G01581,HU01G02797,novel.22428,HU08G02036,HU07G02086,novel.11657,HU03G02928,HU11G00617,HU09G01788,novel.12815,HU01G02446,novel.22608,HU07G01392,HU09G01822,HU07G01002,HU06G01611,HU10G00739,HU03G02420,HU05G01205,HU02G01591,HU08G02082,HU04G00557,HU11G01520,HU05G00722,HU03G02779,HU05G00005,HU03G02400,novel.13993,HU08G01881,HU07G0213…
Biological Process	GO:0009694	jasmonic acid metabolic process	9	30	5.12e-07	0.000382008	HU10G00571,HU06G00820,HU10G00573,HU03G02850,HU06G00819,HU11G01190,HU07G01131,HU10G00572,HU03G02852
Biological Process	GO:0009809	lignin biosynthetic process	10	43	1.6e-06	0.000758268	HU09G00063,HU04G00557,novel.1351,novel.19840,novel.314,HU04G01787,HU06G00874,HU01G02797,HU01G00147,HU09G00064
Cellular Component	GO:0005886	plasma membrane	90	1571	1.69e-06	0.000758268	HU10G00468,HU03G01569,HU09G01858,HU04G00757,HU08G01494,HU02G02481,HU02G02023,HU10G00754,HU09G00063,HU03G02664,HU10G00244,HU04G01323,HU06G00615,HU02G02022,HU07G01842,HU03G02959,HU03G01387,HU10G01071,HU10G00657,HU01G00338,HU09G01862,HU07G01739,HU11G01525,novel.22439,HU06G00540,HU08G02035,HU01G02142,HU08G00310,novel.17650,HU09G01051,HU07G00327,HU01G02377,HU10G00925,HU02G00976,HU08G02299,HU10G00742,H…
Biological Process	GO:0044550	secondary metabolite biosynthetic process	12	66	2.44e-06	0.000908363	HU04G00557,novel.1351,novel.19840,HU07G02031,HU09G00063,HU01G02797,HU06G00874,HU01G00147,HU09G00064,HU06G02082,novel.314,HU04G01787
Biological Process	GO:0009808	lignin metabolic process	11	61	6.94e-06	0.00194186	HU04G01787,novel.314,HU09G00064,HU01G00147,HU01G02797,HU06G00874,HU06G00562,HU09G00063,novel.19840,novel.1351,HU04G00557
Molecular Function	GO:0016491	oxidoreductase activity	106	2002	6.92e-06	0.00194186	HU11G01282,HU10G00809,HU02G00387,HU01G01098,HU08G01814,HU11G01131,novel.1351,HU10G01236,HU11G00570,HU04G00130,HU03G00421,HU10G00865,HU10G00906,HU02G03233,HU10G02006,HU02G01327,HU05G01965,HU11G00880,HU07G02031,HU10G00748,HU04G00121,HU10G01235,HU07G01131,HU09G00243,HU05G02300,HU02G00442,HU06G00916,HU06G00418,HU02G03370,HU06G02626,HU10G00429,HU07G01997,HU08G00082,HU11G01994,novel.8772,HU02G00649,HU0…
Molecular Function	GO:0003824	catalytic activity	429	10702	1.58e-05	0.00393892	HU10G01954,HU01G00990,HU04G00729,novel.5656,HU03G01724,HU09G02099,novel.12815,HU09G01703,HU07G00908,HU01G02193,HU05G00287,novel.314,HU03G00517,HU10G00739,HU02G00795,HU06G00819,HU07G01002,HU06G01038,HU06G00450,HU06G01157,HU08G00192,HU09G01735,HU07G01943,HU09G01064,HU03G01912,HU03G01408,HU08G01456,HU01G01209,HU02G03321,HU06G00842,HU05G02118,HU07G00502,HU03G02928,HU05G02050,novel.11657,HU02G03072,HU…
Biological Process	GO:0009695	jasmonic acid biosynthetic process	6	18	2.21e-05	0.00448941	HU10G00573,HU03G02850,HU03G02852,HU10G00571,HU07G01131,HU10G00572
Biological Process	GO:0009698	phenylpropanoid metabolic process	14	108	2.2e-05	0.00448941	HU09G00063,HU07G02031,novel.19840,novel.1351,HU04G00557,HU04G01787,HU06G02082,novel.314,HU09G01195,HU09G00064,HU01G00147,HU06G00874,HU01G02797,HU06G00562
Molecular Function	GO:0043168	anion binding	162	3463	2.82e-05	0.0052655	HU02G00131,HU05G02050,novel.11844,HU04G02218,HU08G01899,HU08G00192,HU03G00708,HU01G00614,HU05G02118,HU10G00739,HU07G01002,novel.7787,HU08G01848,HU08G01920,HU09G01703,novel.12815,HU04G00729,HU07G01392,HU02G02417,HU09G00170,HU02G02716,HU02G02877,HU06G01689,HU06G00068,HU08G00625,HU08G01327,HU03G02779,HU05G00005,HU03G00981,HU06G02342,HU06G01231,HU09G00163,HU09G01287,HU02G01141,HU01G00713,HU04G00757,H…
Molecular Function	GO:0036094	small molecule binding	168	3639	3.97e-05	0.00683651	HU10G00390,HU03G01776,HU08G01849,HU02G01512,HU10G01828,HU08G02338,HU09G00108,HU05G02300,HU02G00442,HU11G01106,HU11G01813,HU06G00540,HU10G00429,novel.17734,HU07G01997,HU01G02142,novel.12012,HU06G02626,HU03G01046,HU02G00387,HU02G00171,HU05G00079,HU02G02189,HU06G02429,HU10G00984,HU04G02189,HU11G01227,HU09G01382,HU04G01757,HU08G01838,HU05G02273,HU03G02631,HU03G00541,HU03G02092,HU01G02039,HU05G00969,H…
Biological Process	GO:0019748	secondary metabolic process	15	135	7.09e-05	0.0113267	HU04G01787,novel.314,HU06G02082,HU01G00147,HU09G01195,HU09G00064,HU06G00562,HU06G00874,HU01G02797,HU09G00063,HU07G02031,novel.1351,novel.19840,HU04G00557,HU02G02189
Biological Process	GO:0006730	one-carbon metabolic process	9	53	7.77e-05	0.0115946	HU08G00625,HU06G02681,HU10G01291,HU03G01441,HU02G03087,HU06G00338,HU06G00535,HU11G01241,HU10G01289
Molecular Function	GO:0019842	vitamin binding	17	172	0.000105	0.0147376	HU02G00832,HU02G02716,HU11G01233,HU05G02300,HU05G00969,HU04G00787,HU01G02039,HU10G01291,HU11G01773,HU06G01674,HU04G00259,HU04G00257,HU11G01241,HU06G01231,HU08G01920,HU10G01605,HU04G00729
Biological Process	GO:0051552	flavone metabolic process	6	25	0.000171	0.0159509	HU04G01093,HU09G00064,HU01G02797,HU04G00557,HU09G00063,HU04G01787
Biological Process	GO:0051553	flavone biosynthetic process	6	25	0.000171	0.0159509	HU04G01093,HU09G00064,HU04G00557,HU01G02797,HU09G00063,HU04G01787
Biological Process	GO:0051554	flavonol metabolic process	6	25	0.000171	0.0159509	HU01G02797,HU04G00557,HU09G00064,HU04G01093,HU04G01787,HU09G00063
Biological Process	GO:0051555	flavonol biosynthetic process	6	25	0.000171	0.0159509	HU09G00063,HU04G01787,HU01G02797,HU04G00557,HU04G01093,HU09G00064

## Sheet: CK-vs-SCu
TOP 20 Enriched GO terms: CK-vs-SCu
GO_class	GO ID	GO_term	Hit_number	Background number	P-Value	Q-Value	Gene IDs
Cellular Component	GO:0005576	extracellular region	43	750	1.66e-18	1.91e-15	novel.17267,HU03G01694,novel.10622,HU06G02413,HU0G00201,HU02G02374,novel.8086,HU11G00615,HU05G00316,HU03G02416,novel.5269,HU07G00856,novel.15155,HU01G00526,HU11G00729,HU06G00762,HU01G01131,HU03G02408,HU07G02288,HU05G02296,HU09G00059,novel.15152,novel.15156,HU11G00614,novel.15164,novel.17266,HU07G02335,HU03G00731,HU07G01576,HU04G01233,HU06G00887,HU05G00893,HU11G01312,HU05G01347,novel.5292,HU06G016…
Cellular Component	GO:0030312	external encapsulating structure	26	412	1.78e-12	1.03e-09	novel.449,HU05G00893,HU04G01233,HU07G00856,novel.15155,HU03G02408,HU07G02001,novel.20469,HU01G01131,HU06G01611,HU05G01347,novel.15156,novel.10622,novel.17266,novel.15164,novel.15152,HU09G00059,novel.17267,HU03G00731,HU05G00428,HU03G02416,HU07G00253,HU02G03379,HU06G02413,novel.8086,HU04G00030
Cellular Component	GO:0005618	cell wall	25	406	8.31e-12	3.19e-09	novel.8086,HU02G03379,HU06G02413,HU07G00253,HU03G02416,HU03G00731,HU05G00428,novel.17267,HU09G00059,novel.15152,novel.15164,novel.17266,novel.15156,novel.10622,HU05G01347,HU06G01611,HU01G01131,novel.20469,HU07G02001,HU03G02408,novel.15155,HU07G00856,HU04G01233,HU05G00893,novel.449
Cellular Component	GO:0071944	cell periphery	53	2005	4.95e-09	1.42e-06	HU01G01131,HU03G02408,HU07G00856,novel.15155,HU08G00246,HU02G01338,HU03G02927,HU06G02338,HU02G03379,HU06G02413,novel.8086,HU09G00261,HU02G02374,HU05G01018,HU03G02416,HU09G01778,novel.17267,HU04G01983,novel.10622,HU06G01469,HU07G01019,HU05G01347,HU06G01611,HU10G01623,HU07G02001,novel.20469,HU06G02059,HU04G00982,HU01G00908,HU03G02595,HU04G01233,HU06G02337,HU01G02646,novel.449,HU05G01160,HU07G00746,…
Biological Process	GO:0009698	phenylpropanoid metabolic process	11	108	4.31e-08	9.92e-06	HU06G01469,HU02G01791,HU06G00887,novel.17241,HU07G02031,HU07G02335,HU11G01680,novel.314,HU05G02075,HU05G01401,HU06G00874
Biological Process	GO:0009808	lignin metabolic process	8	61	4.37e-07	6.28e-05	HU07G02335,novel.314,HU05G02075,HU05G01401,HU06G00874,HU02G01791,HU06G01469,HU06G00887
Biological Process	GO:0019748	secondary metabolic process	11	135	4.27e-07	6.28e-05	HU06G01469,HU02G01791,HU06G00887,HU07G02031,novel.17241,HU05G02075,novel.314,HU06G00874,HU05G01401,HU11G01680,HU07G02335
Cellular Component	GO:0048046	apoplast	12	162	3.58e-07	6.28e-05	HU07G00856,HU06G00887,novel.10622,novel.8086,HU07G02335,novel.20469,HU03G02416,HU05G01401,HU03G02408,HU07G01576,HU03G00731,HU07G02001
Molecular Function	GO:0020037	heme binding	19	465	1.76e-06	0.000225	HU05G00674,novel.17266,HU02G03112,HU02G03111,HU03G01694,HU03G00482,HU09G00288,HU03G00611,novel.17267,HU09G00059,HU11G01777,HU01G02193,HU02G01638,HU05G02075,HU07G02182,HU07G00785,HU02G02528,HU10G00510,HU03G00083
Biological Process	GO:0009699	phenylpropanoid biosynthetic process	7	54	2.53e-06	0.000291	HU06G01469,HU02G01791,HU05G02075,novel.314,HU07G02031,HU06G00874,novel.17241
Molecular Function	GO:0003824	catalytic activity	158	10702	3.74e-06	0.000391	HU05G00375,HU08G00246,HU08G02096,HU05G01377,HU08G01266,HU03G02927,HU07G00348,HU04G02105,HU04G00336,HU01G01131,HU09G01295,HU08G01888,HU09G00322,HU11G00838,HU05G01266,HU09G00288,HU03G01694,HU08G00084,HU05G00674,HU06G01501,HU04G00839,HU05G01018,HU05G00124,HU11G01778,HU07G02031,HU09G00138,HU05G01160,HU05G01588,HU09G01724,novel.15308,HU02G02528,HU05G02075,HU02G02634,novel.11867,HU02G03112,novel.15156,…
Biological Process	GO:0006952	defense response	18	465	6.98e-06	0.000669	HU11G01456,HU09G00438,HU11G00615,HU03G01082,novel.11867,HU11G00614,novel.5265,HU01G01131,novel.5292,HU07G01475,HU11G00607,HU07G02288,novel.20107,HU02G00566,HU01G00526,HU04G01233,novel.5269,HU05G01160
Cellular Component	GO:0031225	anchored component of membrane	10	150	8.77e-06	0.000776	HU08G00246,HU04G01983,HU03G02927,HU01G02646,HU01G01684,HU04G00982,HU06G02059,HU04G00946,HU02G02374,HU09G00261
Biological Process	GO:0044550	secondary metabolite biosynthetic process	7	66	9.93e-06	0.000815	novel.17241,HU07G02031,HU06G00874,novel.314,HU05G02075,HU06G01469,HU02G01791
Molecular Function	GO:0046906	tetrapyrrole binding	19	531	1.18e-05	0.000904	HU02G02528,HU07G02182,HU07G00785,HU05G02075,HU02G01638,HU01G02193,HU03G00083,HU10G00510,HU05G00674,HU03G00482,HU09G00288,HU03G01694,HU02G03111,HU02G03112,novel.17266,HU11G01777,HU09G00059,novel.17267,HU03G00611
Cellular Component	GO:0009505	plant-type cell wall	8	99	1.75e-05	0.00126	HU06G01611,HU07G00253,HU02G03379,HU07G02001,novel.17267,HU09G00059,HU05G00893,novel.17266
Biological Process	GO:0009607	response to biotic stimulus	14	327	2.49e-05	0.00153	HU01G00526,novel.11867,HU04G01233,novel.5269,HU05G01160,HU11G00614,novel.449,HU11G01456,novel.5265,novel.5292,HU01G01131,HU11G00607,HU03G01082,HU11G00615
Molecular Function	GO:0016705	oxidoreductase activity, acting on paired donors, with incorporation or reduction of molecular oxygen	16	417	2.53e-05	0.00153	HU11G01777,HU03G00611,HU02G03111,HU02G03112,HU03G00482,HU09G00288,HU05G00674,HU05G00124,HU03G02595,HU07G00815,HU07G02182,HU07G00785,HU02G02528,HU02G01638,HU01G02193,HU05G02075
Molecular Function	GO:0016787	hydrolase activity	65	3471	2.27e-05	0.00153	HU05G00489,HU09G01724,HU05G01588,HU05G01416,HU03G02540,HU04G01233,HU05G00893,HU11G01312,HU09G00138,HU04G00030,HU06G00373,HU07G02335,HU07G00280,novel.16757,HU05G00428,HU03G00731,novel.24046,novel.15164,novel.15156,HU05G01086,HU04G00336,HU01G01131,HU06G02610,HU08G01888,HU07G00856,HU08G01266,HU05G01377,HU04G02214,HU08G00246,HU09G00261,HU06G02413,HU11G00613,HU05G01018,HU04G00839,HU06G00557,HU05G01266…
Biological Process	GO:0005975	carbohydrate metabolic process	30	1169	2.78e-05	0.0016	HU06G02407,HU07G00856,novel.15155,HU06G02337,HU08G00246,HU07G00946,HU08G01266,HU06G02338,HU06G01611,HU05G00489,HU07G02001,HU10G00803,HU02G01187,HU05G02296,novel.15152,HU09G00322,HU06G02403,HU05G01086,novel.15156,novel.15164,HU06G02413,HU02G00424,HU07G02335,HU11G01456,HU05G00487,HU09G00261,HU03G00731,HU05G00428,HU01G01684,HU04G00839

## Sheet: SCu-vs-SCuM
TOP 20 Enriched GO terms: CK-vs-S
GO_class	GO ID	GO_term	Hit_number	Background number	P-Value	Q-Value	Gene IDs
Biological Process	GO:0009765	photosynthesis, light harvesting	7	20	1.83e-07	0.000207771	HU02G02938,HU11G01748,HU02G03241,HU05G00348,HU0G00080,HU01G01505,HU01G01905
Biological Process	GO:0009768	photosynthesis, light harvesting in photosystem I	6	13	2.03e-07	0.000207771	HU01G01905,HU01G01505,HU0G00080,HU02G03241,HU11G01748,HU02G02938
Cellular Component	GO:0009522	photosystem I	9	44	5.36e-07	0.000365782	HU01G01905,HU01G01505,HU08G01556,HU05G00348,HU08G00166,HU0G00080,HU11G01748,HU02G03241,HU02G02938
Cellular Component	GO:0071944	cell periphery	79	2005	1.05e-06	0.000539071	HU11G00050,HU08G02166,HU02G00693,HU04G00051,novel.15164,HU02G01338,HU06G01611,HU07G00309,HU02G00055,HU02G00893,HU02G00456,HU07G02199,HU02G01368,HU05G01018,HU05G01259,HU05G00156,HU10G01071,HU03G02928,HU04G01326,HU05G00893,HU05G00832,HU07G00722,HU06G01385,HU07G02218,HU09G00954,HU0G00067,novel.3621,HU01G01242,HU11G00509,HU04G00382,HU01G00307,HU06G02280,novel.15155,HU01G00703,HU03G00723,HU04G01322,HU…
Molecular Function	GO:0016491	oxidoreductase activity	77	2002	3.62e-06	0.00148354	HU05G02075,HU11G00880,HU07G01131,HU11G01562,HU01G00382,HU08G01920,HU06G00762,HU04G00130,HU02G03321,HU11G00074,HU02G03112,HU06G00454,HU08G01783,HU11G00850,novel.3786,HU02G02929,HU05G01244,HU06G00537,HU08G02096,HU07G00887,HU11G01863,HU05G01621,novel.22003,HU06G00914,HU10G00379,HU03G00851,HU04G01257,HU02G01327,HU11G00407,HU02G03111,novel.22005,HU03G00411,HU01G01943,HU02G02365,HU03G02927,HU07G00505,H…
Molecular Function	GO:0003824	catalytic activity	292	10702	1.14e-05	0.00390472	HU04G01123,HU07G01629,HU09G01459,HU01G01943,HU07G00401,HU02G02365,HU07G00887,HU01G01507,HU05G01621,HU04G00384,HU06G00338,novel.3018,HU10G00379,HU06G00191,HU02G01327,novel.16230,HU03G01894,novel.22005,HU05G01899,HU11G01384,HU02G03112,HU11G00074,HU08G02134,novel.15156,HU08G00122,HU11G00665,HU02G02929,HU10G00211,HU03G02967,HU10G00967,HU10G00514,HU06G00537,HU02G01953,HU03G01082,HU05G01148,HU04G02206,…
Biological Process	GO:0048511	rhythmic process	8	49	1.36e-05	0.00397635	HU05G00832,HU02G00280,HU10G00306,HU06G01019,HU08G00679,HU04G01777,HU02G00279,HU06G01064
Biological Process	GO:0044550	secondary metabolite biosynthetic process	9	66	1.79e-05	0.00459404	HU07G02031,HU04G00557,novel.314,HU05G02075,HU05G02149,HU02G00864,HU06G00171,HU06G00874,HU01G00147
Biological Process	GO:0005975	carbohydrate metabolic process	49	1169	3.07e-05	0.00589004	HU05G01684,HU03G00147,HU06G01102,HU06G01646,HU03G02498,novel.21844,HU06G01081,HU07G01984,HU07G00191,HU03G01666,HU02G00708,HU06G00926,HU06G00191,HU07G00722,HU02G00893,HU09G00322,HU04G01426,HU09G01719,HU02G02365,HU04G00542,HU02G00693,HU04G00051,novel.15164,HU06G01611,HU06G01804,HU05G00489,HU02G00876,HU05G01148,HU02G01556,HU07G00945,HU08G00679,HU06G02152,HU06G02413,HU10G00946,HU02G01187,HU07G01454,H…
Biological Process	GO:0009699	phenylpropanoid biosynthetic process	8	54	2.84e-05	0.00589004	HU05G02075,novel.314,HU04G00557,HU07G02031,HU06G00874,HU01G00147,HU06G00171,HU05G02149
Biological Process	GO:0018298	protein-chromophore linkage	10	88	3.16e-05	0.00589004	HU02G02938,HU11G01748,HU02G03241,HU0G00080,HU02G00279,HU02G00280,HU10G00306,HU05G00348,HU01G01905,HU01G01505
Biological Process	GO:0009809	lignin biosynthetic process	7	43	4.83e-05	0.00823868	novel.314,HU05G02075,HU06G00171,HU05G02149,HU04G00557,HU01G00147,HU06G00874
Biological Process	GO:0019748	secondary metabolic process	12	135	6.27e-05	0.00987669	HU10G00418,HU05G02075,novel.314,HU04G00557,HU07G02031,HU09G01195,HU06G00887,HU06G00874,HU01G00147,HU02G00864,HU05G02149,HU06G00171
Biological Process	GO:0009808	lignin metabolic process	8	61	6.99e-05	0.0102228	HU05G02075,novel.314,HU04G00557,HU06G00874,HU06G00887,HU01G00147,HU05G02149,HU06G00171
Biological Process	GO:0045490	pectin catabolic process	11	118	8.19e-05	0.0111825	HU02G00693,HU06G02413,HU09G01719,HU07G00722,novel.15164,HU06G02637,novel.15155,novel.21844,HU02G00893,HU07G01596,novel.15156
Biological Process	GO:0000272	polysaccharide catabolic process	15	213	0.000118	0.0151024	HU07G01596,HU02G00893,HU06G01804,novel.15155,novel.21844,novel.15156,HU09G01719,HU06G02413,HU02G00693,HU06G00926,HU06G02637,novel.15164,HU06G01611,HU10G00833,HU07G00722
Biological Process	GO:0006950	response to stress	53	1409	0.000236	0.0201737	HU03G01082,HU02G00049,novel.2262,HU06G02280,HU01G00526,HU01G01325,HU01G01935,HU04G00197,HU10G00418,HU04G00170,HU02G01187,novel.15188,novel.19843,HU06G02137,HU10G00833,HU08G01910,HU06G01804,HU07G00945,HU02G02451,HU08G00612,HU06G01167,HU02G00864,novel.14876,HU06G01801,HU06G01687,HU02G01368,HU02G00566,HU06G02173,HU11G01739,HU04G01372,novel.13017,HU05G02096,HU07G01479,HU10G00014,HU08G01604,novel.1486…
Biological Process	GO:0009698	phenylpropanoid metabolic process	10	108	0.000181	0.0201737	HU07G02031,HU04G00557,novel.314,HU05G02075,HU05G02149,HU06G00171,HU06G00887,HU01G00147,HU06G00874,HU09G01195
Biological Process	GO:0010393	galacturonan metabolic process	12	155	0.000234	0.0201737	HU06G02413,HU09G01719,HU02G00693,HU06G02637,HU07G00722,novel.15164,HU02G00893,HU07G01596,novel.21844,novel.15155,HU05G01148,novel.15156
Biological Process	GO:0045488	pectin metabolic process	12	155	0.000234	0.0201737	HU07G01596,HU02G00893,novel.15155,novel.21844,HU05G01148,novel.15156,HU09G01719,HU06G02413,HU02G00693,HU06G02637,novel.15164,HU07G00722
