# Supplementary material for: Comparative Physiological and Transcriptomics Profiling Provides Integrated Insight into Melatonin Mediated Salt and Copper Stress Tolerance in Selenicereus undatus L
Source: Plants (Basel). 2024 Dec 23;13(24):3602. doi: 10.3390/plants13243602 (PMC11678089; doi:10.3390/plants13243602)
Supplement: Supplementary file 1 [file plants-13-03602-s001.zip › Supplementary file S5.xlsx]

## Sheet: CK-vs-M
TOP 20 Enriched KEGG Pathways: CK-vs-M
Pathway Hierarchy1	Pathway Hierarchy2	KEGG Pathway	Pathway ID	Gene Number	Background number	P-Value	Q-Value	Gene ID
Metabolism	Energy metabolism	Photosynthesis - antenna proteins	ko00196	6	16	1.92e-07	1.27e-05	HU11G01748,HU01G01505,HU02G02938,HU0G00080,HU01G01905,HU01G02401
Metabolism	Amino acid metabolism	Arginine and proline metabolism	ko00330	5	70	0.00773	0.145	HU10G00524,HU05G01244,HU06G00603,HU02G00213,HU06G02609
Metabolism	Lipid metabolism	Cutin, suberine and wax biosynthesis	ko00073	4	45	0.00792	0.145	HU01G02186,HU07G01997,HU03G00839,HU11G01777
Metabolism	Metabolism of other amino acids	Glutathione metabolism	ko00480	6	101	0.0088	0.145	HU04G01152,HU01G02419,HU03G00951,HU06G01317,HU06G02609,HU06G01014
Environmental Information Processing	Signal transduction	Plant hormone signal transduction	ko04075	12	344	0.0188	0.178	novel.203,HU05G02286,novel.5983,HU03G00208,HU03G02449,HU02G01597,HU02G01021,HU11G01616,HU03G00207,novel.11288,HU03G00685,HU01G00211
Metabolism	Amino acid metabolism	Tryptophan metabolism	ko00380	6	115	0.016	0.178	HU02G01791,HU09G00002,HU09G01328,HU02G00213,HU09G01167,HU01G02797
Metabolism	Lipid metabolism	Fatty acid elongation	ko00062	4	59	0.02	0.178	HU11G00978,HU05G01671,HU02G03242,HU09G01088
Metabolism	Metabolism of terpenoids and polyketides	Diterpenoid biosynthesis	ko00904	3	34	0.0216	0.178	HU04G01909,HU10G01901,HU02G01894
Metabolism	Metabolism of cofactors and vitamins	Porphyrin and chlorophyll metabolism	ko00860	4	69	0.0332	0.244	HU08G00451,HU04G02225,HU02G01153,HU05G00923
Genetic Information Processing	Replication and repair	Base excision repair	ko03410	3	50	0.0577	0.381	HU06G02137,novel.14876,novel.14869
Metabolism	Metabolism of other amino acids	Selenocompound metabolism	ko00450	2	25	0.071	0.426	HU10G01081,HU09G00628
Metabolism	Amino acid metabolism	Tyrosine metabolism	ko00350	3	62	0.0958	0.509	HU02G01331,HU10G00173,HU02G01332
Metabolism	Carbohydrate metabolism	Amino sugar and nucleotide sugar metabolism	ko00520	6	181	0.1	0.509	HU02G01706,HU11G01457,HU06G01646,HU09G00019,HU09G00180,HU06G01611
Organismal Systems	Environmental adaptation	Plant-pathogen interaction	ko04626	9	317	0.108	0.509	HU09G01088,HU06G01950,HU11G01223,HU09G01085,HU02G03242,HU11G00978,HU05G01671,novel.14482,HU07G00742
Metabolism	Amino acid metabolism	Cysteine and methionine metabolism	ko00270	5	148	0.12	0.53	HU10G00524,HU10G01081,HU10G00748,HU09G00628,HU06G02609
Metabolism	Carbohydrate metabolism	Starch and sucrose metabolism	ko00500	6	200	0.142	0.531	HU05G00489,HU05G02284,HU01G01696,HU05G00795,HU07G01984,HU10G01957
Metabolism	Lipid metabolism	Fatty acid degradation	ko00071	3	73	0.137	0.531	HU02G01332,HU02G00213,HU02G01331
Metabolism	Lipid metabolism	Glycerolipid metabolism	ko00561	4	115	0.145	0.531	HU11G01778,HU05G01377,HU02G00213,HU03G01468
Metabolism	Biosynthesis of other secondary metabolites	Phenylpropanoid biosynthesis	ko00940	7	257	0.168	0.555	HU05G00795,HU09G00002,HU08G01569,HU10G00264,HU09G00737,HU02G01791,HU01G02797
Metabolism	Metabolism of terpenoids and polyketides	Zeatin biosynthesis	ko00908	2	41	0.162	0.555	HU05G01235,HU09G01875

## Sheet: CK-vs-S
TOP 20 Enriched KEGG Pathways: CK-vs-S
Pathway Hierarchy1	Pathway Hierarchy2	KEGG Pathway	Pathway ID	Gene Number	Background number	P-Value	Q-Value	Gene ID
Metabolism	Biosynthesis of other secondary metabolites	Phenylpropanoid biosynthesis	ko00940	20	257	1.3e-09	8.72e-08	HU06G00835,novel.10900,HU11G01046,HU05G01965,HU06G00874,HU05G02059,HU05G02075,HU02G01415,novel.17700,novel.17267,HU02G01791,HU10G00510,novel.314,HU01G00588,HU09G00026,HU02G03101,HU06G02082,HU02G02575,HU06G01469,HU05G01374
Metabolism	Lipid metabolism	Cutin, suberine and wax biosynthesis	ko00073	9	45	1.56e-08	5.22e-07	HU07G02182,HU10G01338,HU02G02528,HU11G01777,HU06G01501,HU04G00224,HU04G01317,HU01G02188,HU02G01638
Metabolism	Biosynthesis of other secondary metabolites	Flavonoid biosynthesis	ko00941	7	69	6.87e-05	0.00154	HU02G02217,novel.314,HU06G00874,HU05G01344,HU02G03101,HU09G00940,HU02G01415
Metabolism	Energy metabolism	Carbon fixation in photosynthetic organisms	ko00710	8	101	0.000123	0.00206	HU01G00988,HU06G01772,HU04G01247,HU05G01086,novel.23855,HU02G00092,HU01G00987,novel.950
Metabolism	Carbohydrate metabolism	Starch and sucrose metabolism	ko00500	11	200	0.000189	0.00253	HU05G02284,HU03G02063,HU05G00489,HU06G01231,HU06G02403,HU03G01571,HU02G01892,HU06G01230,HU09G01260,HU09G00948,HU09G00322
Metabolism	Amino acid metabolism	Phenylalanine, tyrosine and tryptophan biosynthesis	ko00400	5	60	0.0019	0.0159	HU03G01794,novel.11520,HU02G02857,HU07G00401,HU01G00895
Metabolism	Biosynthesis of other secondary metabolites	Stilbenoid, diarylheptanoid and gingerol biosynthesis	ko00945	4	35	0.00169	0.0159	HU02G01415,HU06G00874,HU02G03101,novel.314
Metabolism	Carbohydrate metabolism	Amino sugar and nucleotide sugar metabolism	ko00520	9	181	0.00148	0.0159	HU11G01456,HU06G01611,HU03G02063,HU02G01706,HU04G00839,HU04G02156,HU04G00837,HU06G01980,HU02G01892
Metabolism	Metabolism of terpenoids and polyketides	Sesquiterpenoid and triterpenoid biosynthesis	ko00909	7	125	0.00254	0.0189	HU07G01629,HU08G00021,HU02G02576,HU03G02465,HU06G00022,HU10G01630,HU01G01869
Metabolism	Carbohydrate metabolism	Glycolysis / Gluconeogenesis	ko00010	8	163	0.00291	0.0195	HU09G00620,HU02G00092,HU07G00907,HU04G00283,HU05G01086,HU02G01892,HU04G01247,HU06G01772
Metabolism	Amino acid metabolism	Tyrosine metabolism	ko00350	4	62	0.0133	0.0808	HU07G00907,HU02G02857,HU10G01737,HU04G00787
Metabolism	Biosynthesis of other secondary metabolites	Isoquinoline alkaloid biosynthesis	ko00950	3	35	0.0147	0.0822	HU04G00787,HU10G01737,HU02G02857
Environmental Information Processing	Signal transduction	MAPK signaling pathway - plant	ko04016	8	227	0.0197	0.0963	HU06G01980,HU01G00526,novel.13877,HU03G02488,HU06G02316,HU04G01825,HU11G01456,HU08G01494
Metabolism	Biosynthesis of other secondary metabolites	Betalain biosynthesis	ko00965	2	15	0.0201	0.0963	HU04G00787,HU03G01342
Metabolism	Amino acid metabolism	Phenylalanine metabolism	ko00360	3	45	0.0287	0.128	HU02G02857,HU04G00787,HU06G02082
Metabolism	Lipid metabolism	Glycerophospholipid metabolism	ko00564	5	144	0.0626	0.247	HU01G02359,HU10G00024,HU01G01666,HU05G01588,HU11G01334
Metabolism	Metabolism of other amino acids	Glutathione metabolism	ko00480	4	101	0.0627	0.247	novel.1877,HU02G00938,HU04G00814,HU03G02701
Metabolism	Carbohydrate metabolism	Pentose phosphate pathway	ko00030	3	64	0.0689	0.256	HU04G00483,HU05G01086,HU02G01892
Metabolism	Metabolism of cofactors and vitamins	Ubiquinone and other terpenoid-quinone biosynthesis	ko00130	3	66	0.0741	0.261	HU09G00026,HU02G03101,HU02G01415
Metabolism	Amino acid metabolism	Tryptophan metabolism	ko00380	4	115	0.0909	0.285	HU06G01469,HU04G00787,HU02G01791,novel.17700

## Sheet: S-vs-SM
TOP 20 Enriched KEGG Pathways: S-vs-SM
Pathway Hierarchy1	Pathway Hierarchy2	KEGG Pathway	Pathway ID	Gene Number	Background number	P-Value	Q-Value	Gene ID
Metabolism	Energy metabolism	Carbon fixation in photosynthetic organisms	ko00710	11	101	1.62e-06	0.000116798	HU11G01826,novel.950,HU01G02408,HU06G01772,novel.23855,novel.5104,HU01G00987,HU02G01382,HU01G00988,HU06G00677,HU04G01247
Metabolism	Carbohydrate metabolism	Starch and sucrose metabolism	ko00500	14	200	1.25e-05	0.000451619	HU03G02967,HU02G01892,HU06G01231,HU05G01186,HU07G01984,HU02G01959,HU06G01230,HU03G02280,HU09G00948,HU03G02063,HU09G01260,HU01G00286,HU05G01323,HU04G00310
Environmental Information Processing	Signal transduction	MAPK signaling pathway - plant	ko04016	12	227	0.000718	0.0129198	HU10G00914,HU05G01575,HU02G01597,HU04G00757,HU02G00959,HU06G02342,novel.20017,HU05G01403,novel.22274,HU04G00257,HU06G02360,HU04G01825
Metabolism	Carbohydrate metabolism	Glycolysis / Gluconeogenesis	ko00010	10	163	0.000637	0.0129198	HU01G01533,HU04G01247,HU09G00620,HU04G00283,HU07G00908,HU04G00729,HU03G02702,HU02G01892,HU06G01772,HU10G02001
Metabolism	Biosynthesis of other secondary metabolites	Flavonoid biosynthesis	ko00941	6	69	0.00135	0.0194938	novel.9670,HU08G02053,HU09G00940,HU02G02218,HU04G00122,HU07G00315
Metabolism	Biosynthesis of other secondary metabolites	Phenylpropanoid biosynthesis	ko00940	12	257	0.00208	0.0229281	novel.17272,HU09G00063,HU09G00064,HU06G00913,novel.19994,novel.13719,novel.17700,HU04G02218,novel.19840,HU02G02575,HU09G00002,HU06G01090
Metabolism	Lipid metabolism	alpha-Linolenic acid metabolism	ko00592	6	76	0.00223	0.0229281	HU07G00908,HU02G00656,HU04G01234,HU02G00658,novel.258,novel.257
Metabolism	Amino acid metabolism	Cysteine and methionine metabolism	ko00270	8	148	0.00478	0.0352673	HU02G02857,HU03G01441,HU04G00892,HU10G00748,HU02G02716,HU01G02408,HU04G00257,HU03G00241
Metabolism	Carbohydrate metabolism	Amino sugar and nucleotide sugar metabolism	ko00520	9	181	0.0049	0.0352673	HU02G01706,HU06G01646,HU07G01454,HU06G01611,HU03G02063,HU01G00286,HU04G02156,HU02G01892,HU09G00019
Metabolism	Energy metabolism	Photosynthesis	ko00195	8	145	0.00423	0.0352673	HU07G01138,HU11G00260,HU0G00117,HU03G02030,HU08G01556,HU07G01547,HU08G02050,HU07G01140
Metabolism	Carbohydrate metabolism	Pentose phosphate pathway	ko00030	5	64	0.0054	0.0353752	HU01G01533,HU03G02702,HU02G01892,HU10G02001,HU04G00483
Metabolism	Amino acid metabolism	Phenylalanine, tyrosine and tryptophan biosynthesis	ko00400	4	60	0.0215	0.114693	HU02G02857,HU03G01794,HU01G00895,HU06G01194
Metabolism	Amino acid metabolism	Tyrosine metabolism	ko00350	4	62	0.0239	0.114693	HU02G02857,HU08G02138,HU10G01738,HU07G00908
Metabolism	Biosynthesis of other secondary metabolites	Isoquinoline alkaloid biosynthesis	ko00950	3	35	0.0236	0.114693	HU02G02857,HU08G02138,HU10G01738
Metabolism	Carbohydrate metabolism	Glyoxylate and dicarboxylate metabolism	ko00630	5	90	0.0216	0.114693	novel.5104,HU03G00624,HU01G02408,novel.23855,HU06G00677
Metabolism	Energy metabolism	Nitrogen metabolism	ko00910	3	39	0.0313	0.140649	HU09G00862,HU02G00200,HU08G00470
Metabolism	Metabolism of terpenoids and polyketides	Brassinosteroid biosynthesis	ko00905	2	17	0.0356	0.1506	novel.3073,novel.3074
Metabolism	Carbohydrate metabolism	Pyruvate metabolism	ko00620	6	148	0.0477	0.190686	HU11G01826,novel.950,HU01G02408,HU01G00988,HU01G00987,HU07G00908
Metabolism	Amino acid metabolism	Tryptophan metabolism	ko00380	5	115	0.0533	0.201806	HU09G00063,novel.17700,HU09G00064,novel.19840,HU09G00002
Metabolism	Carbohydrate metabolism	Galactose metabolism	ko00052	4	87	0.0682	0.245478	HU02G01892,HU07G01984,HU02G01959,HU03G02702

## Sheet: CK-vs-Cu
TOP 20 Enriched KEGG Pathways: CK-vs-Cu
Pathway Hierarchy1	Pathway Hierarchy2	KEGG Pathway	Pathway ID	Gene Number	Background number	P-Value	Q-Value	Gene ID
Genetic Information Processing	Replication and repair	DNA replication	ko03030	9	60	2.14989e-07	1.37593e-05	HU01G02338,HU06G00497,HU09G00292,HU02G03047,HU04G01862,HU09G00815,HU04G01482,HU07G01306,HU08G01820
Metabolism	Energy metabolism	Photosynthesis - antenna proteins	ko00196	4	16	7.33379e-05	0.00234681	HU11G01748,HU01G01505,HU0G00080,HU01G01905
Metabolism	Biosynthesis of other secondary metabolites	Phenylpropanoid biosynthesis	ko00940	12	257	0.000439617	0.0093785	HU10G00264,HU01G02797,HU03G01694,HU09G00002,HU08G01569,HU06G01090,HU09G00004,HU09G00247,HU05G00795,HU01G00333,HU06G00913,novel.7781
Genetic Information Processing	Replication and repair	Base excision repair	ko03410	5	50	0.000828204	0.010601	HU09G00292,HU06G00497,novel.14869,novel.14876,HU06G02137
Genetic Information Processing	Replication and repair	Mismatch repair	ko03430	5	50	0.000828204	0.010601	HU02G03047,HU04G01482,HU06G00497,HU01G02338,HU01G02060
Genetic Information Processing	Replication and repair	Nucleotide excision repair	ko03420	5	74	0.00473728	0.0378982	HU02G03047,HU09G00292,HU04G01482,HU06G00497,HU01G02338
Metabolism	Lipid metabolism	Cutin, suberine and wax biosynthesis	ko00073	4	45	0.00429976	0.0378982	HU11G01777,HU07G01997,HU03G00839,HU08G01989
Metabolism	Metabolism of other amino acids	Glutathione metabolism	ko00480	6	101	0.0038297	0.0378982	HU06G01014,HU02G02216,HU01G02419,HU03G02701,HU02G00938,HU02G00548
Metabolism	Amino acid metabolism	Tryptophan metabolism	ko00380	6	115	0.00718163	0.0510694	HU01G02797,HU09G00004,HU02G03233,HU02G01368,HU09G00002,HU06G00096
Metabolism	Glycan biosynthesis and metabolism	Other glycan degradation	ko00511	3	35	0.0147204	0.0942109	HU02G02337,HU01G00329,HU03G01569
Metabolism	Metabolism of cofactors and vitamins	Porphyrin and chlorophyll metabolism	ko00860	4	69	0.0189929	0.110504	HU05G00923,HU02G01153,HU08G00451,HU04G02225
Metabolism	Carbohydrate metabolism	Glyoxylate and dicarboxylate metabolism	ko00630	4	90	0.0443445	0.236504	HU02G01368,HU06G00677,HU10G01308,HU06G02512
Metabolism	Carbohydrate metabolism	Amino sugar and nucleotide sugar metabolism	ko00520	6	181	0.0522064	0.257016	HU06G01804,HU03G01569,HU04G00837,HU06G01980,HU04G01779,HU04G02156
Metabolism	Glycan biosynthesis and metabolism	Glycosphingolipid biosynthesis - ganglio series	ko00604	1	4	0.0578665	0.264533	HU03G01569
Metabolism	Lipid metabolism	Biosynthesis of unsaturated fatty acids	ko01040	2	35	0.0942619	0.402184	HU10G00906,novel.9264
Genetic Information Processing	Replication and repair	Homologous recombination	ko03440	3	76	0.10256	0.41024	HU02G03047,HU04G01482,HU01G02338
Metabolism	Carbohydrate metabolism	Galactose metabolism	ko00052	3	87	0.138027	0.422034	HU03G03002,HU07G00946,HU05G00489
Metabolism	Glycan biosynthesis and metabolism	Glycosphingolipid biosynthesis - globo and isoglobo series	ko00603	1	10	0.13848	0.422034	HU03G01569
Metabolism	Metabolism of other amino acids	Cyanoamino acid metabolism	ko00460	2	44	0.137763	0.422034	HU03G02701,HU05G00795
Metabolism	Metabolism of other amino acids	Taurine and hypotaurine metabolism	ko00430	1	8	0.112402	0.422034	HU03G02701

## Sheet: Cu-vs-CuM
TOP 20 Enriched KEGG Pathways: CK-vs-CuM
Pathway Hierarchy1	Pathway Hierarchy2	KEGG Pathway	Pathway ID	Gene Number	Background number	P-Value	Q-Value	Gene ID
Environmental Information Processing	Signal transduction	MAPK signaling pathway - plant	ko04016	23	227	1.39e-06	6.25e-05	HU06G02360,HU09G01996,HU02G00526,HU09G01540,HU08G01494,HU04G00257,HU09G01037,HU04G00514,HU11G01457,HU04G00509,HU02G03030,HU05G02055,HU04G01010,HU02G01423,HU02G02103,HU04G00259,novel.7787,HU06G02342,HU06G01528,HU02G00959,HU02G00664,HU04G00757,HU06G02191
Metabolism	Biosynthesis of other secondary metabolites	Phenylpropanoid biosynthesis	ko00940	25	257	1.03e-06	6.25e-05	HU10G00514,HU04G02218,HU06G01090,HU04G00557,HU06G00913,novel.19840,HU05G01965,HU01G02797,HU07G00197,HU10G00616,HU09G00243,HU08G00798,HU09G00063,HU09G00026,novel.1351,novel.7781,HU01G00147,HU02G02575,HU09G00064,HU04G01787,HU06G00874,HU06G02082,novel.314,HU03G00517,HU02G01415
Metabolism	Amino acid metabolism	Cysteine and methionine metabolism	ko00270	17	148	6.31e-06	0.000142	HU11G01773,HU03G01441,HU04G00257,HU06G00338,HU06G02681,HU02G02438,HU04G00892,HU08G01920,HU06G01886,HU10G02006,HU04G00259,HU10G01289,HU04G00591,HU10G00748,HU03G00241,HU06G00916,HU02G02716
Metabolism	Lipid metabolism	alpha-Linolenic acid metabolism	ko00592	12	76	5.67e-06	0.000142	HU07G00908,HU10G00572,HU03G02852,HU10G00571,HU02G00968,HU10G00573,HU07G01943,HU07G01131,HU03G02850,HU10G00809,HU11G00880,HU02G00795
Metabolism	Carbohydrate metabolism	Amino sugar and nucleotide sugar metabolism	ko00520	17	181	8.67e-05	0.00132	HU02G00387,HU06G01804,HU06G01611,HU11G01457,HU04G01093,HU03G02586,HU04G00130,HU07G01739,HU01G02314,HU04G02156,HU10G00429,HU08G00363,HU09G02056,HU03G01569,HU07G00690,HU02G01706,HU01G00828
Metabolism	Lipid metabolism	Cutin, suberine and wax biosynthesis	ko00073	8	45	8.81e-05	0.00132	HU01G02186,HU08G01989,HU11G01994,HU03G00839,novel.16026,HU07G01997,HU07G02031,HU01G00570
Metabolism	Amino acid metabolism	Tryptophan metabolism	ko00380	12	115	0.00036	0.00463	HU07G00197,HU01G02560,HU10G01605,HU02G00832,HU02G03233,HU09G00063,HU04G00557,HU04G00787,HU04G01787,HU09G00064,HU01G02797,novel.19840
Organismal Systems	Environmental adaptation	Plant-pathogen interaction	ko04626	22	317	0.000701	0.00788	HU09G01177,HU11G00978,HU05G02118,HU09G01085,HU09G01037,HU08G01494,HU09G01890,HU02G00526,HU09G01996,HU01G02688,HU04G02189,HU04G01010,HU02G02103,HU11G01681,HU02G01423,HU02G00760,novel.17734,novel.11849,HU03G02795,HU06G02191,novel.7787,HU08G00192
Metabolism	Energy metabolism	Nitrogen metabolism	ko00910	6	39	0.0015	0.015	HU06G02626,HU02G03087,HU10G00865,HU06G01301,HU09G00862,HU09G00995
Metabolism	Biosynthesis of other secondary metabolites	Indole alkaloid biosynthesis	ko00901	3	11	0.00465	0.0418	HU04G00787,HU02G00832,HU10G01605
Metabolism	Metabolism of other amino acids	Glutathione metabolism	ko00480	9	101	0.0056	0.0458	HU02G03072,HU05G01740,HU02G00549,HU02G02216,HU07G02352,HU01G01291,HU06G01014,HU04G01152,HU02G00442
Metabolism	Metabolism of terpenoids and polyketides	Zeatin biosynthesis	ko00908	5	41	0.0102	0.0765	HU09G01876,HU10G01016,HU09G01877,HU10G01015,HU11G01282
Metabolism	Biosynthesis of other secondary metabolites	Betalain biosynthesis	ko00965	3	15	0.0116	0.0806	HU10G01605,HU02G00832,HU04G00787
Metabolism	Energy metabolism	Carbon fixation in photosynthetic organisms	ko00710	8	101	0.0171	0.11	HU01G00990,HU04G01247,novel.950,HU10G01890,HU03G01724,HU06G00916,HU01G00988,HU01G00987
Metabolism	Biosynthesis of other secondary metabolites	Flavonoid biosynthesis	ko00941	6	69	0.0245	0.136	HU02G02218,novel.314,HU04G00649,HU02G01415,HU06G00874,HU01G00147
Metabolism	Biosynthesis of other secondary metabolites	Stilbenoid, diarylheptanoid and gingerol biosynthesis	ko00945	4	35	0.0261	0.136	novel.314,HU02G01415,HU01G00147,HU06G00874
Metabolism	Carbohydrate metabolism	Glyoxylate and dicarboxylate metabolism	ko00630	7	90	0.0272	0.136	HU10G01291,HU05G01410,HU06G00916,HU11G01241,HU06G01301,HU04G00121,HU02G03283
Metabolism	Carbohydrate metabolism	Pyruvate metabolism	ko00620	10	148	0.0228	0.136	HU07G00908,HU01G00987,HU01G00988,HU06G00916,HU03G01724,HU10G01890,novel.950,HU02G03283,HU01G00990,HU09G00634
Metabolism	Metabolism of terpenoids and polyketides	Polyketide sugar unit biosynthesis	ko00523	1	1	0.0326	0.154	HU04G00130
Metabolism	Nucleotide metabolism	Pyrimidine metabolism	ko00240	6	78	0.0414	0.186	HU02G02877,HU02G02216,HU08G01327,HU02G00664,HU07G00324,HU02G00959

## Sheet: CK-vs-SCu
TOP 20 Enriched KEGG Pathways: CK-vs-SCu
Pathway Hierarchy1	Pathway Hierarchy2	KEGG Pathway	Pathway ID	Gene Number	Background number	P-Value	Q-Value	Gene ID
Metabolism	Lipid metabolism	Cutin, suberine and wax biosynthesis	ko00073	8	45	2.13e-08	1.11e-06	HU07G02031,HU02G01638,novel.17241,HU02G02528,HU06G01501,HU04G01317,HU11G01777,HU07G02182
Metabolism	Biosynthesis of other secondary metabolites	Phenylpropanoid biosynthesis	ko00940	13	257	3.63e-06	9.45e-05	HU10G00514,HU06G00874,novel.17266,novel.17267,HU05G02075,HU03G01694,HU09G00059,HU01G00333,HU11G00574,HU06G01469,novel.314,HU10G00510,HU02G01791
Metabolism	Lipid metabolism	Glycerolipid metabolism	ko00561	5	115	0.00779	0.135	HU11G01778,HU05G01587,HU06G00557,HU05G01377,HU05G01588
Environmental Information Processing	Signal transduction	Plant hormone signal transduction	ko04075	9	344	0.0115	0.146	HU01G00526,HU06G00395,novel.11288,HU04G01825,HU08G00084,HU06G02610,HU02G01338,HU01G00165,HU02G00566
Metabolism	Carbohydrate metabolism	Galactose metabolism	ko00052	4	87	0.014	0.146	HU05G00489,HU09G00322,HU06G02407,HU07G00946
Metabolism	Lipid metabolism	Glycerophospholipid metabolism	ko00564	5	144	0.0191	0.166	HU06G00557,HU05G01588,HU11G01334,HU05G01587,HU11G01778
Metabolism	Carbohydrate metabolism	Pentose and glucuronate interconversions	ko00040	5	159	0.0279	0.207	novel.15155,novel.15152,HU06G02413,novel.15164,novel.15156
Metabolism	Lipid metabolism	Fatty acid degradation	ko00071	3	73	0.0432	0.281	HU11G01680,HU07G02182,HU02G01638
Metabolism	Biosynthesis of other secondary metabolites	Stilbenoid, diarylheptanoid and gingerol biosynthesis	ko00945	2	35	0.0537	0.31	novel.314,HU06G00874
Metabolism	Carbohydrate metabolism	Starch and sucrose metabolism	ko00500	5	200	0.0634	0.33	HU06G02403,HU06G02407,HU05G00487,HU05G00489,HU09G00322
Cellular Processes	Transport and catabolism	Peroxisome	ko04146	3	108	0.109	0.398	novel.17241,HU07G02031,HU11G01680
Metabolism	Amino acid metabolism	Tryptophan metabolism	ko00380	3	115	0.125	0.398	HU06G01469,HU02G01791,HU04G00787
Metabolism	Biosynthesis of other secondary metabolites	Betalain biosynthesis	ko00965	1	15	0.149	0.398	HU04G00787
Metabolism	Biosynthesis of other secondary metabolites	Flavonoid biosynthesis	ko00941	2	69	0.168	0.398	novel.314,HU06G00874
Metabolism	Biosynthesis of other secondary metabolites	Indole alkaloid biosynthesis	ko00901	1	11	0.112	0.398	HU04G00787
Metabolism	Carbohydrate metabolism	Amino sugar and nucleotide sugar metabolism	ko00520	4	181	0.129	0.398	HU11G01456,HU06G01611,HU04G00839,HU10G00803
Metabolism	Carbohydrate metabolism	Inositol phosphate metabolism	ko00562	3	98	0.0876	0.398	HU05G01018,HU11G01334,HU02G01187
Metabolism	Glycan biosynthesis and metabolism	Various types of N-glycan biosynthesis	ko00513	2	55	0.117	0.398	HU07G00252,HU07G00348
Metabolism	Lipid metabolism	Fatty acid biosynthesis	ko00061	2	65	0.153	0.398	HU02G00089,HU11G01680
Metabolism	Lipid metabolism	Fatty acid elongation	ko00062	2	59	0.131	0.398	HU02G02569,HU11G01610

## Sheet: SCu-vs-SCuM
TOP 20 Enriched KEGG Pathways: SCu-vs-SCuM
Pathway Hierarchy1	Pathway Hierarchy2	KEGG Pathway	Pathway ID	Gene Number	Background number	P-Value	Q-Value	Gene ID
Metabolism	Energy metabolism	Photosynthesis - antenna proteins	ko00196	7	16	3.32e-08	2.66e-06	HU02G03241,HU05G00348,HU01G01505,HU01G01905,HU02G02938,HU11G01748,HU0G00080
Metabolism	Amino acid metabolism	Cysteine and methionine metabolism	ko00270	13	148	4.2e-05	0.00168	HU04G00384,HU05G00802,HU04G00257,HU10G01289,HU04G00051,HU11G01773,HU06G02609,HU03G01096,HU07G00040,HU08G01663,HU04G00892,HU06G00338,HU08G01920
Metabolism	Carbohydrate metabolism	Pentose and glucuronate interconversions	ko00040	11	159	0.00125	0.0332	novel.21844,novel.15164,HU02G00693,novel.15155,HU07G01596,HU10G00429,novel.15156,HU07G00722,HU06G02413,HU02G00893,HU09G01719
Metabolism	Carbohydrate metabolism	Amino sugar and nucleotide sugar metabolism	ko00520	11	181	0.00346	0.0691	HU06G01646,HU02G00876,HU01G02314,HU07G01454,HU04G00130,HU03G00147,HU06G01804,HU06G01611,HU06G02152,HU05G01684,HU10G00429
Metabolism	Carbohydrate metabolism	Galactose metabolism	ko00052	6	87	0.0159	0.181	HU07G00945,HU02G02264,HU05G00489,HU09G00322,HU07G01984,HU09G01459
Metabolism	Carbohydrate metabolism	Glyoxylate and dicarboxylate metabolism	ko00630	6	90	0.0185	0.181	HU10G01308,HU02G01368,HU05G00832,HU10G01291,HU05G01410,HU06G00373
Metabolism	Carbohydrate metabolism	Starch and sucrose metabolism	ko00500	10	200	0.0189	0.181	HU05G00489,HU04G00542,HU03G02498,HU06G02152,HU07G01984,HU03G02967,HU10G00833,HU08G01294,HU09G00322,HU03G00147
Metabolism	Lipid metabolism	Cutin, suberine and wax biosynthesis	ko00073	4	45	0.0204	0.181	HU07G02031,HU11G01777,HU10G00379,HU07G01997
Metabolism	Metabolism of other amino acids	Selenocompound metabolism	ko00450	3	25	0.0197	0.181	HU04G00892,HU04G00384,HU05G00802
Metabolism	Metabolism of terpenoids and polyketides	Polyketide sugar unit biosynthesis	ko00523	1	1	0.0233	0.186	HU04G00130
Metabolism	Lipid metabolism	alpha-Linolenic acid metabolism	ko00592	5	76	0.0321	0.233	HU11G00880,HU02G00968,HU07G01131,HU10G00571,HU07G00907
Environmental Information Processing	Signal transduction	MAPK signaling pathway - plant	ko04016	9	227	0.0844	0.279	HU02G01597,HU04G00257,HU07G00040,HU01G00526,HU02G01368,HU09G01996,HU05G00832,HU06G02610,HU02G00664
Environmental Information Processing	Signal transduction	Phosphatidylinositol signaling system	ko04070	5	100	0.0842	0.279	HU05G01018,HU09G01996,HU02G01187,HU02G00589,HU05G01460
Metabolism	Amino acid metabolism	Arginine and proline metabolism	ko00330	4	70	0.0804	0.279	HU05G01244,HU06G02609,HU03G02168,HU06G00537
Metabolism	Amino acid metabolism	Tryptophan metabolism	ko00380	6	115	0.0522	0.279	HU04G00787,HU04G00557,HU02G01368,HU01G01093,HU05G00832,HU02G01011
Metabolism	Biosynthesis of other secondary metabolites	Phenylpropanoid biosynthesis	ko00940	10	257	0.0787	0.279	HU04G00557,HU02G00910,novel.314,HU05G02075,HU06G00914,HU01G00147,HU01G01325,HU06G00874,HU10G00514,HU04G01257
Metabolism	Biosynthesis of other secondary metabolites	Stilbenoid, diarylheptanoid and gingerol biosynthesis	ko00945	3	35	0.0474	0.279	HU01G00147,HU06G00874,novel.314
Metabolism	Carbohydrate metabolism	Glycolysis / Gluconeogenesis	ko00010	7	163	0.0871	0.279	HU07G00907,HU04G00051,HU05G01413,HU09G01459,HU07G00191,HU02G02365,HU04G01426
Metabolism	Carbohydrate metabolism	Inositol phosphate metabolism	ko00562	5	98	0.0788	0.279	HU05G01018,HU05G01413,HU05G01460,HU02G00589,HU02G01187
Metabolism	Energy metabolism	Nitrogen metabolism	ko00910	3	39	0.0619	0.279	HU09G00995,HU10G00211,HU06G00373
