# Supplementary material for: Comparative Physiological and Transcriptomics Profiling Provides Integrated Insight into Melatonin Mediated Salt and Copper Stress Tolerance in Selenicereus undatus L
Source: Plants (Basel). 2024 Dec 23;13(24):3602. doi: 10.3390/plants13243602 (PMC11678089; doi:10.3390/plants13243602)
Supplement: Supplementary file 1 [file plants-13-03602-s001.zip › Supplementary File S6.xlsx]

## Sheet: CK-vs-M
CK-vs-M Transcriptional Factors in KEGG Pathways
GeneID	Transcripts	TF_family	Gene_name	Included_domain	KEGG_Pathway	Pathway_ID
HU02G03030	HU02G03030.1	S1Fa-like	PTI11	S1Fa-like	Plant-pathogen interaction	ko04626
HU02G03030	novel.5406.1	S1Fa-like	PTI11	S1Fa-like	Plant-pathogen interaction	ko04626
HU05G02286	novel.12860.2	ARF	PTI11	ARF	Plant-pathogen interaction	ko04626
HU05G02286	HU05G02286.1	ARF	PTI11	ARF	Plant-pathogen interaction	ko04626
HU05G02286	novel.12860.1	ARF	PTI11	ARF	Plant-pathogen interaction	ko04626
HU03G00685	HU03G00685.1	ARF	IAA8	ARF	Plant hormone signal transduction	ko04075
HU03G00685	novel.6400.2	ARF	IAA8	ARF	Plant hormone signal transduction	ko04075
HU06G01950	novel.14692.1	S1Fa-like	IAA8	S1Fa-like	Plant hormone signal transduction	ko04075
HU06G01950	novel.14692.2	S1Fa-like	IAA27	S1Fa-like	Plant hormone signal transduction	ko04075
HU06G01950	novel.14692.5	S1Fa-like	IAA27	S1Fa-like	Plant hormone signal transduction	ko04075
HU06G01950	novel.14692.3	S1Fa-like	ARF19	S1Fa-like	Plant hormone signal transduction	ko04075
HU06G01950	HU06G01950.1	S1Fa-like	ARF19	S1Fa-like	Plant hormone signal transduction	ko04075
HU09G01085	HU09G01085.1	S1Fa-like	ARF19	S1Fa-like	Plant hormone signal transduction	ko04075
HU09G01085	novel.20764.1	S1Fa-like	ARF19	S1Fa-like	Plant hormone signal transduction	ko04075
HU09G01085	novel.20764.2	S1Fa-like	ARF19	S1Fa-like	Plant hormone signal transduction	ko04075
HU03G02449	novel.8121.1	ARF	ARF19	ARF	Plant hormone signal transduction	ko04075
HU03G02449	novel.8121.1	B3	ERECTA	B3	MAPK signaling pathway - plant	ko04016
HU03G02449	novel.8121.1	RAV	ERECTA	RAV	MAPK signaling pathway - plant	ko04016
HU03G02449	HU03G02449.1	ARF	LYK3	ARF	Plant-pathogen interaction	ko04626
HU03G02449	HU03G02449.1	B3	LYK3	B3	Plant-pathogen interaction	ko04626
HU03G02449	HU03G02449.1	RAV	LYK3	RAV	Plant-pathogen interaction	ko04626

## Sheet: CK-vs-S
CK-vs-M Transcriptional Factors in KEGG Pathways
GeneID	Transcripts	TF_family	Gene_name	Included_domain	KEGG_Pathway	Pathway_ID
HU06G02316	HU06G02316.1	AP2	AP2	ERF1B	MAPK signaling pathway - plant;Plant hormone signal transduction	ko04016,ko04075
HU06G02316	HU06G02316.1	ERF	ERF	ERF1B	MAPK signaling pathway - plant;Plant hormone signal transduction	ko04016,ko04075
HU06G02316	HU06G02316.1	RAV	RAV	ERF1B	MAPK signaling pathway - plant;Plant hormone signal transduction	ko04016,ko04075
HU04G01825	HU04G01825.1	AP2	AP2	ERF.C.3	MAPK signaling pathway - plant;Plant hormone signal transduction	ko04016,ko04075
HU04G01825	HU04G01825.1	ERF	ERF	ERF.C.3	MAPK signaling pathway - plant;Plant hormone signal transduction	ko04016,ko04075
HU04G01825	HU04G01825.1	RAV	RAV	ERF.C.3	MAPK signaling pathway - plant;Plant hormone signal transduction	ko04016,ko04075

## Sheet: S-vs-SM
CK-vs-M Transcriptional Factors in KEGG Pathways
GeneID	Transcripts	TF_family	Gene_name	Included_domain	KEGG_Pathway	Pathway_ID
HU04G01825	HU04G01825.1	AP2	AP2	ERF.C.3	MAPK signaling pathway - plant;Plant hormone signal transduction	ko04016,ko04075
HU04G01825	HU04G01825.1	ERF	ERF	ERF.C.3	MAPK signaling pathway - plant;Plant hormone signal transduction	ko04016,ko04075
HU04G01825	HU04G01825.1	RAV	RAV	ERF.C.3	MAPK signaling pathway - plant;Plant hormone signal transduction	ko04016,ko04075
novel.22274	novel.22274.1	S1Fa-like	S1Fa-like	XA21	MAPK signaling pathway - plant;Plant-pathogen interaction	ko04016,ko04626
HU09G01085	HU09G01085.1	S1Fa-like	S1Fa-like	LYK3	Plant-pathogen interaction	ko04626
HU09G01085	novel.20764.1	S1Fa-like	S1Fa-like	LYK3	Plant-pathogen interaction	ko04626
HU09G01085	novel.20764.2	S1Fa-like	S1Fa-like	LYK3	Plant-pathogen interaction	ko04626
novel.20017	novel.20017.1	S1Fa-like	S1Fa-like	XA21	MAPK signaling pathway - plant;Plant-pathogen interaction	ko04016,ko04626
novel.20017	novel.20017.2	S1Fa-like	S1Fa-like	XA21	MAPK signaling pathway - plant;Plant-pathogen interaction	ko04016,ko04626
HU09G00362	HU09G00362.1	GATA	GATA	At4g27190	Plant-pathogen interaction	ko04626
HU06G02360	HU06G02360.1	S1Fa-like	S1Fa-like	MKK9	MAPK signaling pathway - plant	ko04016
HU06G02342	HU06G02342.1	S1Fa-like	S1Fa-like	MKK9	MAPK signaling pathway - plant	ko04016

## Sheet: CK-vs-Cu
CK-vs-M Transcriptional Factors in KEGG Pathways
GeneID	Transcripts	TF_family	Gene_name	Included_domain	KEGG_Pathway	Pathway_ID
HU02G03030	HU02G03030.1	S1Fa-like	S1Fa-like	ERECTA	MAPK signaling pathway - plant	ko04016
HU02G03030	novel.5406.1	S1Fa-like	S1Fa-like	ERECTA	MAPK signaling pathway - plant	ko04016
HU09G01540	novel.21191.1	S1Fa-like	S1Fa-like	ERECTA	MAPK signaling pathway - plant	ko04016
HU09G01540	HU09G01540.1	S1Fa-like	S1Fa-like	ERECTA	MAPK signaling pathway - plant	ko04016
HU11G00661	HU11G00661.1	ARF	ARF	IAA8	Plant hormone signal transduction	ko04075
HU04G02189	HU04G02189.1	S1Fa-like	S1Fa-like	CPK10	Plant-pathogen interaction	ko04626

## Sheet: Cu-vs-CuM
CK-vs-M Transcriptional Factors in KEGG Pathways
GeneID	Transcripts	TF_family	Gene_name	Included_domain	KEGG_Pathway	Pathway_ID
HU02G00526	HU02G00526.1	GATA	GATA	FLS2	MAPK signaling pathway - plant;Plant-pathogen interaction	ko04016,ko04626
HU02G00526	HU02G00526.1	S1Fa-like	S1Fa-like	FLS2	MAPK signaling pathway - plant;Plant-pathogen interaction	ko04016,ko04626
HU02G02103	HU02G02103.1	GATA	GATA	FLS2	MAPK signaling pathway - plant;Plant-pathogen interaction	ko04016,ko04626
HU02G02103	HU02G02103.1	S1Fa-like	S1Fa-like	FLS2	MAPK signaling pathway - plant;Plant-pathogen interaction	ko04016,ko04626
HU06G01528	HU06G01528.1	S1Fa-like	S1Fa-like	SAPK2	MAPK signaling pathway - plant;Plant hormone signal transduction	ko04016,ko04075
HU04G01010	HU04G01010.1	WRKY	WRKY	WRKY33	MAPK signaling pathway - plant;Plant-pathogen interaction	ko04016,ko04626
HU09G01037	HU09G01037.1	WRKY	WRKY	WRKY33	MAPK signaling pathway - plant;Plant-pathogen interaction	ko04016,ko04626
novel.7787	novel.7787.1	S1Fa-like	S1Fa-like	MPK3	MAPK signaling pathway - plant;Plant-pathogen interaction	ko04016,ko04626
novel.7787	novel.7787.3	S1Fa-like	S1Fa-like	MPK3	MAPK signaling pathway - plant;Plant-pathogen interaction	ko04016,ko04626
novel.7787	novel.7787.2	S1Fa-like	S1Fa-like	MPK3	MAPK signaling pathway - plant;Plant-pathogen interaction	ko04016,ko04626
HU06G02342	HU06G02342.1	S1Fa-like	S1Fa-like	MKK9	MAPK signaling pathway - plant	ko04016
HU06G02360	HU06G02360.1	S1Fa-like	S1Fa-like	MKK9	MAPK signaling pathway - plant	ko04016
HU03G02449	novel.8121.1	ARF	ARF	ARF19	Plant hormone signal transduction	ko04075
HU03G02449	novel.8121.1	B3	B3	ARF19	Plant hormone signal transduction	ko04075
HU03G02449	novel.8121.1	RAV	RAV	ARF19	Plant hormone signal transduction	ko04075
HU03G02449	HU03G02449.1	ARF	ARF	ARF19	Plant hormone signal transduction	ko04075
HU03G02449	HU03G02449.1	B3	B3	ARF19	Plant hormone signal transduction	ko04075
HU03G02449	HU03G02449.1	RAV	RAV	ARF19	Plant hormone signal transduction	ko04075
HU04G00514	HU04G00514.1	bHLH	bHLH	MYC2	MAPK signaling pathway - plant;Plant hormone signal transduction	ko04016,ko04075
HU09G01085	HU09G01085.1	S1Fa-like	S1Fa-like	LYK3	Plant-pathogen interaction	ko04626
HU09G01085	novel.20764.1	S1Fa-like	S1Fa-like	LYK3	Plant-pathogen interaction	ko04626
HU09G01085	novel.20764.2	S1Fa-like	S1Fa-like	LYK3	Plant-pathogen interaction	ko04626
HU04G00121	HU04G00121.1	bHLH	bHLH	HPR3	Glycine, serine and threonine metabolism;Glyoxylate and dicarboxylate metabolism	ko00260,ko00630
HU05G02055	HU05G02055.1	S1Fa-like	S1Fa-like	MPK7	MAPK signaling pathway - plant	ko04016
HU04G02189	HU04G02189.1	S1Fa-like	S1Fa-like	CPK10	Plant-pathogen interaction	ko04626
HU02G01423	HU02G01423.1	WRKY	WRKY	WRKY24	MAPK signaling pathway - plant;Plant-pathogen interaction	ko04016,ko04626
HU05G02118	HU05G02118.1	S1Fa-like	S1Fa-like	CPK28	Plant-pathogen interaction	ko04626
novel.11849	novel.11849.2	GATA	GATA	At4g27190	Plant-pathogen interaction	ko04626
novel.11849	novel.11849.1	GATA	GATA	At4g27190	Plant-pathogen interaction	ko04626
HU09G01379	HU09G01379.1	ARR-B	ARR-B	RR23	Plant hormone signal transduction	ko04075
HU09G01379	HU09G01379.1	G2-like	G2-like	RR23	Plant hormone signal transduction	ko04075
HU04G01928	HU04G01928.1	ARF	ARF	IAA14	Plant hormone signal transduction	ko04075
HU09G01540	novel.21191.1	S1Fa-like	S1Fa-like	ERECTA	MAPK signaling pathway - plant	ko04016
HU09G01540	HU09G01540.1	S1Fa-like	S1Fa-like	ERECTA	MAPK signaling pathway - plant	ko04016
HU02G03030	HU02G03030.1	S1Fa-like	S1Fa-like	ERECTA	MAPK signaling pathway - plant	ko04016
HU02G03030	novel.5406.1	S1Fa-like	S1Fa-like	ERECTA	MAPK signaling pathway - plant	ko04016
HU03G02995	HU03G02995.1	ARF	ARF	IAA17	Plant hormone signal transduction	ko04075
HU03G02995	novel.8643.1	ARF	ARF	IAA17	Plant hormone signal transduction	ko04075

## Sheet: CK-vs-SCu
CK-vs-M Transcriptional Factors in KEGG Pathways
GeneID	Transcripts	TF_family	Gene_name	Included_domain	KEGG_Pathway	Pathway_ID
HU04G01825	HU04G01825.1	AP2	AP2	ERF.C.3	MAPK signaling pathway - plant;Plant hormone signal transduction	ko04016,ko04075
HU04G01825	HU04G01825.1	ERF	ERF	ERF.C.3	MAPK signaling pathway - plant;Plant hormone signal transduction	ko04016,ko04075
HU04G01825	HU04G01825.1	RAV	RAV	ERF.C.3	MAPK signaling pathway - plant;Plant hormone signal transduction	ko04016,ko04075
HU02G01338	HU02G01338.1	S1Fa-like	S1Fa-like	BSK1	Plant hormone signal transduction	ko04075

## Sheet: SCu-vs-SCuM
SCu-vs-SCuM Transcriptional Factors in KEGG Pathways
GeneID	Transcripts	TF_family	Gene_name	Included_domain	KEGG_Pathway	Pathway_ID
HU02G01338	HU02G01338.1	S1Fa-like	S1Fa-like	BSK1	Plant hormone signal transduction	ko04075
HU04G01777	novel.10323.1	ARR-B	ARR-B	APRR5	Circadian rhythm - plant	ko04712
HU04G01777	novel.10323.1	CO-like	CO-like	APRR5	Circadian rhythm - plant	ko04712
HU04G01777	HU04G01777.1	ARR-B	ARR-B	APRR5	Circadian rhythm - plant	ko04712
HU04G01777	HU04G01777.1	CO-like	CO-like	APRR5	Circadian rhythm - plant	ko04712
HU09G01886	HU09G01886.1	M-type_MADS	M-type_MADS	GPDHC1	Glycerophospholipid metabolism	ko00564
HU06G01102	HU06G01102.1	M-type_MADS	M-type_MADS	Os01g0801600	Glycerophospholipid metabolism	ko00564
HU10G00833	novel.22517.2	BES1	BES1	BAM1	Starch and sucrose metabolism	ko00500
HU10G00833	HU10G00833.1	BES1	BES1	BAM1	Starch and sucrose metabolism	ko00500
HU03G00626	HU03G00626.1	ARF	ARF	AUX22	Plant hormone signal transduction	ko04075
