# Supplementary material for: Comparative Physiological and Transcriptomics Profiling Provides Integrated Insight into Melatonin Mediated Salt and Copper Stress Tolerance in Selenicereus undatus L
Source: Plants (Basel). 2024 Dec 23;13(24):3602. doi: 10.3390/plants13243602 (PMC11678089; doi:10.3390/plants13243602)
Supplement: Supplementary file 1 [file plants-13-03602-s001.zip › Supplementary file S7.xlsx]

## Sheet: Table 1
Table1: DEGs involved in MAPK Signaling Pathways under different treatments
GeneID	CK (FPKM)	S (FPKM)	Regulation	logFC	Pvalue	Gene_name	KEGG_Pathway	Pathway_ID
HU01G00526	0.17	61.32	Up	8.42542	6.4e-06	PR1	MAPK signaling pathway - plant;Plant hormone signal transduction;Plant-pathogen interaction	ko04016,ko04075,ko04626
HU04G01825	0.015	2.48	Up	7.02792	0.000116	ERF1	MAPK signaling pathway - plant;Plant hormone signal transduction	ko04016,ko04075
HU06G02316	0.06	10.425	Up	7.36486	3.73e-05	ERF1	MAPK signaling pathway - plant;Plant hormone signal transduction	ko04016,ko04075
HU11G01456	1.565	41.555	Up	4.63937	5.4e-05	CHIB	MAPK signaling pathway - plant;Amino sugar and nucleotide sugar metabolism	ko04016,ko00520
HU06G01980	1.99	24.77	Up	3.61111	1.64e-05	CHIB	MAPK signaling pathway - plant;Amino sugar and nucleotide sugar metabolism	ko04016,ko00520
HU03G02488	0.66	4.8	Up	2.8054	0.000312	RBOH	MAPK signaling pathway - plant;Plant-pathogen interaction	ko04016,ko04626
GeneID	S	SM	Regulation	logFC	Pvalue	Gene_name	KEGG_Pathway	Pathway_ID
HU10G00914	0.235	40.265	Up	7.47394	3.54e-05	PR1	MAPK signaling pathway - plant;Plant hormone signal transduction;Plant-pathogen interaction	ko04016,ko04075,ko04626
HU02G01597	9.86	42.85	Up	2.16296	2.55e-06	PP2C	MAPK signaling pathway - plant;Plant hormone signal transduction	ko04016,ko04075
HU05G01575	124.72	276.705	Up	1.18936	4.19e-05	PP2C	MAPK signaling pathway - plant;Plant hormone signal transduction	ko04016,ko04075
HU06G02342	41.77	7.23	Down	-2.48412	2.37e-06	MKK9	MAPK signaling pathway - plant	ko04016
HU06G02360	41.77	7.23	Down	-2.48412	2.37e-06	MKK9	MAPK signaling pathway - plant	ko04016
GeneID	CK	Cu	Regulation	logFC	Pvalue	Gene_name	KEGG_Pathway	Pathway_ID
HU11G00409	0.1	1.025	Up	3.258	0.000695	RBOH	MAPK signaling pathway - plant;Plant-pathogen interaction	ko04016,ko04626
HU06G01980	1.99	43.98	Up	4.41487	4.13e-10	CHIB	MAPK signaling pathway - plant;Amino sugar and nucleotide sugar metabolism	ko04016,ko00520
HU02G03030	0.275	9.31	Up	5.00428	9.07e-13	ER	MAPK signaling pathway - plant	ko04016
HU09G01540	1.405	20.575	Up	3.85289	9.48e-11	ER	MAPK signaling pathway - plant	ko04016
GeneID	Cu	CuM	Regulation	logFC	Pvalue	Gene_name	KEGG_Pathway	Pathway_ID
HU06G02342	7.38	28.065	Up	1.9245	2.95e-09	MKK9	MAPK signaling pathway - plant	ko04016
HU06G02360	7.38	28.065	Up	1.9245	2.95e-09	MKK9	MAPK signaling pathway - plant	ko04016
HU05G02055	2.26	5.46	Up	1.26954	0.001859	MPK7	MAPK signaling pathway - plant	ko04016
HU02G00959	0	10.335	Up	9.3025	1.27e-08	NDPK2	MAPK signaling pathway - plant;Purine metabolism;Pyrimidine metabolism	ko04016,ko00230,ko00240
HU08G01494	3.34	15	Up	2.14779	0.000245	RBOHB	MAPK signaling pathway - plant;Plant-pathogen interaction	ko04016,ko04626
GeneID	CK	SCu	Regulation	logFC	Pvalue	Gene_name	KEGG_Pathway	Pathway_ID
HU06G02191	16.27	34.75	Up	2.16296	2.55e-06	CALM	MAPK signaling pathway - plant;Phosphatidylinositol signaling system;Plant-pathogen interaction	ko04016,ko04070,ko04626
HU09G01996	967.71	2795.01	Up	1.18936	4.19e-05	CAM-1	MAPK signaling pathway - plant;Phosphatidylinositol signaling system;Plant-pathogen interaction	ko04016,ko04070,ko04626
GeneID	SCu	SCuM	Regulation	logFC	Pvalue	Gene_name	KEGG_Pathway	Pathway_ID
HU05G00832	1708.61	3592.09	Up	1.02947	0.001176	CAT	Peroxisome;MAPK signaling pathway - plant;Tryptophan metabolism	ko04146,ko04016,ko00380

## Sheet: Table 2
Table2: DEGs involved in Plant Hormone Signal Transduction under different treatments
GeneID	CK (FPKM)	M (FPKM)	Regulation	logFC	Pvalue	Gene_name	KEGG_Pathway	Pathway_ID
HU05G02286	107.29	224.6	Up	1.2181	0.000996	IAA8	Plant hormone signal transduction	ko04075
HU03G00685	29.335	60.78	Up	1.14841	5.48e-05	IAA27	Plant hormone signal transduction	ko04075
HU03G00208	1.02	13.23	Up	4.02544	6.52e-06	SAUR21	Plant hormone signal transduction	ko04075
HU03G00207	2.36	20.605	Up	3.44584	6.87e-05	SAUR21	Plant hormone signal transduction	ko04075
HU01G00211	8.535	56.46	Up	2.96372	0.000245	SAUR15	Plant hormone signal transduction	ko04075
GeneID	CK	S	Regulation	logFC	Pvalue	Gene_name	KEGG_Pathway	Pathway_ID
HU06G00395	0.45	4	Up	3.11473	0.000122	GH3.1	Plant hormone signal transduction	ko04075
GeneID	S	SM	Regulation	logFC	Pvalue	Gene_name	KEGG_Pathway	Pathway_ID
HU02G01597	9.86	42.85	Up	2.16296	2.55e-06	At2g29380	Plant hormone signal transduction;MAPK signaling pathway - plant	ko04016,ko04075
HU05G01575	124.72	276.705	Up	1.18936	4.19e-05	PP2CA	Plant hormone signal transduction;MAPK signaling pathway - plant	ko04016,ko04075
GeneID	CK	Cu	Regulation	logFC	Pvalue	Gene_name	KEGG_Pathway	Pathway_ID
HU01G00165	2.915	12.975	Up	2.08159	3.97e-06	CYCD3-1	Plant hormone signal transduction	ko04075
GeneID	Cu	CuM	Regulation	logFC	Pvalue	Gene_name	KEGG_Pathway	Pathway_ID
HU03G02449	22.165	73.57	Up	1.72822	5.25e-07	ARF19	Plant hormone signal transduction	ko04075
GeneID	CK	SCu	Regulation	logFC	Pvalue	Gene_name	KEGG_Pathway	Pathway_ID
HU02G00566	2.705	75.825	Up	4.87335	0.000236	TIFY10A	Plant hormone signal transduction	ko04075
GeneID	SCu	SCuM	Regulation	logFC	Pvalue	Gene_name	KEGG_Pathway	Pathway_ID
HU07G00309	7.805	18.85	Up	1.218	1.24e-09	LAX3	Plant hormone signal transduction	ko04075
HU02G01338	0	13.86	Up	11.7836	6.97e-13	BSK1	Plant hormone signal transduction	ko04075
HU01G01860	30.7	3.155	Down	-3.38982	0.000646	GH3.6	Plant hormone signal transduction	ko04075
HU06G00394	8.03	3.63	Down	-1.2035	1.78e-05	GH3.8	Plant hormone signal transduction	ko04075

## Sheet: Table 3
Table3: DEGs involved in Phenylpropanoid Biosynthesis Pathway under different treatments
GeneID	CK (FPKM)	M (FPKM)	Regulation	logFC	Pvalue	Gene_name	KEGG_Pathway	Pathway_ID
HU09G00737	7.42	18.295	Up	1.38262	0.000195	PAL	Phenylpropanoid biosynthesis;Phenylalanine metabolism	ko00360,ko00940
HU10G00264	1.81	15.37	Up	3.16609	3.16e-10	HST	Phenylpropanoid biosynthesis;Stilbenoid, diarylheptanoid and gingerol biosynthesis;Flavonoid biosynthesis	ko00941,ko00940,ko00945
GeneID	CK	S	Regulation	logFC	Pvalue	Gene_name	KEGG_Pathway	Pathway_ID
HU09G00026	6.64	33.715	Up	2.27069	1.79e-05	4CL	Phenylpropanoid biosynthesis;Ubiquinone and other terpenoid-quinone biosynthesis	ko00940,ko00130
HU01G00588	4.57	96.95	Up	4.40023	0.000295	CCR1	Phenylpropanoid biosynthesis	ko00940
HU06G01469	0	16.265	Up	23.4779	9.27e-07	COMT1	Phenylpropanoid biosynthesis;Tryptophan metabolism	ko00380,ko00940
HU02G01791	18.425	165.415	Up	3.08178	1.81e-07	COMT1	Phenylpropanoid biosynthesis;Tryptophan metabolism	ko00380,ko00940
HU02G02575	1.355	9.22	Up	2.72762	0.000346	PNC1	Phenylpropanoid biosynthesis	ko00940
GeneID	S	SM	Regulation	logFC	Pvalue	Gene_name	KEGG_Pathway	Pathway_ID
HU06G01469	16.265	3.08	Down	-3.38982	0.000646	COMT1	Phenylpropanoid biosynthesis;Tryptophan metabolism	ko00380,ko00940
HU02G01791	165.415	92.19	Down	-1.2035	1.78e-05	COMT1	Phenylpropanoid biosynthesis;Tryptophan metabolism	ko00380,ko00940
HU09G00002	75.4	15.075	Down	-2.27456	7.07e-05	COMT1	Phenylpropanoid biosynthesis;Tryptophan metabolism	ko00380,ko00940
HU09G00064	584.615	85.46	Down	-2.6809	2.52e-08	COMT1	Phenylpropanoid biosynthesis;Tryptophan metabolism	ko00380,ko00940
GeneID	CK	Cu	Regulation	logFC	Pvalue	Gene_name	KEGG_Pathway	Pathway_ID
HU10G00264	1.81	14.285	Up	2.91944	3.95e-08	HST	Phenylpropanoid biosynthesis;Flavonoid biosynthesis;Stilbenoid, diarylheptanoid and gingerol biosynthesis	ko00941,ko00940,ko00945
HU09G00004	0	2.46	Up	8.71766	0.000629	COMT1	Phenylpropanoid biosynthesis;Tryptophan metabolism	ko00380,ko00940
HU09G00247	0	2.065	Up	8.37308	0.000578	PER60	Phenylpropanoid biosynthesis	ko00940
HU03G01694	0	2.095	Up	8.24789	9.27e-05	HRPN	Phenylpropanoid biosynthesis	ko00940
HU08G01569	5.825	18.625	Up	1.60242	3.68e-05	PER47	Phenylpropanoid biosynthesis	ko00940
HU05G00795	9.77	38.23	Up	1.89268	8.47e-07	BACOVA_02659	Phenylpropanoid biosynthesis;Starch and sucrose metabolism;Cyanoamino acid metabolism	ko00940,ko00500,ko00460
HU01G02797	109.335	37.47	Down	-1.63314	2.84e-06	COMT1	Phenylpropanoid biosynthesis;Tryptophan metabolism	ko00380,ko00940
HU09G00002	25.41	8.77	Down	-1.64204	0.000674	COMT1	Phenylpropanoid biosynthesis;Tryptophan metabolism	ko00380,ko00940
HU06G01090	24.13	1.59	Down	-4.06605	2.04e-05	GSVIVT00023967001	Phenylpropanoid biosynthesis	ko00940
HU06G00913	24.13	1.59	Down	-4.06605	2.04e-05	GSVIVT00023967001	Phenylpropanoid biosynthesis	ko00940
GeneID	Cu	CuM	Regulation	logFC	Pvalue	Gene_name	KEGG_Pathway	Pathway_ID
HU06G02082	33.02	136.49	Up	2.04919	1.28e-16	PAL	Phenylpropanoid biosynthesis;Phenylalanine metabolism	ko00360,ko00940
HU09G00026	7.68	22.495	Up	1.54802	4.39e-05	4CL	Phenylpropanoid biosynthesis;Ubiquinone and other terpenoid-quinone biosynthesis	ko00940,ko00130
HU03G00517	15.555	66.925	Up	2.12644	7.03e-12	CCR1	Phenylpropanoid biosynthesis	ko00940
HU05G01965	0.545	15.755	Up	4.89352	1.03e-12	PER73	Phenylpropanoid biosynthesis	ko00940
HU09G00243	0.45	8.155	Up	4.21558	1.24e-14	PER60	Phenylpropanoid biosynthesis	ko00940
HU06G00913	1.59	21.09	Up	3.72202	2.46e-05	GSVIVT00023967001	Phenylpropanoid biosynthesis	ko00940
HU06G01090	1.59	21.09	Up	3.72202	2.46e-05	GSVIVT00023967001	Phenylpropanoid biosynthesis	ko00940
HU02G02575	0.86	7.84	Up	3.23601	2.41e-09	PNC1	Phenylpropanoid biosynthesis	ko00940
HU09G00064	30.38	268.425	Up	3.13392	4.78e-07	COMT1	Phenylpropanoid biosynthesis;Tryptophan metabolism	ko00380,ko00940
HU04G01787	5.775	36.71	Up	2.6931	6.87e-09	COMT1	Phenylpropanoid biosynthesis;Tryptophan metabolism	ko00380,ko00940
HU07G00197	31.665	184.485	Up	2.52143	0.000175	COMT	Phenylpropanoid biosynthesis;Tryptophan metabolism	ko00380,ko00940
HU04G00557	6.37	37.22	Up	2.54712	7.6e-15	COMT1	Phenylpropanoid biosynthesis;Tryptophan metabolism	ko00380,ko00940
HU01G02797	37.47	171.27	Up	2.21963	3.6e-08	COMT1	Phenylpropanoid biosynthesis;Tryptophan metabolism	ko00380,ko00940
GeneID	CK	SCu	Regulation	logFC	Pvalue	Gene_name	KEGG_Pathway	Pathway_ID
HU03G01694	0	5.865	Up	22.6636	2.18e-06	HRPN	Phenylpropanoid biosynthesis	ko00940
HU10G00510	0.455	16.68	Up	5.29946	4.07e-05	PER11	Phenylpropanoid biosynthesis	ko00940
HU09G00059	3.05	10.69	Up	1.87748	0.000208	GSVIVT00037159001	Phenylpropanoid biosynthesis	ko00940
HU06G01469	0	11.66	Up	23.184	1.27e-06	COMT1	Phenylpropanoid biosynthesis;Tryptophan metabolism	ko00380,ko00940
HU02G01791	18.425	89.155	Up	2.28417	5.33e-05	COMT1	Phenylpropanoid biosynthesis;Tryptophan metabolism	ko00380,ko00940
HU05G02075	2.29	100.94	Up	5.60057	5.89e-05	CYP84A1	Phenylpropanoid biosynthesis	ko00940
HU06G00874	4.385	129.47	Up	5.01782	4.9e-05	CCOAOMT	Phenylpropanoid biosynthesis;Flavonoid biosynthesis;Stilbenoid, diarylheptanoid and gingerol biosynthesis	ko00941,ko00940,ko00945
GeneID	SCu	SCuM	Regulation	logFC	Pvalue	Gene_name	KEGG_Pathway	Pathway_ID
HU10G00514	0.265	6.805	Up	4.60368	7.51e-10	TOGT1	Phenylpropanoid biosynthesis	ko00940
HU10G00264
HU09G00026	Cu-vs-CuM
HU01G00588
HU06G01469
HU02G01791
HU06G01090	S-vs-SM|Cu-vs-CuM
HU02G02575
HU06G01469
HU02G01791
HU09G00002
HU09G00064
HU10G00264
HU09G00004
HU09G00247
HU03G01694
HU08G01569
HU05G00795
HU01G02797
HU09G00002
HU06G01090
HU06G00913
HU06G02082
HU09G00026
HU03G00517
HU05G01965
HU09G00243
HU06G00913
HU06G01090
HU02G02575
HU09G00064
HU04G01787
HU07G00197
HU04G00557
HU01G02797
HU09G00063
HU03G01694
HU10G00510
HU09G00059
HU06G01469
HU02G01791
HU05G02075
HU06G00874
HU01G00147
HU10G00514
HU09G00737
HU10G00264

## Sheet: Table 4
Table4: DEGs involved in Photosyntehtsis related processes under different treatments
GeneID	CK (FPKM)	M (FPKM)	Regulation	logFC	Pvalue	Gene_name	KEGG_Pathway
HU07G02067	664	1396.16	Up	1.25728	3.36e-05	PSAO	Photosynthesis
HU02G02938	460.875	1094.66	Up	1.34007	0.000301	LHCA2	Photosynthesis - antenna proteins
HU01G01505	230.135	723.23	Up	1.77481	7.55e-05	LHCA3	s
HU01G02401	600.21	1276.05	Up	1.21231	0.000241	lhcA-P4	Photosynthesis - antenna proteins
HU0G00080	1513.75	5447.74	Up	2.00814	1.66e-05	CAB36	Photosynthesis - antenna proteins
HU01G01905	90.11	422.89	Up	2.36613	2.62e-06	LHCB3	Photosynthesis - antenna proteins
HU11G01748	294.47	1316.62	Up	2.28335	5.59e-06	LHCB5	Photosynthesis - antenna proteins
GeneID	CK	S	Regulation	logFC	Pvalue	Gene_name	KEGG_Pathway
HU04G01247	1928.8	498.65	Down	-2.0242	0.000543	GAPC	Carbon fixation in photosynthetic organisms
HU01G00988	1080.34	102.265	Down	-3.5287	0.000113	PPC16	Carbon fixation in photosynthetic organisms
HU01G00987	3424.43	324.89	Down	-3.51884	0.000316	PPC2	Carbon fixation in photosynthetic organisms
HU06G01772	770.94	335.07	Down	-1.27411	0.000305	PGK3	Carbon fixation in photosynthetic organisms
GeneID	S	SM	Regulation	logFC	Pvalue	Gene_name	KEGG_Pathway
HU04G01247	498.65	1561.24	Up	1.66203	0.000655	GAPC	Carbon fixation in photosynthetic organisms
HU01G00988	102.265	1102.99	Up	3.4634	9.03e-06	PPC16	Carbon fixation in photosynthetic organisms
HU01G00987	324.89	2353.47	Up	2.88906	0.000209	PPC2	Carbon fixation in photosynthetic organisms
HU06G01772	335.07	803.665	Up	1.30217	5.87e-05	PGK3	Carbon fixation in photosynthetic organisms
GeneID	CK	Cu	Regulation	logFC	Pvalue	Gene_name	KEGG_Pathway
HU01G00989	6.485	0.68	Down	-3.33646	2.83e-09	PPC1	Carbon fixation in photosynthetic organisms
GeneID	Cu	CuM	Regulation	logFC	Pvalue	Gene_name	KEGG_Pathway
HU06G00916	5.79	25.425	Up	2.15895	3.96e-10	At3g47520	Carbon fixation in photosynthetic organisms
HU03G01724	10.005	20.1	Up	1.00458	0.001263	MODA	Carbon fixation in photosynthetic organisms
GeneID	CK	SCu	Regulation	logFC	Pvalue	Gene_name	KEGG_Pathway
HU05G01086	12.59	23.01	Up	1.96856	1.13e-05	FBP,fbp	Carbon fixation in photosynthetic organisms
