# Supplementary material for: Comparative Physiological and Transcriptomics Profiling Provides Integrated Insight into Melatonin Mediated Salt and Copper Stress Tolerance in Selenicereus undatus L
Source: Plants (Basel). 2024 Dec 23;13(24):3602. doi: 10.3390/plants13243602 (PMC11678089; doi:10.3390/plants13243602)
Supplement: Supplementary file 1 [file plants-13-03602-s001.zip › Supplementary file S8.xlsx]

## Sheet: Brown module
TOP 20 Enriched GO terms: Brown Module
GO_class	GO ID	GO_term	Hit_number	Background number	P-Value	Q-Value	Gene IDs
Biological Process	GO:0046394	carboxylic acid biosynthetic process	34	413	7.64377e-09	1.60978e-05	HU07G00172,HU09G02054,HU02G02569,HU01G00895,HU07G00167,HU03G02531,HU06G01068,HU08G01507,HU03G02534,HU11G00996,HU05G02179,HU09G01263,HU06G02082,HU03G02979,HU11G01610,HU09G00737,HU06G01828,HU07G01171,HU0G00154,HU02G00922,novel.11520,HU06G02015,HU07G01943,HU03G01794,HU06G00537,HU05G00486,HU08G01821,HU02G01891,HU10G00571,novel.18599,HU07G00401,HU03G02814,HU08G01635,HU08G01478
Biological Process	GO:0016053	organic acid biosynthetic process	34	425	1.56131e-08	1.64405e-05	HU03G02534,HU11G00996,HU05G02179,HU08G01507,HU03G02979,HU11G01610,HU09G01263,HU06G02082,HU09G02054,HU02G02569,HU07G00172,HU06G01068,HU01G00895,HU03G02531,HU07G00167,HU02G01891,HU07G00401,novel.18599,HU10G00571,HU08G01478,HU03G02814,HU08G01635,HU06G02015,HU07G01943,HU02G00922,novel.11520,HU07G01171,HU09G00737,HU06G01828,HU0G00154,HU08G01821,HU03G01794,HU05G00486,HU06G00537
Biological Process	GO:0019752	carboxylic acid metabolic process	51	832	3.61594e-08	2.53839e-05	HU09G02054,HU02G02569,HU04G02006,HU07G00172,HU06G01068,HU01G00895,HU11G01362,HU07G00167,HU03G02531,HU02G00092,HU03G02534,HU01G02629,HU05G02179,HU11G00996,HU08G01507,HU03G02979,HU11G01610,HU06G01271,HU09G01263,HU03G02869,HU06G01317,HU06G02082,HU06G02015,HU07G01943,novel.11520,HU01G00828,HU02G00922,HU09G00737,HU07G01171,HU06G01828,HU0G00154,HU08G01821,HU03G01794,HU06G00537,HU05G00486,HU02G01787,HU1…
Biological Process	GO:0043436	oxoacid metabolic process	51	843	5.48311e-08	2.88686e-05	HU07G00401,novel.18599,HU10G00571,HU02G01891,HU04G02200,HU11G01908,HU10G00506,HU11G01129,HU02G00832,HU11G01130,HU08G01478,HU04G02199,HU03G02814,HU09G01737,HU08G01635,HU0G00154,HU07G01171,HU09G00737,HU06G01828,HU06G02015,HU07G01943,HU01G00828,novel.11520,HU02G00922,HU06G00537,HU05G00486,HU02G01787,HU03G01794,HU08G01821,HU08G01507,HU11G00996,HU05G02179,HU02G00092,HU03G02534,HU01G02629,HU06G01317,HU…
Biological Process	GO:0044281	small molecule metabolic process	74	1453	7.09623e-08	2.98893e-05	HU03G02979,HU11G01610,HU03G02534,HU02G00092,HU11G00996,HU05G02179,HU07G00674,HU10G00204,HU06G01068,HU05G00766,HU03G02531,HU10G00524,HU02G02569,HU09G02054,HU03G01624,HU06G00338,HU05G01684,HU09G01737,HU08G01635,HU02G00832,HU11G01908,HU08G01103,HU04G02200,HU08G01821,HU03G01794,HU05G00486,HU06G00537,novel.11520,HU01G00828,HU03G00310,HU07G01171,HU02G00912,HU09G01263,HU03G02869,HU06G01271,HU07G02031,HU…
Biological Process	GO:0006082	organic acid metabolic process	51	860	1.0246e-07	3.59635e-05	HU11G01129,HU04G02199,HU08G01478,HU09G01737,HU08G01635,HU03G02814,HU02G00832,HU11G01130,HU04G02200,HU02G01891,HU07G00401,novel.18599,HU10G00571,HU10G00506,HU11G01908,HU03G01794,HU06G00537,HU02G01787,HU05G00486,HU08G01821,HU06G01828,HU09G00737,HU07G01171,HU0G00154,HU06G02015,HU07G01943,novel.11520,HU02G00922,HU01G00828,HU06G01271,HU09G01263,HU03G02869,HU06G01317,HU06G02082,HU03G02979,HU11G01610,HU…
Biological Process	GO:0044283	small molecule biosynthetic process	38	558	1.5819e-07	4.75925e-05	HU09G01263,HU06G02082,HU03G02979,HU11G01610,HU08G01507,HU03G02534,HU05G02179,HU11G00996,HU01G00895,HU07G00167,HU03G02531,HU06G01068,HU02G02569,HU09G02054,HU10G00524,HU07G00172,HU08G01478,HU08G01635,HU03G02814,HU02G01891,HU07G00401,novel.18599,HU10G00571,HU03G01794,HU06G00537,HU05G00486,HU08G01821,HU09G00737,HU06G01828,HU07G01171,HU0G00154,HU07G01943,HU03G00310,HU06G02015,HU02G00922,novel.11520,HU…
Biological Process	GO:0006026	aminoglycan catabolic process	7	21	7.91065e-07	0.000138832	HU06G01804,HU09G00019,HU08G01717,HU11G01456,novel.19785,HU11G01457,novel.19786
Biological Process	GO:0006030	chitin metabolic process	7	21	7.91065e-07	0.000138832	HU08G01717,HU06G01804,HU09G00019,novel.19786,HU11G01457,novel.19785,HU11G01456
Biological Process	GO:0006032	chitin catabolic process	7	21	7.91065e-07	0.000138832	HU11G01456,novel.19785,novel.19786,HU11G01457,HU06G01804,HU09G00019,HU08G01717
Biological Process	GO:0046348	amino sugar catabolic process	7	21	7.91065e-07	0.000138832	HU08G01717,HU06G01804,HU09G00019,novel.19786,HU11G01457,novel.19785,HU11G01456
Biological Process	GO:1901072	glucosamine-containing compound catabolic process	7	21	7.91065e-07	0.000138832	HU11G01457,novel.19786,novel.19785,HU11G01456,HU08G01717,HU09G00019,HU06G01804
Biological Process	GO:0006952	defense response	32	465	1.21288e-06	0.000196486	novel.5261,HU06G01804,novel.5284,HU07G01474,HU02G02886,HU03G01082,HU02G00922,HU06G02056,novel.5510,HU11G00441,HU11G01456,HU03G01081,HU04G00170,novel.5292,HU01G00526,HU07G01482,HU06G01801,novel.5262,HU07G01485,HU11G00437,HU03G02585,HU03G00483,HU07G01479,novel.9926,HU03G02610,novel.5269,HU05G02124,HU11G00442,HU02G00566,HU11G00439,HU03G01070,HU09G02023
Biological Process	GO:0001906	cell killing	7	23	1.59195e-06	0.00020053	HU02G02886,novel.9926,novel.5262,novel.5261,novel.5284,novel.5292,novel.5269
Biological Process	GO:0006022	aminoglycan metabolic process	7	23	1.59195e-06	0.00020053	HU06G01804,HU09G00019,HU08G01717,novel.19785,HU11G01456,novel.19786,HU11G01457
Biological Process	GO:0031640	killing of cells of other organism	7	23	1.59195e-06	0.00020053	novel.5269,novel.5292,novel.5284,novel.5261,novel.5262,novel.9926,HU02G02886
Biological Process	GO:0072330	monocarboxylic acid biosynthetic process	19	198	1.68154e-06	0.00020053	HU05G02179,HU11G00996,HU02G01891,HU08G01507,HU10G00571,HU11G01610,HU08G01478,HU03G02814,HU08G01635,HU06G02082,HU02G02569,HU07G01943,HU06G02015,HU07G00172,HU02G00922,HU09G00737,HU08G01821,HU05G00486,HU07G00167
Biological Process	GO:1901136	carbohydrate derivative catabolic process	10	55	1.71393e-06	0.00020053	HU08G01103,HU09G01886,HU11G01457,novel.19786,novel.19785,HU06G01102,HU11G01456,HU08G01717,HU09G00019,HU06G01804
Biological Process	GO:1901071	glucosamine-containing compound metabolic process	7	24	2.19576e-06	0.000243383	HU06G01804,HU09G00019,HU08G01717,HU11G01456,novel.19785,novel.19786,HU11G01457
Molecular Function	GO:0004568	chitinase activity	7	26	3.98356e-06	0.000419469	HU09G00019,HU06G01804,HU08G01717,HU11G01456,novel.19785,novel.19786,HU11G01457

## Sheet: Dark green module
TOP 20 Enriched GO terms: Dark Green Module
GO_class	GO ID	GO_term	Hit_number	Background number	P-Value	Q-Value	Gene IDs
Biological Process	GO:1901564	organonitrogen compound metabolic process	21	3505	0.000447963	0.10348	HU03G02289,HU11G01027,HU07G01528,HU03G00776,HU08G00142,HU07G01397,HU07G01705,HU03G00357,HU08G00403,HU03G00440,HU03G00653,HU07G00855,HU07G01563,HU07G01266,HU07G01539,HU04G01300,HU07G00791,HU07G01435,HU07G00543,HU06G00929,HU07G01527
Cellular Component	GO:1905368	peptidase complex	4	119	0.000363346	0.10348	HU07G00855,HU04G01300,HU06G00929,HU08G00403
Molecular Function	GO:0003958	NADPH-hemoprotein reductase activity	2	9	0.000280265	0.10348	HU07G00817,HU07G00815
Molecular Function	GO:0004298	threonine-type endopeptidase activity	2	16	0.000922347	0.127837	HU06G00929,HU07G00855
Molecular Function	GO:0016653	oxidoreductase activity, acting on NAD(P)H, heme protein as acceptor	2	16	0.000922347	0.127837	HU07G00815,HU07G00817
Biological Process	GO:0010499	proteasomal ubiquitin-independent protein catabolic process	2	26	0.00245288	0.142171	HU07G00855,HU06G00929
Biological Process	GO:0043161	proteasome-mediated ubiquitin-dependent protein catabolic process	4	208	0.0028736	0.142171	HU07G00855,HU04G01300,HU07G01705,HU06G00929
Biological Process	GO:0044267	cellular protein metabolic process	15	2458	0.0030773	0.142171	HU03G02289,HU07G00855,HU07G01563,HU07G01266,HU04G01300,HU07G01539,HU03G00776,HU07G00791,HU06G00929,HU08G00403,HU03G00357,HU07G01705,HU07G00543,HU07G01435,HU07G01397
Biological Process	GO:0072525	pyridine-containing compound biosynthetic process	2	27	0.00264429	0.142171	HU03G00653,HU03G00440
Cellular Component	GO:0000502	proteasome complex	3	90	0.002132	0.142171	HU06G00929,HU04G01300,HU07G00855
Cellular Component	GO:1905369	endopeptidase complex	3	97	0.00263837	0.142171	HU06G00929,HU04G01300,HU07G00855
Molecular Function	GO:0000107	imidazoleglycerol-phosphate synthase activity	1	1	0.0028299	0.142171	HU11G01027
Molecular Function	GO:0005044	scavenger receptor activity	1	1	0.0028299	0.142171	HU07G01266
Molecular Function	GO:0038024	cargo receptor activity	1	1	0.0028299	0.142171	HU07G01266
Molecular Function	GO:0070003	threonine-type peptidase activity	2	21	0.00159945	0.142171	HU07G00855,HU06G00929
Biological Process	GO:0010498	proteasomal protein catabolic process	4	219	0.00345579	0.142558	HU04G01300,HU06G00929,HU07G01705,HU07G00855
Biological Process	GO:0072524	pyridine-containing compound metabolic process	2	32	0.0037028	0.142558	HU03G00653,HU03G00440
Cellular Component	GO:0005839	proteasome core complex	2	32	0.0037028	0.142558	HU07G00855,HU06G00929
Biological Process	GO:0019538	protein metabolic process	15	2568	0.00466662	0.163199	HU07G00791,HU03G00776,HU08G00403,HU03G00357,HU06G00929,HU07G01705,HU07G00543,HU07G01435,HU07G01397,HU07G00855,HU03G02289,HU04G01300,HU07G01539,HU07G01563,HU07G01266
Biological Process	GO:0071894	histone H2B conserved C-terminal lysine ubiquitination	1	2	0.00565192	0.163199	HU07G01539

## Sheet: Dark grey module
TOP 20 Enriched GO terms: Dark Grey Module
GO_class	GO ID	GO_term	Hit_number	Background number	P-Value	Q-Value	Gene IDs
Biological Process	GO:0008643	carbohydrate transport	3	85	0.00272561	0.355195	HU04G01325,HU08G01881,HU01G01645
Biological Process	GO:0019343	cysteine biosynthetic process via cystathionine	1	3	0.00976428	0.355195	HU04G00384
Biological Process	GO:0019346	transsulfuration	1	5	0.0162215	0.355195	HU04G00384
Biological Process	GO:0050667	homocysteine metabolic process	1	5	0.0162215	0.355195	HU04G00384
Biological Process	GO:0070972	protein localization to endoplasmic reticulum	2	58	0.0154542	0.355195	HU02G01251,HU01G02161
Cellular Component	GO:0005947	mitochondrial alpha-ketoglutarate dehydrogenase complex	1	4	0.0129981	0.355195	HU11G01141
Cellular Component	GO:0030062	mitochondrial tricarboxylic acid cycle enzyme complex	1	4	0.0129981	0.355195	HU11G01141
Cellular Component	GO:0071261	Ssh1 translocon complex	1	3	0.00976428	0.355195	HU01G02161
Molecular Function	GO:0003878	ATP citrate synthase activity	1	5	0.0162215	0.355195	HU08G00662
Molecular Function	GO:0003978	UDP-glucose 4-epimerase activity	1	5	0.0162215	0.355195	HU04G00323
Molecular Function	GO:0004096	catalase activity	1	5	0.0162215	0.355195	HU06G00775
Molecular Function	GO:0004123	cystathionine gamma-lyase activity	1	3	0.00976428	0.355195	HU04G00384
Molecular Function	GO:0004514	nicotinate-nucleotide diphosphorylase (carboxylating) activity	1	3	0.00976428	0.355195	HU06G00872
Molecular Function	GO:0004516	nicotinate phosphoribosyltransferase activity	1	3	0.00976428	0.355195	HU06G00872
Molecular Function	GO:0005215	transporter activity	11	1393	0.00536814	0.355195	HU09G00753,HU02G02734,HU08G01804,HU02G01483,HU04G01325,HU08G01881,HU01G02161,HU07G00608,HU03G02231,HU08G01975,HU08G00806
Molecular Function	GO:0005342	organic acid transmembrane transporter activity	2	55	0.013971	0.355195	HU07G00608,HU02G02734
Molecular Function	GO:0015144	carbohydrate transmembrane transporter activity	2	47	0.0103422	0.355195	HU04G01325,HU08G01881
Molecular Function	GO:0015171	amino acid transmembrane transporter activity	2	34	0.00551592	0.355195	HU02G02734,HU07G00608
Molecular Function	GO:0016624	oxidoreductase activity, acting on the aldehyde or oxo group of donors, disulfide as acceptor	2	14	0.000933315	0.355195	HU07G00191,HU11G01141
Molecular Function	GO:0016903	oxidoreductase activity, acting on the aldehyde or oxo group of donors	3	76	0.00198109	0.355195	HU11G01141,HU07G01940,HU07G00191

## Sheet: Grey module
TOP 20 Enriched GO terms: Grey Module
GO_class	GO ID	GO_term	Hit_number	Background number	P-Value	Q-Value	Gene IDs
Cellular Component	GO:0005747	mitochondrial respiratory chain complex I	20	36	3.10023e-13	4.07267e-10	HU03G01751,HU04G01611,HU01G02111,HU06G01308,HU02G03099,HU02G00079,HU08G01324,HU03G02269,HU01G00233,HU03G00867,HU05G01295,HU02G02956,HU03G02270,HU01G02795,HU01G02693,HU02G00834,HU03G01526,HU06G01026,HU10G00791,HU07G02049
Cellular Component	GO:0030964	NADH dehydrogenase complex	20	36	3.10023e-13	4.07267e-10	HU02G03099,HU01G02111,HU04G01611,HU03G01751,HU06G01308,HU03G00867,HU05G01295,HU08G01324,HU02G00079,HU01G00233,HU03G02269,HU02G02956,HU01G02795,HU03G02270,HU03G01526,HU06G01026,HU07G02049,HU10G00791,HU01G02693,HU02G00834
Cellular Component	GO:0045271	respiratory chain complex I	20	36	3.10023e-13	4.07267e-10	HU02G00834,HU01G02693,HU07G02049,HU10G00791,HU06G01026,HU03G01526,HU01G02795,HU03G02270,HU02G02956,HU01G00233,HU03G02269,HU08G01324,HU02G00079,HU03G00867,HU05G01295,HU06G01308,HU01G02111,HU03G01751,HU04G01611,HU02G03099
Cellular Component	GO:1902495	transmembrane transporter complex	23	50	9.89144e-13	9.74554e-10	HU02G02956,HU03G02270,HU01G02795,HU02G02144,HU11G00129,HU06G01026,HU03G01526,HU02G02143,HU10G00791,HU07G02049,HU01G02693,HU02G00834,HU02G03099,HU04G01611,HU03G01751,HU01G02111,HU06G01308,HU05G01295,HU03G00867,HU02G00079,HU08G01324,HU03G02269,HU01G00233
Cellular Component	GO:1990351	transporter complex	24	55	1.32775e-12	1.04653e-09	HU02G03099,HU06G01308,HU04G01611,HU03G01751,HU01G02111,HU03G00867,HU05G01295,HU03G02269,HU01G00233,HU02G00079,HU08G01324,HU03G02270,HU01G02795,HU02G02956,HU02G03148,HU11G00129,HU02G02144,HU02G02143,HU10G00791,HU07G02049,HU03G01526,HU06G01026,HU02G00834,HU01G02693
Cellular Component	GO:0070469	respirasome	29	93	1.28134e-10	8.4163e-08	HU08G01324,HU02G00079,HU01G00233,HU03G02269,HU03G00867,HU05G01295,HU01G02111,HU03G01751,HU04G01611,HU01G02614,HU06G01308,HU09G01173,HU06G02325,HU09G01702,HU02G03099,HU02G01125,HU01G02693,HU04G00392,HU02G00834,HU03G01526,HU06G01026,HU10G00791,HU07G02049,HU07G00647,HU11G00129,HU03G01483,HU02G02956,HU01G02795,HU03G02270
Cellular Component	GO:0098800	inner mitochondrial membrane protein complex	30	100	1.80063e-10	1.01375e-07	HU02G02144,HU11G00129,HU09G01482,HU02G02956,HU03G02270,HU01G02795,HU01G02693,HU04G01645,HU02G00834,HU06G01026,HU03G01526,HU02G02143,HU10G00791,HU06G02212,HU07G02049,HU08G00197,HU04G01611,HU03G01751,HU10G00672,HU01G02111,HU06G01308,HU02G03099,HU02G00079,HU08G01324,HU03G02269,HU01G00233,HU06G01058,HU05G01295,HU03G00867,HU01G00224
Cellular Component	GO:0098803	respiratory chain complex	22	59	4.59501e-10	2.26362e-07	HU06G01308,HU01G02614,HU03G01751,HU04G01611,HU01G02111,HU02G03099,HU03G02269,HU01G00233,HU02G00079,HU08G01324,HU03G00867,HU05G01295,HU11G00129,HU03G02270,HU01G02795,HU02G02956,HU02G00834,HU01G02693,HU10G00791,HU07G02049,HU06G01026,HU03G01526
Cellular Component	GO:0005746	mitochondrial respirasome	22	62	1.38441e-09	6.06218e-07	HU01G00233,HU03G02269,HU08G01324,HU02G00079,HU03G00867,HU05G01295,HU06G01308,HU01G02111,HU04G01611,HU03G01751,HU02G03099,HU02G00834,HU01G02693,HU07G02049,HU10G00791,HU06G01026,HU03G01526,HU11G00129,HU03G01483,HU01G02795,HU03G02270,HU02G02956
Cellular Component	GO:0098798	mitochondrial protein-containing complex	37	165	1.19959e-08	4.7276e-06	HU08G01900,HU03G00930,HU03G00867,HU03G02269,HU02G00079,HU02G03099,HU08G00197,HU10G00672,HU01G02111,HU06G02212,HU03G01526,HU04G01645,HU01G02693,HU03G02270,HU05G01422,HU01G02795,HU08G00170,HU11G00129,novel.5868,HU05G00998,HU05G01843,HU01G00224,HU05G01295,HU06G01058,HU01G00233,HU08G01324,HU06G01308,HU03G01751,HU04G01611,HU02G02143,HU10G00791,HU07G02049,HU06G01026,HU02G00834,HU09G01482,HU02G02956,HU0…
Cellular Component	GO:0031966	mitochondrial membrane	56	311	1.43867e-08	5.15438e-06	HU04G00392,HU05G01216,HU02G00834,HU06G01026,HU07G02049,HU10G00791,HU06G01143,HU02G02143,HU06G00388,HU09G01637,HU02G02144,HU03G01483,HU02G02956,HU09G01482,HU08G01324,HU06G01058,HU01G00233,HU06G01439,HU01G00224,novel.16204,HU05G01295,HU01G01232,HU03G01751,HU04G01611,HU06G01308,HU09G01173,HU06G02325,HU01G02693,HU04G01645,HU03G01526,HU06G02212,HU09G00714,HU04G01207,HU07G00647,novel.5868,HU11G00129,HU…
Cellular Component	GO:0005743	mitochondrial inner membrane	47	242	1.8656e-08	6.12695e-06	HU06G01439,HU01G00233,HU06G01058,HU08G01324,HU01G00224,novel.16204,HU05G01295,HU06G01308,HU03G01751,HU04G01611,HU06G02325,HU09G01173,HU02G00834,HU04G00392,HU06G00388,HU02G02143,HU10G00791,HU07G02049,HU06G01026,HU03G01483,HU02G02144,HU09G01482,HU02G02956,HU03G02269,HU02G00079,HU01G00778,HU03G00867,HU01G02614,HU08G00197,HU10G00672,HU01G02111,HU09G01702,HU02G01125,HU02G03099,HU05G02019,novel.18365,H…
Cellular Component	GO:0005839	proteasome core complex	14	32	6.28172e-08	1.90433e-05	HU05G02096,HU11G01178,HU03G02439,HU06G01717,HU11G00374,HU10G00263,HU02G01983,HU06G00144,HU06G02384,HU06G02061,HU07G00540,HU06G00140,HU11G00931,HU01G01249
Cellular Component	GO:0005740	mitochondrial envelope	56	325	6.93231e-08	1.95144e-05	HU09G01702,HU02G03099,HU02G01125,HU05G02019,novel.18365,HU06G01145,HU01G02614,HU08G00197,HU01G02111,HU10G00672,HU01G00556,HU01G00778,HU03G00867,HU03G02269,HU02G00079,HU03G02270,HU05G01422,HU01G02795,HU11G00404,HU09G01636,novel.5868,HU11G00129,HU07G00647,HU04G01207,HU09G00714,HU06G02212,HU03G01526,HU04G01645,HU01G02693,HU06G02325,HU09G01173,HU06G01308,HU01G01232,HU03G01751,HU04G01611,novel.16204,H…
Cellular Component	GO:0019866	organelle inner membrane	53	306	1.29778e-07	3.40971e-05	HU06G01439,HU06G01058,HU01G00233,HU03G01643,HU08G01324,novel.16204,HU02G01390,HU01G00224,HU05G01295,HU06G01308,HU04G01611,HU03G01751,HU06G02325,HU09G01173,HU06G01788,HU02G00834,HU05G00032,HU04G00392,HU02G02143,HU06G00388,HU10G00791,HU07G02049,HU06G01026,HU03G01483,HU02G02144,HU09G01482,HU02G02956,HU03G02269,HU02G00079,HU01G00778,HU03G00867,HU01G02614,HU08G00197,HU10G00672,HU01G02111,HU09G01702,HU…
Cellular Component	GO:1990204	oxidoreductase complex	25	105	8.25102e-07	0.000203233	HU06G01308,HU01G02614,HU03G01751,HU04G01611,HU01G02111,HU02G03099,HU08G00575,HU03G02269,HU01G00233,HU02G00079,HU08G01324,HU08G01900,HU05G01295,HU03G00867,HU03G00948,HU11G00129,HU03G02270,HU01G02795,HU02G02956,HU02G00834,HU01G02693,HU10G00791,HU07G02049,HU06G01026,HU03G01526
Cellular Component	GO:0005739	mitochondrion	117	936	2.01074e-06	0.000466136	HU05G02019,HU02G03099,HU10G00672,HU08G01271,novel.873,HU03G00867,HU01G00778,HU05G00759,HU08G01645,HU06G01648,HU08G00761,HU02G00079,HU06G00035,HU09G00125,HU07G00827,HU08G01860,HU01G02795,HU05G01422,HU03G02270,HU02G02712,HU04G01207,HU05G02317,HU11G00129,HU07G00647,HU09G01636,HU03G01526,HU09G00714,HU07G01116,HU08G00590,HU09G01463,HU09G01173,HU08G00575,HU06G02325,HU10G01216,HU01G01232,HU03G01623,HU05…
Biological Process	GO:0010499	proteasomal ubiquitin-independent protein catabolic process	11	26	2.50057e-06	0.000492738	HU10G00263,HU06G01717,HU11G00374,HU11G01178,HU03G02439,HU01G01249,HU11G00931,HU07G00540,HU02G01983,HU06G02384,HU06G02061
Cellular Component	GO:0000502	proteasome complex	22	90	2.31611e-06	0.000492738	novel.1679,HU07G00540,HU06G00140,HU02G01284,HU03G02439,HU11G01178,HU10G00263,HU10G00416,HU06G02061,HU06G02384,HU06G00144,HU02G01983,HU11G00613,HU01G01249,HU02G01290,HU07G01423,HU11G00931,HU06G00135,HU05G00815,HU05G02096,HU06G01717,HU11G00374
Cellular Component	GO:1905369	endopeptidase complex	23	97	2.41901e-06	0.000492738	HU05G00815,HU05G02096,HU11G00374,HU06G01717,HU06G02384,HU06G02061,HU02G01983,HU06G00144,HU02G01290,HU11G00613,HU01G01249,HU07G01423,HU06G00135,HU11G00931,HU03G02439,HU11G01178,HU10G00263,HU10G00416,novel.1679,HU05G00592,HU07G00540,HU02G01284,HU06G00140
