# Supplementary material for: Comparative Physiological and Transcriptomics Profiling Provides Integrated Insight into Melatonin Mediated Salt and Copper Stress Tolerance in Selenicereus undatus L
Source: Plants (Basel). 2024 Dec 23;13(24):3602. doi: 10.3390/plants13243602 (PMC11678089; doi:10.3390/plants13243602)
Supplement: Supplementary file 1 [file plants-13-03602-s001.zip › Supplementary file S9.xlsx]

## Sheet: Brown module
TOP 20 Enriched KEGG Pathways: Brown Module
Pathway Hierarchy1	Pathway Hierarchy2	KEGG Pathway	Pathway ID	Gene Number	Background number	P-Value	Q-Value	Gene ID
Metabolism	Lipid metabolism	Fatty acid elongation	ko00062	10	59	3.14579e-06	0.000292559	novel.21838,HU11G01610,HU05G02179,HU08G01507,HU07G00167,HU05G01621,novel.21839,HU02G02569,HU06G00589,HU07G00172
Metabolism	Amino acid metabolism	Arginine and proline metabolism	ko00330	9	70	9.55446e-05	0.00375137	HU04G02199,HU04G01472,HU11G01908,HU11G01183,HU03G02869,HU10G00524,HU02G01298,HU06G00537,HU04G02200
Organismal Systems	Environmental adaptation	Plant-pathogen interaction	ko04626	21	317	0.000121012	0.00375137	HU09G01085,HU07G00167,HU03G00483,HU11G01270,HU08G02214,HU09G01037,HU02G00760,HU01G00526,HU07G02045,HU03G01635,HU11G01610,HU08G01507,HU04G02189,HU05G00098,HU02G02539,HU07G00172,HU08G01968,HU07G01659,HU02G02569,HU10G00989,HU03G00803
Metabolism	Amino acid metabolism	Phenylalanine, tyrosine and tryptophan biosynthesis	ko00400	8	60	0.000180475	0.00419605	novel.11520,HU03G01794,HU03G02869,HU01G00895,HU07G01171,HU09G01263,HU03G02979,HU07G00401
Metabolism	Biosynthesis of other secondary metabolites	Stilbenoid, diarylheptanoid and gingerol biosynthesis	ko00945	6	35	0.000291305	0.00451523	HU09G01968,HU03G00269,novel.314,HU02G01415,HU01G00147,HU06G00874
Metabolism	Lipid metabolism	Biosynthesis of unsaturated fatty acids	ko01040	6	35	0.000291305	0.00451523	HU05G01621,HU07G01800,HU06G00589,HU05G02179,novel.21839,novel.21838
Metabolism	Carbohydrate metabolism	Amino sugar and nucleotide sugar metabolism	ko00520	14	181	0.000353557	0.00469726	HU02G01891,HU09G00180,HU05G01684,novel.19785,HU11G01456,HU09G00019,HU06G01804,HU08G01717,HU03G00964,novel.19786,HU01G00828,HU02G00912,HU11G01457,HU05G00912
Metabolism	Biosynthesis of other secondary metabolites	Flavonoid biosynthesis	ko00941	8	69	0.000479117	0.00556974	HU03G00269,novel.314,HU09G01968,HU04G00646,HU06G02461,HU02G01415,HU06G00874,HU01G00147
Metabolism	Biosynthesis of other secondary metabolites	Phenylpropanoid biosynthesis	ko00940	17	257	0.000541024	0.00559058	HU10G00616,HU06G00874,HU10G00510,novel.19840,HU09G01968,novel.17267,HU04G01257,novel.314,HU01G00184,HU06G00914,HU05G02075,HU01G00588,HU09G00737,HU01G00147,HU02G01415,HU06G02082,HU03G00269
Metabolism	Amino acid metabolism	Cysteine and methionine metabolism	ko00270	12	148	0.000606506	0.0056405	HU10G02006,HU05G02315,HU10G00524,HU06G02681,HU08G01920,HU06G00340,HU06G00338,HU11G00077,HU05G00766,HU03G02869,HU09G01090,HU04G00257
Environmental Information Processing	Signal transduction	MAPK signaling pathway - plant	ko04016	15	227	0.00114505	0.00968087	HU09G01037,HU11G00494,HU01G00526,HU11G01456,HU04G00257,HU07G01251,HU11G01082,HU09G01492,HU06G02335,HU02G01368,HU06G02610,HU05G00098,HU02G02539,HU11G01457,HU03G00483
Metabolism	Metabolism of other amino acids	Glutathione metabolism	ko00480	9	101	0.00149087	0.0115542	novel.1876,HU06G01317,HU02G01077,HU02G01078,HU04G00814,HU02G00938,novel.1877,HU02G03072,HU10G00506
Metabolism	Amino acid metabolism	Alanine, aspartate and glutamate metabolism	ko00250	7	67	0.00199309	0.0142583	HU09G01737,HU04G02199,HU03G02869,HU02G00592,HU09G01090,HU04G01462,HU04G02200
Metabolism	Amino acid metabolism	Phenylalanine metabolism	ko00360	5	45	0.00668905	0.0369313	HU09G00737,HU03G02869,HU06G02082,HU02G00162,HU02G00832
Metabolism	Biosynthesis of other secondary metabolites	Betalain biosynthesis	ko00965	3	15	0.00675088	0.0369313	HU08G01571,HU02G00832,HU08G01572
Metabolism	Lipid metabolism	Cutin, suberine and wax biosynthesis	ko00073	5	45	0.00668905	0.0369313	HU07G02031,HU11G01777,HU06G01501,HU07G02182,HU04G01317
Metabolism	Lipid metabolism	Linoleic acid metabolism	ko00591	3	15	0.00675088	0.0369313	HU08G01478,HU07G01943,HU06G02015
Metabolism	Amino acid metabolism	Arginine biosynthesis	ko00220	5	46	0.00734451	0.0379467	HU02G00592,HU09G01737,HU0G00154,HU11G01908,HU03G02869
Metabolism	Amino acid metabolism	Valine, leucine and isoleucine degradation	ko00280	6	68	0.00942659	0.0461407	HU11G01183,HU07G01800,HU03G02730,HU01G01352,HU10G01444,HU09G01090
Metabolism	Lipid metabolism	Fatty acid degradation	ko00071	6	73	0.0131328	0.0610677	HU11G01183,HU07G02182,HU11G01680,HU01G01352,HU07G00907,HU07G01800

## Sheet: Dark green module
TOP 20 Enriched KEGG Pathways: Dark Green Module
Pathway Hierarchy1	Pathway Hierarchy2	KEGG Pathway	Pathway ID	Gene Number	Background number	P-Value	Q-Value	Gene ID
Genetic Information Processing	Folding, sorting and degradation	Proteasome	ko03050	3	83	0.00174423	0.0331404	HU04G01300,HU07G00855,HU06G00929
Environmental Information Processing	Signal transduction	Plant hormone signal transduction	ko04075	3	344	0.076582	0.305826	HU07G00971,HU03G00907,HU03G01084
Metabolism	Amino acid metabolism	Histidine metabolism	ko00340	1	26	0.0726462	0.305826	HU11G01027
Metabolism	Biosynthesis of other secondary metabolites	Stilbenoid, diarylheptanoid and gingerol biosynthesis	ko00945	1	35	0.0965765	0.305826	HU03G00726
Metabolism	Glycan biosynthesis and metabolism	Glycosylphosphatidylinositol (GPI)-anchor biosynthesis	ko00563	1	35	0.0965765	0.305826	novel.16915
Metabolism	Metabolism of cofactors and vitamins	Vitamin B6 metabolism	ko00750	1	19	0.0536087	0.305826	HU03G00653
Cellular Processes	Transport and catabolism	Autophagy - other	ko04136	1	43	0.117343	0.31381	HU06G02648
Genetic Information Processing	Transcription	Basal transcription factors	ko03022	1	63	0.16725	0.31381	HU08G00403
Metabolism	Amino acid metabolism	Lysine degradation	ko00310	1	52	0.140151	0.31381	HU03G00913
Metabolism	Amino acid metabolism	Phenylalanine, tyrosine and tryptophan biosynthesis	ko00400	1	60	0.159943	0.31381	HU08G00142
Metabolism	Biosynthesis of other secondary metabolites	Flavonoid biosynthesis	ko00941	1	69	0.181679	0.31381	HU03G00726
Metabolism	Amino acid metabolism	Glycine, serine and threonine metabolism	ko00260	1	88	0.225787	0.357496	HU08G00142
Environmental Information Processing	Signal transduction	MAPK signaling pathway - plant	ko04016	1	227	0.485145	0.591041	HU03G00907
Genetic Information Processing	Folding, sorting and degradation	Ubiquitin mediated proteolysis	ko04120	1	187	0.420736	0.591041	HU07G01705
Genetic Information Processing	Transcription	Spliceosome	ko03040	1	256	0.52743	0.591041	HU08G00784
Metabolism	Biosynthesis of other secondary metabolites	Phenylpropanoid biosynthesis	ko00940	1	257	0.528827	0.591041	HU03G00726
Metabolism	Carbohydrate metabolism	Starch and sucrose metabolism	ko00500	1	200	0.442483	0.591041	HU10G01954
Genetic Information Processing	Folding, sorting and degradation	Protein processing in endoplasmic reticulum	ko04141	1	338	0.629538	0.664513	HU07G01705
Genetic Information Processing	Translation	Ribosome	ko03010	1	422	0.711799	0.711799	HU07G01435

## Sheet: Dark grey module
TOP 20 Enriched KEGG Pathways: Dary Grey Module
Pathway Hierarchy1	Pathway Hierarchy2	KEGG Pathway	Pathway ID	Gene Number	Background number	P-Value	Q-Value	Gene ID
Metabolism	Amino acid metabolism	Cysteine and methionine metabolism	ko00270	5	148	0.000104748	0.00366617	HU06G01886,HU06G02609,HU07G00319,HU06G00916,HU04G00384
Metabolism	Amino acid metabolism	Valine, leucine and isoleucine degradation	ko00280	3	68	0.00133521	0.0155774	HU07G01940,HU11G01141,HU09G00574
Metabolism	Carbohydrate metabolism	Citrate cycle (TCA cycle)	ko00020	3	66	0.00122458	0.0155774	HU08G00662,HU07G00191,HU06G00916
Metabolism	Carbohydrate metabolism	Glycolysis / Gluconeogenesis	ko00010	3	163	0.0153018	0.0892607	HU05G01413,HU07G01940,HU07G00191
Metabolism	Carbohydrate metabolism	Propanoate metabolism	ko00640	2	58	0.0148734	0.0892607	HU09G00574,HU11G01141
Metabolism	Carbohydrate metabolism	Pyruvate metabolism	ko00620	3	148	0.0118165	0.0892607	HU07G01940,HU06G00916,HU07G00191
Metabolism	Amino acid metabolism	Arginine and proline metabolism	ko00330	2	70	0.021211	0.106055	HU07G01940,HU06G02609
Metabolism	Lipid metabolism	Glycerolipid metabolism	ko00561	2	115	0.0526139	0.230186	HU01G02359,HU07G01940
Metabolism	Amino acid metabolism	Histidine metabolism	ko00340	1	26	0.0803974	0.25581	HU07G01940
Metabolism	Metabolism of cofactors and vitamins	Riboflavin metabolism	ko00740	1	26	0.0803974	0.25581	HU04G00201
Metabolism	Metabolism of other amino acids	Selenocompound metabolism	ko00450	1	25	0.0774251	0.25581	HU04G00384
Metabolism	Lipid metabolism	Biosynthesis of unsaturated fatty acids	ko01040	1	35	0.106731	0.295106	HU02G00110
Metabolism	Metabolism of cofactors and vitamins	Nicotinate and nicotinamide metabolism	ko00760	1	36	0.109611	0.295106	HU06G00872
Genetic Information Processing	Folding, sorting and degradation	Protein export	ko03060	1	53	0.15721	0.35702	HU01G02161
Metabolism	Amino acid metabolism	Lysine degradation	ko00310	1	52	0.15448	0.35702	HU07G01940
Metabolism	Lipid metabolism	Fatty acid elongation	ko00062	1	59	0.17341	0.35702	HU02G00110
Metabolism	Metabolism of other amino acids	beta-Alanine metabolism	ko00410	1	59	0.17341	0.35702	HU07G01940
Cellular Processes	Transport and catabolism	Peroxisome	ko04146	1	108	0.294822	0.37496	HU06G01642
Cellular Processes	Transport and catabolism	Phagosome	ko04145	1	114	0.308437	0.37496	HU01G02161
Environmental Information Processing	Signal transduction	Phosphatidylinositol signaling system	ko04070	1	100	0.276262	0.37496	HU01G02359

## Sheet: Grey module
TOP 20 Enriched KEGG Pathways: Grey Module
Pathway Hierarchy1	Pathway Hierarchy2	KEGG Pathway	Pathway ID	Gene Number	Background number	P-Value	Q-Value	Gene ID
Metabolism	Energy metabolism	Oxidative phosphorylation	ko00190	44	215	6.42557e-08	7.38941e-06	HU11G00129,HU08G02312,HU05G02019,HU03G01751,HU10G00791,novel.8098,HU02G01125,HU01G02614,HU01G00233,HU08G00197,HU04G00449,HU11G01990,HU04G01207,HU10G00672,HU02G02956,HU01G02693,HU01G02447,HU05G01295,HU09G00851,HU06G01026,HU01G00804,HU01G02795,HU09G01702,HU02G03040,HU06G00334,HU04G01611,HU09G01173,HU09G01482,HU02G00834,HU06G02325,HU01G02111,HU08G01317,HU03G01526,HU03G00114,HU04G00392,HU06G01308,HU0…
Genetic Information Processing	Folding, sorting and degradation	Proteasome	ko03050	20	83	2.16716e-05	0.00124612	HU06G01717,HU06G02384,HU07G00540,HU06G02061,HU03G02439,HU11G00613,novel.1679,HU02G01284,HU05G00815,HU11G00374,HU06G00144,HU06G00135,HU11G00931,HU10G00263,HU02G01290,HU02G01983,HU07G01423,HU11G01178,HU01G01249,HU06G00140
Genetic Information Processing	Replication and repair	Nucleotide excision repair	ko03420	13	74	0.0109727	0.315466	HU05G01668,HU08G01456,HU04G00780,HU03G02564,HU03G02097,HU02G01622,HU03G01966,HU08G01610,HU07G01941,HU08G00819,HU10G00599,HU01G01951,HU08G01277
Metabolism	Lipid metabolism	Steroid biosynthesis	ko00100	10	50	0.0100131	0.315466	HU03G01150,HU06G01321,HU02G01598,HU07G01542,HU08G00124,HU02G00635,HU03G00228,novel.4369,HU06G00657,HU04G00104
Cellular Processes	Transport and catabolism	Peroxisome	ko04146	15	108	0.04767	0.548205	HU08G02222,HU10G01123,HU05G01492,HU08G01800,HU02G00965,HU04G00035,HU02G03148,HU10G02012,HU05G01822,HU10G01628,HU10G01976,HU01G01915,HU02G01995,HU01G01090,HU08G01462
Genetic Information Processing	Transcription	Spliceosome	ko03040	31	256	0.038246	0.548205	HU01G02570,HU01G00451,HU03G01617,HU02G03339,HU11G00577,HU09G02005,HU01G01944,HU07G00427,HU07G01456,HU09G01004,HU03G01037,HU06G02293,HU11G00487,HU05G02250,HU10G00574,HU10G00080,HU03G01805,HU06G00753,HU04G01875,HU01G00449,HU02G02494,HU07G02299,HU06G02470,HU09G00008,HU07G01273,HU02G00079,HU08G01506,HU03G02655,HU09G01018,HU11G01631,HU10G00715
Metabolism	Biosynthesis of other secondary metabolites	Tropane, piperidine and pyridine alkaloid biosynthesis	ko00960	7	38	0.0435463	0.548205	HU01G01752,novel.14862,HU07G00268,HU01G01750,novel.1632,novel.1611,novel.2557
Metabolism	Carbohydrate metabolism	C5-Branched dibasic acid metabolism	ko00660	3	8	0.0265289	0.548205	HU10G00822,HU05G00458,novel.563
Metabolism	Glycan biosynthesis and metabolism	Other glycan degradation	ko00511	7	35	0.0290805	0.548205	HU06G01947,novel.15072,novel.15076,HU07G01989,novel.15113,HU06G02362,HU06G02363
Metabolism	Metabolism of cofactors and vitamins	Nicotinate and nicotinamide metabolism	ko00760	7	36	0.0334776	0.548205	HU08G01218,HU04G00687,HU03G02312,HU11G00643,HU11G00226,HU09G00967,HU08G01219
Genetic Information Processing	Folding, sorting and degradation	Ubiquitin mediated proteolysis	ko04120	23	187	0.0581145	0.579166	novel.20729,HU05G00078,HU03G00394,HU06G00085,HU08G01856,HU06G00567,HU05G02268,HU10G01689,HU11G01710,HU08G01423,HU07G01941,HU05G00103,HU04G00330,novel.19321,HU03G00397,HU06G00161,HU02G01985,HU07G00066,HU05G01091,HU01G02220,HU10G00776,HU05G01135,HU08G01846
Metabolism	Energy metabolism	Sulfur metabolism	ko00920	6	36	0.0888688	0.579166	HU03G01096,HU02G02714,HU10G01968,HU02G01146,HU09G02045,HU06G01555
Metabolism	Glycan biosynthesis and metabolism	Glycosylphosphatidylinositol (GPI)-anchor biosynthesis	ko00563	6	35	0.0796369	0.579166	HU01G00874,HU03G02737,HU02G02595,HU05G00221,HU05G00592,HU09G01903
Metabolism	Glycan biosynthesis and metabolism	Mannose type O-glycan biosynthesis	ko00515	1	1	0.0872116	0.579166	HU08G00211
Metabolism	Lipid metabolism	alpha-Linolenic acid metabolism	ko00592	11	76	0.0645273	0.579166	HU05G02166,HU05G02165,HU04G01231,HU01G01090,HU02G00080,HU02G00965,HU11G00986,HU04G01234,HU09G00564,HU03G02672,HU05G01822
Metabolism	Lipid metabolism	Biosynthesis of unsaturated fatty acids	ko01040	6	35	0.0796369	0.579166	HU02G00965,HU05G01822,HU01G01090,HU07G02312,HU11G01797,HU07G00442
Metabolism	Metabolism of cofactors and vitamins	Biotin metabolism	ko00780	4	20	0.090652	0.579166	HU11G01489,HU02G03210,HU08G01651,HU09G01733
Metabolism	Nucleotide metabolism	Purine metabolism	ko00230	15	116	0.0790838	0.579166	HU09G01718,HU04G01451,HU04G01445,HU02G00279,HU11G00226,HU10G00736,HU05G00483,HU09G01211,HU02G01146,HU07G00212,HU01G02140,HU01G01907,HU11G00643,HU02G00743,HU09G01644
Metabolism	Amino acid metabolism	Valine, leucine and isoleucine degradation	ko00280	9	68	0.13537	0.787638	HU04G01962,HU08G01194,HU07G00995,HU01G01979,HU02G00965,HU03G02827,HU06G01925,HU10G01123,HU08G01900
Metabolism	Lipid metabolism	Linoleic acid metabolism	ko00591	3	15	0.136981	0.787638	HU02G00080,HU08G01477,HU03G02672
