# Supplementary material for: Comparative Physiological and Transcriptomics Profiling Provides Integrated Insight into Melatonin Mediated Salt and Copper Stress Tolerance in Selenicereus undatus L
Source: Plants (Basel). 2024 Dec 23;13(24):3602. doi: 10.3390/plants13243602 (PMC11678089; doi:10.3390/plants13243602)
Supplement: Supplementary file 1 [file plants-13-03602-s001.zip › Supplementary file S10.xlsx]

## Sheet: Candidate genes
Candidate genes identified from comparative analysis of DESeq2 and WGCNA analysis
Gene ID	Gene Name	Module	Treatments	logFC	Regulaion	KEGG_Pathway
HU06G00395	GH3	brown	CK-vs-S : CK-vs-Scu	6.610944 : 3.114732	up : up	Plant hormone signal transduction
HU02G00566	JAZ	brown	CK-vs-Scu : SCu-vs-SCuM	4.873346 : 0-4.54357	up : down	Plant hormone signal transduction
HU09G00737	PAL	brown	CK-vs-M	1.38262	up	Phenylpropanoid biosynthesis;Phenylalanine metabolism
HU06G02082	PAL	brown	Cu-vs-CuM	2.04919	up	Phenylpropanoid biosynthesis;Phenylalanine metabolism
HU01G00588	CCR	brown	CK-vs-S	4.50221	up	Phenylpropanoid biosynthesis
HU10G00510	POD (PER11)	brown	CK-vs-S : CK-vs-SCu	4.502205 : 5.299461	up : up	Phenylpropanoid biosynthesis
HU06G00874	CCOAOMT	brown	CK-vs-S : CK-vs-SCu : SCu-vs-SCuM	4.787638 : 5.017816 : 0-4.58325	up : up : down	Phenylpropanoid biosynthesis;Flavonoid biosynthesis;Stilbenoid, diarylheptanoid and gingerol biosynthesis
HU01G00147	CCOAOMT	brown	Cu-vs-CuM	2.67718	up	Flavonoid biosynthesis;Phenylpropanoid biosynthesis;Stilbenoid, diarylheptanoid and gingerol biosynthesis
HU01G00526	PPC1 (PR1)	brown	CK-vs-S : CK-vs-Scu : SCu-vs-SCuM	8.42542 : 14.01585 : 0-9.71372	up : up : down	Carbon fixation in photosynthetic organisms;Pyruvate metabolism
HU11G01456	Chi1 (ChiB)	brown	CK-vs-S : CK-vs-SCu	4.639374 : 9.647668	up : up	MAPK signaling pathway - plant;Plant hormone signal transduction;Plant-pathogen interaction
HU09G00064	COMT	darkgreen	S-vs-SM : Cu-vs-CuM	0-2.6809 : 0-3.133924	down : down	MAPK signaling pathway - plant;Phosphatidylinositol signaling system;Plant-pathogen interaction
HU06G00916	MDH2	darkgrey	Cu-vs-CuM	2.15895	up	Phenylpropanoid biosynthesis;Tryptophan metabolism
HU01G00989	PPC1	grey	CK-vs-Cu	-3.33646	down	MAPK signaling pathway - plant;Amino sugar and nucleotide sugar metabolism
HU06G01980	Cht9 (ChiB)	grey	CK-vs-S : CK-vs-Cu	3.611108 : 4.414872	up : up	MAPK signaling pathway - plant;Plant hormone signal transduction;Plant-pathogen interaction
HU09G01996	CAM-1 (CALM)	grey	CK-vs-SCu	7.42542	up	MAPK signaling pathway - plant;Amino sugar and nucleotide sugar metabolism
